# Supplementary material for: Resolving candidate genes of mouse skeletal muscle QTL via RNA-Seq and expression network analyses
Source: BMC Genomics. 2012 Nov 5;13:592. doi: 10.1186/1471-2164-13-592 (PMC3505184; doi:10.1186/1471-2164-13-592)
Supplement: Additional file 1 — Contains RNA-Seq results. [file 1471-2164-13-592-S1.xlsx]

## Sheet: Readme
Transcriptome analyses (Additional file 1)
Ens Genes	Ensembl gene ID
Gene	NCBI gene ID
Chr	Chromosome
Start (bp)	Start position
End (bp)	End position
Strand	Strand
MeanLG/J	Mean transcript abundance in LG/J strain
MeanSM/J	Mean transcript abundance in SM/J strain
DE-Seq (padj)	Differences significant at p<0.1 are highlighted
NBML (FDR)	Differences significant at p<0.1 are highlighted
Pois (FDR)	Differences significant at p<0.1 are highlighted
Within QTL? (No or Locus name)	If gene resides withing muscle QTL locus, locus name is given, otherwise - No
Expressed (at >8.1 level) in mouse muscle?	Yes, if expression level is >8.1
DE gene (2 of 3 models & at>8.1 level)?	Yes, if expression between LG/J and SM/J strains differed in 2/3 models (DE, MBML, Pois)
LSRN gene?	Yes, if gene belongs to LG/J, SM/J regularoty network (LSRN)
DE gene mapping to MMBN ?	Yes, if gene maps to Mouse Muscle Bayesian Network (MMBN)
405-gene network gene?	Yes, if gene bolongs to the network
Key Driver?	Yes, if gene is a Key Driver

## Sheet: RNA-Seq analysis results
Ens Genes	Gene	Chr	Start (bp)	End (bp)	Strand	MeanLG/J	MeanSM/J	DE-Seq (padj)	NBML (FDR)	Pois (FDR)	Within QTL? (No or Locus name)	Expressed (at >8.1 level) in mouse muscle?	DE gene (2 of 3 models & at>8.1 level)?	LSRN gene?	DE gene mapping to MMBN ?	405-gene network gene?	Key Driver?
ENSMUSG00000041872	Il17f	1	20767232	20774351	-1	0	0	NA	0.876049	0.323738	No	No	No	Yes	No	No	No																						0
ENSMUSG00000048874	Phf3	1	30859187	30920101	-1	501.053	619.215	0.75874	0.945907	0	No	Yes	No	Yes	No	No	No																						0
ENSMUSG00000037509	Arhgef4	1	34778769	34870154	1	13.0608	13.2379	1	0.958255	0.679555	No	Yes	No	Yes	No	No	No																						0
ENSMUSG00000026087	Mrpl30	1	37947322	37955380	1	357.827	404.233	0.636077	0.953253	0	No	Yes	No	Yes	No	No	No																						0
ENSMUSG00000025995	Wdr75	1	45852011	45880464	1	182.479	190.828	1	0.952429	0.695246	No	Yes	No	Yes	No	No	No																						0
ENSMUSG00000080510	AC134426.1	1	47806123	47806243	-1	0	0	NA	0.923039	0.519127	No	No	No	Yes	No	No	No																						0
ENSMUSG00000025983	Ccdc150	1	54307527	54425571	1	0.618426	1.2419	1	0.945609	0.649782	No	No	No	Yes	No	No	No																						0
ENSMUSG00000026024	Als2	1	59219770	59294075	-1	561.696	474.928	0.822729	0.958631	0.000722089	No	Yes	No	Yes	No	No	No																						0
ENSMUSG00000025949	Pikfyve	1	65233259	65325270	1	159.485	158.226	1	0.951021	0.69059	No	Yes	No	Yes	No	No	No																						0
ENSMUSG00000026176	Ctdsp1	1	74438083	74443859	1	2235.61	1991.37	1	0.95967	5.22576e-12	No	Yes	No	Yes	No	No	No																						0
ENSMUSG00000049515	Espnl	1	93218652	93244880	1	0.289048	1.3663	0.297692	0.362749	0.0266044	No	No	No	Yes	No	No	No																						0
ENSMUSG00000026463	Atp2b4	1	135599255	135697618	-1	285.498	286.669	1	0.954359	0.697138	No	Yes	No	Yes	No	No	No																						0
ENSMUSG00000026358	Rgs1	1	146091807	146096189	-1	0	0.374038	0.691663	0.581323	0.0428908	No	No	No	Yes	No	No	No																						0
ENSMUSG00000026589	Sec16b	1	159436859	159498556	1	29.6151	30.4983	1	0.956492	0.686581	No	Yes	No	Yes	No	No	No																						0
ENSMUSG00000054332		1	159526435	159526798	1	0	0	NA	0.885857	0.3611	No	No	No	Yes	No	No	No																						0
ENSMUSG00000004031	Fam5b	1	160175397	160286393	-1	3.2761	3.35055	1	0.954901	0.663776	No	No	No	Yes	No	No	No																						0
ENSMUSG00000026694	Mettl13	1	164462258	164478682	-1	205.38	243.973	0.823839	0.790814	5.31751e-13	No	Yes	No	Yes	No	No	No																						0
ENSMUSG00000026577	Blzf1	1	166219931	166237620	-1	359.784	356.766	1	0.954422	0.697079	No	Yes	No	Yes	No	No	No																						0
ENSMUSG00000064611	U6	1	172681848	172681954	-1	0	0	NA	0.895154	0.39819	No	No	No	Yes	No	No	No																						0
ENSMUSG00000059089	Fcgr4	1	172949051	172959892	1	1.03374	0	0.47074	0.478116	0.0228316	No	No	No	Yes	No	No	No																						0
ENSMUSG00000039377	Hlx	1	186551022	186556480	-1	56.2186	69.2197	0.655481	0.948521	9.59983e-09	No	Yes	No	Yes	No	No	No																						0
ENSMUSG00000039210	Gpatch2	1	189039387	189175583	1	233.387	204.628	0.939217	0.957714	0.691838	No	Yes	No	Yes	No	No	No																						0
ENSMUSG00000026603	Smyd2	1	191704371	191746242	-1	4744.46	4694.98	1	0.960513	0	No	Yes	No	Yes	No	No	No																						0
ENSMUSG00000026638	Irf6	1	194979306	194998236	1	12.5523	14.5706	0.961292	0.946882	0.648208	No	Yes	No	Yes	No	No	No																						0
ENSMUSG00000026645	Olah	2	3259254	3283863	-1	0	0	NA	0.868847	0.297364	No	No	No	Yes	No	No	No																						0
ENSMUSG00000061531	Fam23a	2	14096151	14143598	1	1.31095	2.49701	0.892925	0.943936	0.633804	No	No	No	Yes	No	No	No																						0
ENSMUSG00000037708	BC061194	2	18620650	18672040	1	1.61332	4.3608	0.586361	0.797067	0.0764719	No	No	No	Yes	No	No	No																						0
ENSMUSG00000036617	Etl4	2	19831407	20732340	1	2011.66	1973.73	1	0.959896	0.695955	No	Yes	No	Yes	No	No	No																						0
ENSMUSG00000036850	Mrpl41	2	24829637	24830618	-1	137.121	200.298	0.375968	0.259411	0	No	Yes	No	Yes	No	No	No																						0
ENSMUSG00000006471	Ndor1	2	25100339	25111542	-1	138.545	146.409	1	0.946986	0.659281	No	Yes	No	Yes	No	No	No																						0
ENSMUSG00000029419	Gm996	2	25430936	25435619	-1	5.17303	3.71674	0.990496	0.951732	0.670183	No	No	No	Yes	No	No	No																						0
ENSMUSG00000026928	Card9	2	26207707	26216438	-1	16.7587	17.8251	0.981007	0.954262	0.653739	No	Yes	No	Yes	No	No	No																						0
ENSMUSG00000026807	Ak8	2	28555684	28668685	1	0.401616	1.96788	0.805785	0.856333	0.600931	No	No	No	Yes	No	No	No																						0
ENSMUSG00000039254	Pomt1	2	32092110	32110525	1	203.045	198.534	1	0.95755	0.688315	No	Yes	No	Yes	No	No	No																						0
ENSMUSG00000026797	Stxbp1	2	32643122	32702759	-1	63.3101	68.8689	0.996252	0.952692	0.627922	No	Yes	No	Yes	No	No	No																						0
ENSMUSG00000064652	SNORA31	2	32687509	32687636	1	0.152543	0.286198	1	0.735127	0.634623	No	No	No	Yes	No	No	No																						0
ENSMUSG00000086939	Gm13530	2	33345302	33359152	1	0	0	NA	0.933295	0.567859	No	No	No	Yes	No	No	No																						0
ENSMUSG00000049315	Olfr348	2	36639796	36642988	1	0	0	NA	0.88215	0.346756	No	No	No	Yes	No	No	No																						0
ENSMUSG00000064626	U6	2	37137571	37137677	1	0	0.264409	0.822729	0.729399	0.087102	No	No	No	Yes	No	No	No																						0
ENSMUSG00000026832	Cytip	2	57981548	58047943	-1	5.52498	3.91307	0.822729	0.946651	0.607646	No	No	No	Yes	No	No	No																						0
ENSMUSG00000005232	G6pc2	2	69049130	69065898	1	0	0	NA	0.863825	0.279188	No	No	No	Yes	No	No	No																						0
ENSMUSG00000044228	Olfr1010	2	85593520	85594463	1	0	0	NA	0.877642	0.329698	No	No	No	Yes	No	No	No																						0
ENSMUSG00000027282	Mtch2	2	90687312	90706967	1	988.553	951.942	1	0.958901	0.653865	No	Yes	No	Yes	No	No	No																						0
ENSMUSG00000005087	Cd44	2	102651298	102741822	-1	65.913	103.406	0.414562	0.54115	1.26141e-13	No	Yes	No	Yes	No	No	No																						0
ENSMUSG00000041358	BC125332	2	112088105	112099448	-1	0	0	NA	0.875836	0.322912	No	No	No	Yes	No	No	No																						0
ENSMUSG00000080622	SNORA11	2	112341026	112341154	1	0.569354	0	0.212835	0.403726	0.00557941	No	No	No	Yes	No	No	No																						0
ENSMUSG00000062646	Ganc	2	120229632	120287436	1	611.763	567.591	0.948946	0.95829	0.629067	No	Yes	No	Yes	No	No	No																						0
ENSMUSG00000027238	Frmd5	2	121371265	121632823	-1	0.232004	1.01374	0.706792	0.616681	0.268579	No	No	No	Yes	No	No	No																						0
ENSMUSG00000033213	AA467197	2	122462722	122466927	1	0.879343	0	0.892925	0.654233	0.0666726	No	No	No	Yes	No	No	No																						0
ENSMUSG00000001998	Ap4e1	2	126834453	126895550	1	308.918	279.869	0.954226	0.958065	0.67588	No	Yes	No	Yes	No	No	No																						0
ENSMUSG00000027380	Acoxl	2	127664612	127949609	1	3.37393	2.40412	0.826112	0.945837	0.633781	No	No	No	Yes	No	No	No																						0
ENSMUSG00000027386	Fbln7	2	128688717	128722770	1	61.2721	88.3122	0.35266	0.687469	0	No	Yes	No	Yes	No	No	No																						0
ENSMUSG00000027397	Slc20a1	2	129024500	129037352	1	166.65	462.05	6.10627e-05	0.515226	0	No	Yes	Yes	Yes	Yes	Yes	No																						0
ENSMUSG00000074804	AU015228	2	129926130	129929111	1	0.867145	0.264409	1	0.779668	0.637533	No	No	No	Yes	No	No	No																						0
ENSMUSG00000027281	2210009G21Rik	2	136585351	136897686	1	16.2772	14.8022	0.981824	0.957331	0.680615	No	Yes	No	Yes	No	No	No																						0
ENSMUSG00000045624	Esf1	2	139945617	139996300	-1	268.361	288.811	1	0.95679	0.671594	No	Yes	No	Yes	No	No	No																						0
ENSMUSG00000001768	Rin2	2	145610470	145713352	1	204.551	219.643	0.936055	0.951901	0.00145745	No	Yes	No	Yes	No	No	No																						0
ENSMUSG00000002728	Naa20	2	145727835	145742161	1	89.6037	80.746	1	0.958187	0.689465	No	Yes	No	Yes	No	No	No																						0
ENSMUSG00000036924	Cst13	2	148645817	148656146	1	0.311466	0	0.981007	0.765711	0.119966	No	No	No	Yes	No	No	No																						0
ENSMUSG00000016921	Srsf6	2	162757264	162762857	1	833.538	811.14	1	0.957487	0.698943	No	Yes	No	Yes	No	No	No																						0
ENSMUSG00000035399	3230401D17Rik	2	163231558	163250433	-1	3.51416	5.75647	0.697005	0.851426	0.114857	No	No	No	Yes	No	No	No																						0
ENSMUSG00000040164	Kcns1	2	163989355	163996849	-1	17.6805	1.76051	4.15369e-05	0.0228353	0	No	Yes	Yes	Yes	No	No	No																						0
ENSMUSG00000074582	Arfgef2	2	166631088	166723552	1	1135.97	1228.76	0.981885	0.942156	0	No	Yes	No	Yes	No	No	No																						0
ENSMUSG00000039501	Znfx1	2	166861293	166888515	-1	693.372	694.636	1	0.950827	1.4345e-11	No	Yes	No	Yes	No	No	No																						0
ENSMUSG00000074576	Mocs3	2	168056122	168058094	1	60.3361	59.1161	1	0.953796	0.641671	No	Yes	No	Yes	No	No	No																						0
ENSMUSG00000027505	1700029J11Rik	2	172298020	172299831	1	0.232004	0.714992	0.892925	0.766271	0.608191	No	No	No	Yes	No	No	No																						0
ENSMUSG00000008999	Bmp7	2	172693513	172765822	-1	9.99727	12.1382	0.822729	0.94124	0.142351	No	Yes	No	Yes	No	No	No																						0
ENSMUSG00000016256	Ctsz	2	174252994	174264540	-1	499.698	417.628	0.892925	0.957729	0.698529	No	Yes	No	Yes	No	No	No																						0
ENSMUSG00000000305	Cdh4	2	179177136	179634078	1	350.844	108.766	1.71944e-09	0.0167252	0	No	Yes	Yes	Yes	Yes	Yes	No																						0
ENSMUSG00000039108	Lsm14b	2	179759692	179770170	1	948	854.563	0.92572	0.96012	0.700302	No	Yes	No	Yes	No	No	No																						0
ENSMUSG00000070144	Mir1a-1	2	180123753	180123829	1	7.19578	4.05047	0.77875	0.944677	0.612483	No	No	No	Yes	No	No	No																						0
ENSMUSG00000027580	BC006779	2	180962320	180976732	-1	185.051	245.444	0.726034	0.851748	1.11733e-11	No	Yes	No	Yes	No	No	No																						0
ENSMUSG00000027506	Tpd52	3	8928626	9004723	-1	149.424	139.202	1	0.958687	0.680862	No	Yes	No	Yes	No	No	No																						0
ENSMUSG00000045699	Gm8935	3	12855996	12856403	1	6.77306	5.17028	1	0.952631	0.673224	No	No	No	Yes	No	No	No																						0
ENSMUSG00000011463	Cpb1	3	20148163	20174655	-1	0.550763	1.04682	0.779248	0.940646	0.598575	No	No	No	Yes	No	No	No																						0
ENSMUSG00000051860	Samd7	3	30645215	30666088	1	0.155733	0	1	0.836112	0.225239	No	No	No	Yes	No	No	No																						0
ENSMUSG00000027665	Pik3ca	3	32296593	32365029	1	1284.04	1027.44	0.759954	0.959654	0	No	Yes	No	Yes	No	No	No																						0
ENSMUSG00000027710	Acad9	3	35964901	35993866	1	517.457	550.848	1	0.94747	0.000127792	No	Yes	No	Yes	No	No	No																						0
ENSMUSG00000064315	Rpl21-ps10	3	38006362	38006844	-1	0.508958	0.354931	0.982767	0.67489	0.616273	No	No	No	Yes	No	No	No																						0
ENSMUSG00000070490	Gm10293	3	52416684	52417938	1	9.20139	7.84205	0.981007	0.95837	0.647918	No	Yes	No	Yes	No	No	No																						0
ENSMUSG00000027742	Cog6	3	52786045	52821133	-1	1149.59	640.022	0.00454924	0.309582	0	No	Yes	Yes	Yes	Yes	No	No																						0
ENSMUSG00000048332	Lhfp	3	52845450	53065601	1	176.252	215.301	0.714327	0.945544	3.74038e-14	No	Yes	No	Yes	No	No	No																						0
ENSMUSG00000027746	Ufm1	3	53659134	53667752	-1	198.733	212.63	0.892925	0.947583	6.59989e-06	No	Yes	No	Yes	No	No	No																						0
ENSMUSG00000036615	Rfxap	3	54607045	54611713	-1	260.037	241.748	1	0.956021	0.640409	No	Yes	No	Yes	No	No	No																						0
ENSMUSG00000027810	Eif2a	3	58329743	58361423	1	495.026	520.88	1	0.954538	0.250982	No	Yes	No	Yes	No	No	No																						0
ENSMUSG00000027777	Schip1	3	68298130	68430385	1	1596.96	1511.93	1	0.957425	0.652762	No	Yes	No	Yes	No	No	No																						0
ENSMUSG00000087902	7SK	3	82597578	82597819	-1	0	0	NA	0.934571	0.574097	No	No	No	Yes	No	No	No																						0
ENSMUSG00000033860	Fgg	3	82811818	82818969	1	0	0	NA	0.872852	0.31198	No	No	No	Yes	No	No	No																						0
ENSMUSG00000028001	Fga	3	82830079	82836185	1	0	0	NA	0.869743	0.300562	No	No	No	Yes	No	No	No																						0
ENSMUSG00000001416	Cct3	3	88101061	88125688	1	813.152	796.978	1	0.958882	4.7886e-05	No	Yes	No	Yes	No	No	No																						0
ENSMUSG00000001415	Smg5	3	88140182	88166259	1	1116.74	1279.73	0.892925	0.800157	0	No	Yes	No	Yes	No	No	No																						0
ENSMUSG00000074486	Bglap2	3	88181658	88182621	-1	0	0	NA	0.908911	0.45585	No	No	No	Yes	No	No	No																						0
ENSMUSG00000027925	Sprr2j-ps	3	92222009	92223318	1	0	0	NA	0.86968	0.300338	No	No	No	Yes	No	No	No																						0
ENSMUSG00000027919	Lce1g	3	92554287	92556260	-1	0	0	NA	0.869655	0.300248	No	No	No	Yes	No	No	No																						0
ENSMUSG00000005779	Psmb4	3	94688015	94690883	-1	1630.57	1532.4	0.982767	0.960089	0.0359941	No	Yes	No	Yes	No	No	No																						0
ENSMUSG00000027871	Hsd3b1	3	98656117	98663717	-1	0	0	NA	0.869605	0.300069	No	No	No	Yes	No	No	No																						0
ENSMUSG00000027864	Ptgfrn	3	100844155	100914201	-1	251.197	332.107	0.426943	0.205271	0	No	Yes	No	Yes	No	No	No																						0
ENSMUSG00000027860	Vangl1	3	101960624	102008616	-1	31.2864	52.2472	0.202741	0.392643	5.61085e-14	No	Yes	No	Yes	No	No	No																						0
ENSMUSG00000027858	Tspan2	3	102538452	102576215	1	99.6233	149.967	0.5075	0.325506	0	No	Yes	No	Yes	No	No	No																						0
ENSMUSG00000027852	Nras	3	102862262	102871837	1	499.401	439.097	0.892925	0.957651	0.610761	No	Yes	No	Yes	No	No	No																						0
ENSMUSG00000004035	Gstm7	3	107729252	107734735	-1	28.9047	19.3606	0.466371	0.947506	0.00087671	No	Yes	No	Yes	No	No	No																						0
ENSMUSG00000033377	Palmd	3	116621174	116671905	-1	413.725	525.593	0.513387	0.208669	0	No	Yes	No	Yes	No	No	No																						0
ENSMUSG00000037922	Bank1	3	135716330	135989030	-1	5.62962	2.3285	0.378524	0.860199	0.0219099	No	No	No	Yes	No	No	No																						0
ENSMUSG00000028194	Ddah1	3	145421639	145557241	1	168.036	224.728	0.635545	0.41711	0	No	Yes	No	Yes	No	No	No																						0
ENSMUSG00000080646		3	145787283	145787339	1	0	0	NA	0.92337	0.520672	No	No	No	Yes	No	No	No																						0
ENSMUSG00000054942	Fam73a	3	151936815	152003354	-1	220.991	187.042	0.892925	0.957659	0.0711599	No	Yes	No	Yes	No	No	No																						0
ENSMUSG00000064510	U6	3	157028962	157029068	1	0	0	NA	0.894728	0.396454	No	No	No	Yes	No	No	No																						0
ENSMUSG00000028214	Gem	4	11631604	11641899	1	17.1663	27.0012	0.724012	0.788568	0.00946802	No	Yes	No	Yes	No	No	No																						0
ENSMUSG00000041052	Slc7a13	4	19745872	19769365	1	0.443447	0.281606	1	0.796298	0.637364	No	No	No	Yes	No	No	No																						0
ENSMUSG00000028259	Fhl5	4	25127055	25170023	-1	11.6668	9.363	0.880752	0.953963	0.62396	No	Yes	No	Yes	No	No	No																						0
ENSMUSG00000028437	Ubap1	4	41296029	41337558	1	657.653	594.441	0.931507	0.959656	0.698727	No	Yes	No	Yes	No	No	No																						0
ENSMUSG00000028438	Kif24	4	41337778	41411920	-1	10.5069	9.56648	0.892925	0.946603	0.62931	No	Yes	No	Yes	No	No	No																						0
ENSMUSG00000046450	Olfr71	4	43718500	43723103	-1	0.289048	0.176568	1	0.753273	0.621108	No	No	No	Yes	No	No	No																						0
ENSMUSG00000071000	Olfr155	4	43864437	43868335	1	0	0	NA	0.904327	0.436346	No	No	No	Yes	No	No	No																						0
ENSMUSG00000070972	Dnajc25	4	59007934	59038445	1	195.553	197.748	1	0.953702	0.662107	No	Yes	No	Yes	No	No	No																						0
ENSMUSG00000028356	Ambp	4	62804309	62815833	-1	0	0	NA	0.869943	0.301278	No	No	No	Yes	No	No	No																						0
ENSMUSG00000039270	Megf9	4	70088099	70196029	-1	88.6637	87.6792	1	0.954323	0.691483	No	Yes	No	Yes	No	No	No																						0
ENSMUSG00000028397	Kdm4c	4	73888401	74051765	1	156.176	115.488	0.573463	0.950625	3.73424e-06	No	Yes	No	Yes	No	No	No																						0
ENSMUSG00000052757		4	81938238	81938543	-1	0	0	NA	0.884743	0.356759	No	No	No	Yes	No	No	No																						0
ENSMUSG00000028496	Mllt3	4	87415833	87679311	-1	1190.03	1014.92	0.822729	0.959764	1.57799e-11	No	Yes	No	Yes	No	No	No																						0
ENSMUSG00000028497	Ptplad2	4	88042048	88084832	-1	49.4128	44.2354	0.981007	0.955382	0.687901	No	Yes	No	Yes	No	No	No																						0
ENSMUSG00000028560	Usp1	4	98590501	98602234	1	66.2003	62.0919	0.981007	0.958173	0.69046	No	Yes	No	Yes	No	No	No																						0
ENSMUSG00000028610	Dmrtb1	4	107348895	107356835	-1	0	0	NA	0.87008	0.301769	No	No	No	Yes	No	No	No																						0
ENSMUSG00000028608	0610037L13Rik	4	107562418	107571989	1	380.63	394.631	1	0.949361	0.0018793	No	Yes	No	Yes	No	No	No																						0
ENSMUSG00000028607	Cpt2	4	107576586	107596215	-1	1125.37	1500.78	0.443858	0.243168	0	No	Yes	No	Yes	No	No	No																						0
ENSMUSG00000034171	Faah	4	115639750	115690531	-1	3.46579	6.80586	0.75306	0.851893	0.251173	No	No	No	Yes	No	No	No																						0
ENSMUSG00000028641	Lepre1	4	118905520	118921580	1	203.274	159.008	0.697207	0.952739	0.213917	No	Yes	No	Yes	No	No	No																						0
ENSMUSG00000028639	Ybx1	4	118950586	118967209	-1	1206.94	913.183	0.889759	0.960607	4.7397e-07	No	Yes	No	Yes	No	No	No																						0
ENSMUSG00000040690	Col16a1	4	129725084	129776527	1	114.314	135.757	0.892925	0.949123	0.000890299	No	Yes	No	Yes	No	No	No																						0
ENSMUSG00000037692	Ahdc1	4	132567175	132634025	1	685.432	509.288	0.737274	0.950602	0.678276	No	Yes	No	Yes	No	No	No																						0
ENSMUSG00000012126	Ubxn11	4	133658485	133683508	1	8.56625	12.8071	0.693946	0.849288	0.0420624	No	Yes	No	Yes	No	No	No																						0
ENSMUSG00000028843	Sh3bgrl3	4	133683321	133684704	-1	106.659	130.43	0.650262	0.944512	2.62041e-12	No	Yes	No	Yes	No	No	No																						0
ENSMUSG00000006219	Fblim1	4	141131977	141162011	-1	13.9772	30.711	0.16511	0.464224	2.30944e-10	No	Yes	No	Yes	No	No	No																						0
ENSMUSG00000058579	Cela2a	4	141370877	141382075	-1	0	0	NA	0.889052	0.373598	No	No	No	Yes	No	No	No																						0
ENSMUSG00000020220	Vps13d	4	144562529	144784898	-1	2302.94	1917.93	0.802632	0.960058	0	No	Yes	No	Yes	No	No	No																						0
ENSMUSG00000017264	Exosc10	4	147932538	147956510	1	409.531	415.178	1	0.954722	0.0774069	No	Yes	No	Yes	No	No	No																						0
ENSMUSG00000028982	Slc25a33	4	149118145	149148386	-1	211.172	265.4	0.868412	0.939921	2.23345e-11	No	Yes	No	Yes	No	No	No																						0
ENSMUSG00000039911	Spsb1	4	149270392	149329152	-1	111.508	181.431	0.319482	0.736555	0	No	Yes	No	Yes	No	No	No																						0
ENSMUSG00000029049	Morn1	4	154460686	154519614	1	18.5722	20.5564	1	0.954702	0.681595	No	Yes	No	Yes	No	No	No																						0
ENSMUSG00000003161	Sri	5	8046078	8069379	1	182.476	268.519	0.364734	0.348706	0	No	Yes	No	Yes	No	No	No																						0
ENSMUSG00000029017	Pmpcb	5	21242959	21262970	1	1189.56	1303.52	0.991027	0.861765	0	No	Yes	No	Yes	No	No	No																						0
ENSMUSG00000062077	Trim54	5	31419085	31440003	1	5331.24	3933.92	0.548659	0.960508	0	No	Yes	No	Yes	No	No	No																						0
ENSMUSG00000037379	Spon2	5	33556167	33560832	-1	26.8936	20.8063	1	0.959744	0.683549	No	Yes	No	Yes	No	No	No																						0
ENSMUSG00000029098	Acox3	5	35925689	35956450	1	396.02	431.868	1	0.858675	0.0135165	No	Yes	No	Yes	No	No	No																						0
ENSMUSG00000039563	2210406O10Rik	5	36790260	36807502	-1	2.93132	2.95565	1	0.9529	0.660556	No	No	No	Yes	No	No	No																						0
ENSMUSG00000063646	Jakmip1	5	37438671	37539255	1	0.289048	0.566628	0.915422	0.633838	0.606571	No	No	No	Yes	No	No	No																						0
ENSMUSG00000049530	Clrn2	5	45845050	45855203	1	0	0	NA	0.88228	0.347248	No	No	No	Yes	No	No	No																						0
ENSMUSG00000088751	SNORA17	5	57502063	57502185	1	0	0	NA	0.936257	0.582383	No	No	No	Yes	No	No	No																						0
ENSMUSG00000029221	Slc30a9	5	67698194	67749804	1	1984.5	1806.42	0.923292	0.960144	0.635958	No	Yes	No	Yes	No	No	No																						0
ENSMUSG00000029253	Cenpc1	5	86441068	86494496	-1	35.6123	39.4408	0.991031	0.954697	0.66562	No	Yes	No	Yes	No	No	No																						0
ENSMUSG00000055961	BC051076	5	88392510	88395374	1	0	0	NA	0.886911	0.365229	No	No	No	Yes	No	No	No																						0
ENSMUSG00000029415	Sdad1	5	92713036	92739050	-1	346.542	382.489	0.914969	0.941653	1.31636e-07	No	Yes	No	Yes	No	No	No																						0
ENSMUSG00000029313	Aff1	5	104121393	104284341	1	1018.32	1022.58	1	0.959005	0.00675306	No	Yes	No	Yes	No	No	No																						0
ENSMUSG00000029310	Nudt9	5	104475325	104494398	1	894.421	859.374	1	0.955881	1.25569e-06	No	Yes	No	Yes	No	No	No																						0
ENSMUSG00000043410	Hfm1	5	107269211	107355340	-1	0	0	NA	0.876973	0.327183	No	No	No	Yes	No	No	No																						0
ENSMUSG00000029490	Mfsd7a	5	108870073	108877910	-1	34.691	27.6972	0.833427	0.943772	0.63328	No	Yes	No	Yes	No	No	No																						0
ENSMUSG00000029499	Pxmp2	5	110703301	110715205	-1	277.367	422.189	0.260228	0.111432	0	No	Yes	No	Yes	No	No	No																						0
ENSMUSG00000029504	Ddx51	5	111082470	111089515	1	179.901	163.517	0.910449	0.958941	0.684892	No	Yes	No	Yes	No	No	No																						0
ENSMUSG00000029507	Pus1	5	111202686	111209678	-1	153.413	177.729	0.928139	0.939754	1.57044e-05	No	Yes	No	Yes	No	No	No																						0
ENSMUSG00000050017	Pitpnb	5	111759783	111817379	1	467.65	496.928	0.993151	0.949684	0.000612771	No	Yes	No	Yes	No	No	No																						0
ENSMUSG00000029592	Usp30	5	114550342	114573515	1	169.02	159.678	0.984356	0.958757	0.695051	No	Yes	No	Yes	No	No	No																						0
ENSMUSG00000029561	Oasl2	5	115346945	115362243	1	42.7972	29.7212	0.788799	0.945754	0.602939	No	Yes	No	Yes	No	No	No																						0
ENSMUSG00000029535	Triap1	5	115791234	115793578	1	199.429	227.253	0.961114	0.939891	0.00026116	No	Yes	No	Yes	No	No	No																						0
ENSMUSG00000057354	4930430O22Rik	5	115886084	115886548	-1	0	0	NA	0.887917	0.369152	No	No	No	Yes	No	No	No																						0
ENSMUSG00000053765	Oas1f	5	121297376	121307995	1	0	0	NA	0.885341	0.359083	No	No	No	Yes	No	No	No																						0
ENSMUSG00000029414	Kntc1	5	124199735	124271602	1	0.67866	2.38699	0.460186	0.73691	0.0416491	No	No	No	Yes	No	No	No																						0
ENSMUSG00000029480	Dhx37	5	125894230	125914491	-1	140.376	134.943	1	0.955103	0.674281	No	Yes	No	Yes	No	No	No																						0
ENSMUSG00000029420	Rimbp2	5	129266276	129459237	-1	0.916083	0.109629	0.826673	0.605989	0.599325	No	No	No	Yes	No	No	No																						0
ENSMUSG00000029430	Ran	5	129525944	129530198	1	202.504	197.364	1	0.956746	0.598805	No	Yes	No	Yes	No	No	No																						0
ENSMUSG00000043614	Vps37d	5	135548770	135554136	-1	6.12519	3.65331	0.822729	0.945689	0.640542	No	No	No	Yes	No	No	No																						0
ENSMUSG00000005474	Myl10	5	137169016	137176964	1	63.2256	87.8239	0.458197	0.691114	3.65692e-12	No	Yes	No	Yes	No	No	No																						0
ENSMUSG00000023348	Trip6	5	137751127	137755435	-1	55.0534	61.8551	0.934335	0.9504	0.250217	No	Yes	No	Yes	No	No	No																						0
ENSMUSG00000029730	Mcm7	5	138605811	138613650	-1	32.7633	45.6906	0.892925	0.943235	0.0584571	No	Yes	No	Yes	No	No	No																						0
ENSMUSG00000036817	Sun1	5	139676591	139725794	1	936.954	895.16	0.990496	0.958846	0.700565	No	Yes	No	Yes	No	No	No																						0
ENSMUSG00000036687	Tmem184a	5	140278439	140295871	-1	8.15244	6.02178	1	0.940462	0.674594	No	Yes	No	Yes	No	No	No																						0
ENSMUSG00000036565	Ttyh3	5	141096540	141124985	-1	174.47	120.412	0.615352	0.948163	0.0755405	No	Yes	No	Yes	No	No	No																						0
ENSMUSG00000019577	Pdk4	6	5433351	5446309	-1	4517.83	9786.64	5.51141e-05	0.956268	0	No	Yes	Yes	Yes	Yes	Yes	No																						0
ENSMUSG00000029672	Fam3c	6	22257891	22306130	-1	160.95	167.385	0.997271	0.952586	0.105631	No	Yes	No	Yes	No	No	No																						0
ENSMUSG00000029684	Wasl	6	24563811	24614976	-1	327.226	366.259	0.923919	0.945311	8.68601e-06	No	Yes	No	Yes	No	No	No																						0
ENSMUSG00000039159	Ube2h	6	30161289	30254539	-1	515.419	451.595	0.935448	0.959878	0.699298	No	Yes	No	Yes	No	No	No																						0
ENSMUSG00000038507	Parp12	6	39036409	39068348	-1	114.888	107.681	1	0.957232	0.691958	No	Yes	No	Yes	No	No	No																						0
ENSMUSG00000029882	2210010C04Rik	6	40980267	40985508	-1	0	0	NA	0.870933	0.304919	No	No	No	Yes	No	No	No																						0
ENSMUSG00000039215	Svs1	6	48936860	48941721	1	0	0	NA	0.875053	0.319999	No	No	No	Yes	No	No	No																						0
ENSMUSG00000038022	Fam188b	6	55153459	55270216	1	35.7866	33.6784	0.977947	0.957807	0.685555	No	Yes	No	Yes	No	No	No																						0
ENSMUSG00000053977	Cd8a	6	71323542	71327075	1	0.517862	0.247212	1	0.84395	0.632721	No	No	No	Yes	No	No	No																						0
ENSMUSG00000037621	Atoh8	6	72156171	72185571	-1	123.942	154.014	0.822729	0.958536	2.0406e-10	No	Yes	No	Yes	No	No	No																						0
ENSMUSG00000056197	4931417E11Rik	6	73418641	73419558	-1	0.0762713	0	1	0.84002	0.226008	No	No	No	Yes	No	No	No																						0
ENSMUSG00000088100	U3	6	76582652	76582773	1	0	0	NA	0.934976	0.576059	No	No	No	Yes	No	No	No																						0
ENSMUSG00000040078	Gm9769	6	85793974	85794456	1	26.0867	40.1347	0.532916	0.861978	6.92212e-06	No	Yes	No	Yes	No	No	No																						0
ENSMUSG00000033420	Antxr1	6	87083848	87285714	-1	239.025	222.317	0.981007	0.944926	0.69728	No	Yes	No	Yes	No	No	No																						0
ENSMUSG00000030096	Slc6a6	6	91634089	91709055	1	1945.34	1829.71	0.962658	0.960335	0.700728	No	Yes	No	Yes	No	No	No																						0
ENSMUSG00000030101	Sumf1	6	108057023	108135574	-1	201.551	184.527	0.976885	0.958438	0.695575	No	Yes	No	Yes	No	No	No																						0
ENSMUSG00000025702	40976	6	116288042	116359558	1	815.718	845.63	1	0.951	2.17817e-09	No	Yes	No	Yes	No	No	No																						0
ENSMUSG00000007827	Ankrd26	6	118452582	118512274	-1	80.3509	84.2355	1	0.953618	0.680385	No	Yes	No	Yes	No	No	No																						0
ENSMUSG00000041460	Cacna2d4	6	119186544	119302425	1	305.217	180.84	0.00244125	0.939399	0	No	Yes	Yes	Yes	No	No	No																						0
ENSMUSG00000080719	Gm15532	6	119842938	119843821	1	0.831184	0.831673	1	0.946337	0.650677	No	No	No	Yes	No	No	No																						0
ENSMUSG00000030166	Rad52	6	119852716	119872846	1	91.7863	107.873	0.981007	0.942831	0.597877	No	Yes	No	Yes	No	No	No																						0
ENSMUSG00000072780	Vmn2r24	6	123765822	123766298	1	0	0	NA	0.905683	0.44213	No	No	No	Yes	No	No	No																						0
ENSMUSG00000038521	C1s	6	124480363	124586997	-1	100.641	208.758	0.0142151	0.568455	0	No	Yes	Yes	Yes	Yes	No	No																						0
ENSMUSG00000023439	Gnb3	6	124784258	124790293	-1	33.0499	12.9856	0.0239994	0.235943	9.99432e-12	No	Yes	Yes	Yes	No	No	No																						0
ENSMUSG00000030341	Tnfrsf1a	6	125299380	125312502	1	273.993	288.393	0.970487	0.949019	1.10449e-06	No	Yes	No	Yes	No	No	No																						0
ENSMUSG00000030159	Clec1b	6	129347315	129359353	1	0.886893	5.27841	0.0202888	0.484743	1.0522e-07	No	No	No	Yes	Yes	No	No																						0
ENSMUSG00000050241	Klre1	6	129527911	129535842	1	0	0.247212	0.822729	0.714893	0.0841744	No	No	No	Yes	No	No	No																						0
ENSMUSG00000072704	2700089E24Rik	6	133055279	133057762	1	3938.12	2794.44	0.248722	0.953643	0	No	Yes	No	Yes	No	No	No																						0
ENSMUSG00000030231	Plekha5	6	140372620	140544804	1	82.031	164.851	0.0222973	0.234327	0	No	Yes	Yes	Yes	Yes	Yes	No																						0
ENSMUSG00000075719	U1	7	4053492	4053662	1	0	0	NA	0.938869	0.465493	No	No	No	Yes	No	No	No																						0
ENSMUSG00000008435	Rdh13	7	4376372	4397251	-1	652.325	450.499	0.313124	0.633944	0	No	Yes	No	Yes	No	No	No																						0
ENSMUSG00000055809	6030429G01Rik	7	4474535	4484055	-1	2.8895	0.397621	0.106655	0.60205	0.000236505	No	No	No	Yes	No	No	No																						0
ENSMUSG00000030431	2210411K11Rik	7	4736197	4741144	-1	57.8003	62.3906	0.831308	0.958518	4.55207e-05	No	Yes	No	Yes	No	No	No																						0
ENSMUSG00000051527	Usp29	7	6683294	6919931	1	4.05905	5.70579	0.888065	0.945282	0.612826	No	No	No	Yes	No	No	No																						0
ENSMUSG00000051687	Vmn1r73	7	12341606	12342517	1	0	0	NA	0.884109	0.35434	No	No	No	Yes	No	No	No																						0
ENSMUSG00000030386	Zfp606	7	13063642	13081584	1	115.92	134.557	0.927624	0.951507	0.209703	No	Yes	No	Yes	No	No	No																						0
ENSMUSG00000057894	Zfp329	7	13390326	13404207	-1	145.574	129.546	0.914874	0.958143	0.654754	No	Yes	No	Yes	No	No	No																						0
ENSMUSG00000001988	Npas1	7	17041071	17062129	-1	3.57722	2.64724	0.993151	0.950769	0.666057	No	No	No	Yes	No	No	No																						0
ENSMUSG00000041187	Prkd2	7	17428283	17455706	1	116.846	136.278	0.892925	0.944673	0.000729211	No	Yes	No	Yes	No	No	No																						0
ENSMUSG00000030373	Psg28	7	19007890	19017390	-1	0	0	NA	0.871275	0.306152	No	No	No	Yes	No	No	No																						0
ENSMUSG00000057513	Vmn1r177	7	24650539	24651468	-1	0	0	NA	0.888105	0.369881	No	No	No	Yes	No	No	No																						0
ENSMUSG00000057177	Gsk3a	7	26013277	26022870	-1	1179.7	1031.47	0.892925	0.959687	0.688615	No	Yes	No	Yes	No	No	No																						0
ENSMUSG00000003752	Itpkc	7	27992191	28013647	-1	92.0818	88.7992	1	0.953153	0.598002	No	Yes	No	Yes	No	No	No																						0
ENSMUSG00000061099	Gapdhs	7	31514799	31528700	-1	19.6009	14.2594	0.866383	0.953392	0.642256	No	Yes	No	Yes	No	No	No																						0
ENSMUSG00000048312	Gm4884	7	48288089	48300672	1	0	0	NA	0.881239	0.343284	No	No	No	Yes	No	No	No																						0
ENSMUSG00000070621	Vmn2r-ps60	7	49685477	49685737	-1	0	0	NA	0.903911	0.434586	No	No	No	Yes	No	No	No																						0
ENSMUSG00000030468	Siglecg	7	50663574	50673728	1	1.17934	1.81545	1	0.949251	0.65539	No	No	No	Yes	No	No	No																						0
ENSMUSG00000013353	4931406B18Rik	7	50747414	50761308	-1	0	0	NA	0.864375	0.281158	No	No	No	Yes	No	No	No																						0
ENSMUSG00000040435	Ppp1r15a	7	52778286	52781638	-1	251.906	366.799	0.513571	0.941113	0	No	Yes	No	Yes	No	No	No																						0
ENSMUSG00000044562	Rasip1	7	52882858	52894463	1	241.554	266.634	0.892925	0.947245	1.78261e-12	No	Yes	No	Yes	No	No	No																						0
ENSMUSG00000059824	Dbp	7	52960458	52965525	1	760.76	665.797	0.863403	0.95848	0.694492	No	Yes	No	Yes	No	No	No																						0
ENSMUSG00000040189	Ccdc114	7	53179442	53204326	1	4.42889	8.37037	0.94255	0.945561	0.649151	No	Yes	No	Yes	No	No	No																						0
ENSMUSG00000025326	Ube3a	7	66484122	66562097	1	891.311	802.498	0.892925	0.958816	1.25834e-05	No	Yes	No	Yes	No	No	No																						0
ENSMUSG00000075781	SNORD115	7	66634821	66634899	-1	0	0	NA	0.911405	0.466698	No	No	No	Yes	No	No	No																						0
ENSMUSG00000075805	SNORD115	7	66768165	66768243	-1	0	0	NA	0.91151	0.467151	No	No	No	Yes	No	No	No																						0
ENSMUSG00000075964	SNORD116	7	67009126	67009219	-1	0	0	NA	0.912216	0.47025	No	No	No	Yes	No	No	No																						0
ENSMUSG00000045813	Gm9801	7	69239404	69354365	-1	0.325345	0	0.676183	0.518565	0.0376699	No	No	No	Yes	No	No	No																						0
ENSMUSG00000050973	D330012F22Rik	7	87377753	87385892	1	21.5302	22.3057	0.981007	0.950482	0.647066	No	Yes	No	Yes	No	No	No																						0
ENSMUSG00000030527	Crtc3	7	87731513	87833763	-1	348.964	287.304	0.892925	0.958087	0.695769	No	Yes	No	Yes	No	No	No																						0
ENSMUSG00000030638	Sh3gl3	7	89319746	89455923	1	3.53296	3.49377	0.981242	0.94894	0.666383	No	No	No	Yes	No	No	No																						0
ENSMUSG00000070459	Olfr290	7	92064291	92065238	1	0	0	NA	0.903753	0.433926	Skmw33	No	No	Yes	No	No	No																						0
ENSMUSG00000030617	Ccdc83	7	97372388	97413942	-1	0	0.123606	0.892925	0.8173	0.156885	No	No	No	Yes	No	No	No																						0
ENSMUSG00000041328	Pcf11	7	99792222	99818443	-1	300.838	355.913	0.928139	0.950923	0.00239818	No	Yes	No	Yes	No	No	No																						0
ENSMUSG00000030647	Ndufc2	7	104548513	104556312	1	1206.87	1472.04	0.803412	0.414203	0	No	Yes	No	Yes	No	No	No																						0
ENSMUSG00000030761	Myo7a	7	105199570	105268034	-1	58.7253	34.0883	0.2782	0.845027	1.29774e-06	No	Yes	No	Yes	No	No	No																						0
ENSMUSG00000030729	Pgm2l1	7	107375904	107427378	1	466.333	483.82	0.992106	0.958292	0.0755985	No	Yes	No	Yes	No	No	No																						0
ENSMUSG00000030651	Art2b	7	108727374	108729675	-1	0	0	NA	0.871422	0.306679	No	No	No	Yes	No	No	No																						0
ENSMUSG00000055124	Olfr623	7	110808809	110809762	-1	0	0	NA	0.886396	0.363173	No	No	No	Yes	No	No	No																						0
ENSMUSG00000047163	Olfr65	7	111051971	111056050	1	0	0	NA	0.880344	0.339883	No	No	No	Yes	No	No	No																						0
ENSMUSG00000030921	Trim30a	7	111557539	111613707	-1	48.2794	35.9362	0.701611	0.956408	0.0351522	No	Yes	No	Yes	No	No	No																						0
ENSMUSG00000073923	Olfr657	7	111784190	111785150	1	0	0	NA	0.907591	0.450183	No	No	No	Yes	No	No	No																						0
ENSMUSG00000043948	Olfr691	7	112485260	112486228	-1	0	0	NA	0.877391	0.328727	No	No	No	Yes	No	No	No																						0
ENSMUSG00000005686	Ampd3	7	117911737	117955919	1	122.739	75.8288	0.110442	0.939521	0	No	Yes	No	Yes	No	No	No																						0
ENSMUSG00000064741	Snord14a	7	123476685	123476771	-1	0.869187	0.893471	1	0.948413	0.65292	No	No	No	Yes	No	No	No																						0
ENSMUSG00000030660	Pik3c2a	7	123483075	123562034	-1	111.953	117.147	1	0.954037	0.69281	No	Yes	No	Yes	No	No	No																						0
ENSMUSG00000030650	Tmc5	7	125740811	125818600	1	3.90904	1.57657	0.541723	0.941149	0.211836	No	No	No	Yes	No	No	No																						0
ENSMUSG00000030727	Rabep2	7	133572273	133592759	1	598.017	645.562	1	0.95775	2.29818e-06	No	Yes	No	Yes	No	No	No																						0
ENSMUSG00000030711	Sult1a1	7	133816379	133819946	-1	237.957	186.375	0.556653	0.955268	7.85692e-10	No	Yes	No	Yes	No	No	No																						0
ENSMUSG00000042289	Hsd3b7	7	134929122	134947316	1	112.684	125.746	0.988172	0.943357	0.145149	No	Yes	No	Yes	No	No	No																						0
ENSMUSG00000025470	Zfp511	7	147222303	147226220	1	43.5351	43.649	1	0.956213	0.66925	No	Yes	No	Yes	No	No	No																						0
ENSMUSG00000086844	B230206H07Rik	7	148545040	148551009	-1	4.40493	5.34046	1	0.947639	0.669707	No	No	No	Yes	No	No	No																						0
ENSMUSG00000048677	Tpcn2	7	152439828	152469832	-1	24.6928	30.7122	0.927517	0.947828	0.620043	No	Yes	No	Yes	No	No	No																						0
ENSMUSG00000064962	n-R5s93	8	5069259	5069377	-1	0	0	NA	0.896515	0.403658	No	No	No	Yes	No	No	No																						0
ENSMUSG00000070157	U6	8	7428222	7428328	-1	0	0	NA	0.903299	0.43204	No	No	No	Yes	No	No	No																						0
ENSMUSG00000001300	Efnb2	8	8617434	8661239	-1	176.39	190.907	1	0.944156	0.596973	No	Yes	No	Yes	No	No	No																						0
ENSMUSG00000031467	Agpat5	8	18846277	18891361	1	392.023	312.18	0.691663	0.955613	0.00147523	No	Yes	No	Yes	No	No	No																						0
ENSMUSG00000031488	Rab11fip1	8	28249245	28285120	-1	3.16248	2.94048	0.993151	0.952141	0.666096	No	No	No	Yes	No	No	No																						0
ENSMUSG00000039470	Zdhhc2	8	41509169	41595620	1	23.459	39.2387	0.293088	0.399607	1.89254e-09	No	Yes	No	Yes	No	No	No																						0
ENSMUSG00000018796	Acsl1	8	47556395	47621405	1	5241.04	6439.08	0.676183	0.94474	0	No	Yes	No	Yes	No	No	No																						0
ENSMUSG00000064050		8	48717683	48718118	-1	0	0.443022	0.822729	0.721932	0.0868691	No	No	No	Yes	No	No	No																						0
ENSMUSG00000031605	Klhl2	8	67218660	67373716	-1	100.728	117.87	0.871774	0.829667	2.0933e-05	No	Yes	No	Yes	No	No	No																						0
ENSMUSG00000025591	1810029B16Rik	8	68998229	69010429	-1	58.4144	61.8253	0.981007	0.951209	0.594716	No	Yes	No	Yes	No	No	No																						0
ENSMUSG00000031862	Atp13a1	8	72315149	72331637	1	297.044	280.665	1	0.958475	0.676077	No	Yes	No	Yes	No	No	No																						0
ENSMUSG00000002346	Slc25a42	8	72708239	72736204	-1	745.109	902.055	0.822729	0.660951	0	No	Yes	No	Yes	No	No	No																						0
ENSMUSG00000071076	Jund	8	73222848	73224514	1	273.406	351.66	0.518021	0.957213	0	No	Yes	No	Yes	No	No	No																						0
ENSMUSG00000003037	Rab8a	8	74685099	74707803	1	174.072	202.735	0.866383	0.544973	4.87347e-09	No	Yes	No	Yes	No	No	No																						0
ENSMUSG00000036990	Otud4	8	82163575	82201654	1	1296.07	1203.6	0.931507	0.959697	0.000436732	No	Yes	No	Yes	No	No	No																						0
ENSMUSG00000087026	A230103J11Rik	8	87577059	87584359	-1	5.16784	5.6075	1	0.951202	0.671738	Skmw39	No	No	Yes	No	No	No																						0
ENSMUSG00000036564	Ndrg4	8	98200880	98239019	1	29.0677	29.1879	0.981824	0.955785	0.641947	No	Yes	No	Yes	No	No	No																						0
ENSMUSG00000070130	Mir328	8	107832264	107832360	-1	0	0	NA	0.903228	0.431746	No	No	No	Yes	No	No	No																						0
ENSMUSG00000074106		8	109572154	109572967	1	0	0	NA	0.908091	0.452307	No	No	No	Yes	No	No	No																						0
ENSMUSG00000046441	Ftsjd1	8	112741889	112748386	1	62.1372	64.4097	1	0.954261	0.667389	No	Yes	No	Yes	No	No	No																						0
ENSMUSG00000064801	U6	8	120950393	120950499	-1	0.0762713	0	1	0.840185	0.2281	No	No	No	Yes	No	No	No																						0
ENSMUSG00000031980	Agt	8	127080676	127093604	-1	155.249	44.0061	1.06507e-05	0.0126079	0	No	Yes	Yes	Yes	Yes	No	No																						0
ENSMUSG00000031981	Capn9	8	127100011	127142631	1	1.10628	1.17496	0.961389	0.943154	0.630382	No	No	No	Yes	No	No	No																						0
ENSMUSG00000032000	Birc3	9	7848699	7873186	-1	81.7819	69.5288	0.873377	0.956569	0.60796	No	Yes	No	Yes	No	No	No																						0
ENSMUSG00000031928	Mre11a	9	14589098	14641567	1	231.003	178.191	0.578651	0.954227	6.14142e-10	No	Yes	No	Yes	No	No	No																						0
ENSMUSG00000031933	Folr4	9	14690258	14708393	-1	0	0	NA	0.872159	0.309429	No	No	No	Yes	No	No	No																						0
ENSMUSG00000031935	Med17	9	15066320	15084348	-1	158.319	153.535	1	0.95783	0.685904	No	Yes	No	Yes	No	No	No																						0
ENSMUSG00000062726	Olfr857	9	19650108	19651061	-1	0	0	NA	0.892901	0.389123	No	No	No	Yes	No	No	No																						0
ENSMUSG00000043895	S1pr2	9	20770404	20781167	-1	42.7896	57.6777	0.611465	0.843565	5.39687e-07	No	Yes	No	Yes	No	No	No																						0
ENSMUSG00000031991	Spata19	9	27204454	27209295	1	0	0	NA	0.872195	0.309559	No	No	No	Yes	No	No	No																						0
ENSMUSG00000032040	Dcps	9	34931993	34983646	-1	105.507	112.12	0.981007	0.948564	0.0753668	No	Yes	No	Yes	No	No	No																						0
ENSMUSG00000032103	Pus3	9	35366180	35374768	1	0	0	NA	0.872315	0.309993	No	No	No	Yes	No	No	No																						0
ENSMUSG00000023093	Gm7257	9	36239469	36242522	1	0	0	NA	0.867092	0.290905	No	No	No	Yes	No	No	No																						0
ENSMUSG00000058515	Olfr933	9	38783236	38784238	1	0	0	NA	0.88899	0.373358	No	No	No	Yes	No	No	No																						0
ENSMUSG00000044107	Olfr964-ps1	9	39493629	39494527	-1	0	0	NA	0.877533	0.329254	No	No	No	Yes	No	No	No																						0
ENSMUSG00000032010	Usp2	9	43875104	43903708	1	3130.86	3145.95	1	0.960331	0	No	Yes	No	Yes	No	No	No																						0
ENSMUSG00000032114	Slc37a4	9	44205182	44211045	1	2797.25	2212.53	0.471183	0.95917	0	No	Yes	No	Yes	No	No	No																						0
ENSMUSG00000043923	Ccdc84	9	44218249	44226090	-1	44.9928	59.8955	0.892925	0.941083	0.0772312	No	Yes	No	Yes	No	No	No																						0
ENSMUSG00000039438	Ttc36	9	44607483	44610981	-1	1.33414	2.88291	0.892925	0.93966	0.614864	No	No	No	Yes	No	No	No																						0
ENSMUSG00000032087	Dscaml1	9	45235294	45561796	1	0.0762713	0.176568	1	0.760363	0.620762	No	No	No	Yes	No	No	No																						0
ENSMUSG00000032062	2310030G06Rik	9	50547796	50554626	-1	76.8698	41.5977	0.118347	0.740258	1.04272e-11	No	Yes	No	Yes	No	No	No																						0
ENSMUSG00000055069	Rab39	9	53492215	53514337	-1	3.65861	4.95233	0.892925	0.944106	0.617851	No	No	No	Yes	No	No	No																						0
ENSMUSG00000044820	AY074887	9	54798248	54798646	-1	0	0	NA	0.878196	0.33175	No	No	No	Yes	No	No	No																						0
ENSMUSG00000064472	U6	9	55403429	55403519	-1	0	0	NA	0.894603	0.395955	No	No	No	Yes	No	No	No																						0
ENSMUSG00000032243	Itga11	9	62525633	62631789	1	62.0399	91.2438	0.518021	0.610095	1.06069e-10	No	Yes	No	Yes	No	No	No																						0
ENSMUSG00000032382	Snx1	9	65935940	65974394	-1	138.186	161.319	0.892925	0.942857	0.000103459	No	Yes	No	Yes	No	No	No																						0
ENSMUSG00000032203	Pigb	9	72856288	72863464	-1	36.922	28.8773	0.822729	0.952359	0.623972	No	Yes	No	Yes	No	No	No																						0
ENSMUSG00000032342	Mto1	9	78296015	78323155	1	377.856	261.351	0.234764	0.717661	0	No	Yes	No	Yes	No	No	No																						0
ENSMUSG00000032261	Sh3bgrl2	9	83441957	83529748	1	8.56373	12.3762	0.818258	0.943604	0.248691	No	Yes	No	Yes	No	No	No																						0
ENSMUSG00000032262	Elovl4	9	83673141	83699846	-1	1.87284	0.990213	1	0.950462	0.655286	No	No	No	Yes	No	No	No																						0
ENSMUSG00000063058	Gm6406	9	98757010	98757771	1	0	0	NA	0.893128	0.390019	No	No	No	Yes	No	No	No																						0
ENSMUSG00000032563	Mrpl3	9	104955569	104979796	1	555.227	930.062	0.0803051	0.0677545	0	No	Yes	Yes	Yes	Yes	Yes	No																						0
ENSMUSG00000036091	Hyal3	9	107483149	107489690	1	1.60659	1.5615	1	0.945375	0.659925	No	No	No	Yes	No	No	No																						0
ENSMUSG00000025646	Atrip	9	108960447	108976638	-1	2.13894	4.06483	0.856359	0.943988	0.610724	No	No	No	Yes	No	No	No																						0
ENSMUSG00000049734	Trex1	9	108960447	108976611	-1	0	0	NA	0.88248	0.348004	No	No	No	Yes	No	No	No																						0
ENSMUSG00000032478	Nme6	9	109735263	109745630	1	243.457	204.885	0.892031	0.957684	0.688368	No	Yes	No	Yes	No	No	No																						0
ENSMUSG00000032477	Cdc25a	9	109778083	109796392	1	112.895	110.574	1	0.956719	0.630359	No	Yes	No	Yes	No	No	No																						0
ENSMUSG00000032497	Lrrfip2	9	111020639	111127829	1	1176.88	1332.72	0.892925	0.943743	0	No	Yes	No	Yes	No	No	No																						0
ENSMUSG00000032512	Wdr48	9	119804013	119834786	1	203.333	222.484	0.950218	0.948093	0.00626331	No	Yes	No	Yes	No	No	No																						0
ENSMUSG00000039116	Gpr126	10	14122391	14264842	-1	22.9752	25.2861	1	0.955193	0.685582	No	Yes	No	Yes	No	No	No																						0
ENSMUSG00000055657	E030030I06Rik	10	21833938	21868629	-1	70.8774	2.20895	1.8612e-22	0.000156368	0	No	Yes	Yes	Yes	Yes	No	No																						0
ENSMUSG00000056316	Gm9996	10	28863306	28863644	-1	0	0	NA	0.887058	0.365793	No	No	No	Yes	No	No	No																						0
ENSMUSG00000085799	Gm6963	10	39144424	39144802	-1	0	0.178362	0.892925	0.812346	0.19636	No	No	No	Yes	No	No	No																						0
ENSMUSG00000019813	Cep57l1	10	41438649	41529681	-1	29.1961	28.6594	1	0.951435	0.680578	No	Yes	No	Yes	No	No	No																						0
ENSMUSG00000019849	Prep	10	44787012	44878803	1	526.603	515.519	1	0.952761	0.0658227	No	Yes	No	Yes	No	No	No																						0
ENSMUSG00000020111	Cbara1	10	59165347	59326878	1	845.039	950.581	0.892925	0.714099	0	No	Yes	No	Yes	No	No	No																						0
ENSMUSG00000020063	Sirt1	10	62781753	62844452	-1	155.293	167.499	1	0.954818	0.652319	No	Yes	No	Yes	No	No	No																						0
ENSMUSG00000044690	Gm4798	10	71167036	71170604	1	25.2126	32.7183	0.892925	0.942909	0.139386	No	Yes	No	Yes	No	No	No																						0
ENSMUSG00000033444	Specc1l	10	74674818	74775137	1	1286.72	991.451	0.55272	0.955517	0	No	Yes	No	Yes	No	No	No																						0
ENSMUSG00000033416	1110038D17Rik	10	74813856	74980717	-1	945.494	903.959	0.91474	0.958023	0.692483	No	Yes	No	Yes	No	No	No																						0
ENSMUSG00000020196	Cabin1	10	75108855	75227102	-1	215.848	253.746	0.863832	0.852835	1.38721e-10	No	Yes	No	Yes	No	No	No																						0
ENSMUSG00000009291	Pttg1ip	10	77044465	77061477	1	355.102	452.771	0.744269	0.680398	0	No	Yes	No	Yes	No	No	No																						0
ENSMUSG00000020038	Cry1	10	84594448	84647798	-1	202.611	230.641	0.981007	0.944257	0.000847425	No	Yes	No	Yes	No	No	No																						0
ENSMUSG00000054027	Nt5dc3	10	86241750	86301134	1	2351.63	1994.34	0.86044	0.960531	0.600532	No	Yes	No	Yes	No	No	No																						0
ENSMUSG00000020189	Osbpl8	10	110601858	110734303	1	305.513	268.671	0.842318	0.956201	0.000115884	No	Yes	No	Yes	No	No	No																						0
ENSMUSG00000074742		10	114752702	114753430	1	0.831184	1.78737	0.731083	0.939927	0.268044	No	No	No	Yes	No	No	No																						0
ENSMUSG00000025357	Dgka	10	128157197	128181112	-1	227.396	199.937	0.892925	0.95777	0.672995	No	Yes	No	Yes	No	No	No																						0
ENSMUSG00000019368	Sec14l4	11	3931465	3948027	1	0.259859	0.250433	1	0.725894	0.63418	No	No	No	Yes	No	No	No																						0
ENSMUSG00000002129	Sf3a1	11	4060353	4082544	1	406.392	406.708	1	0.953263	5.61171e-05	No	Yes	No	Yes	No	No	No																						0
ENSMUSG00000020273	Papolg	11	23762646	23795253	-1	71.4849	84.1392	0.892925	0.952101	0.205933	No	Yes	No	Yes	No	No	No																						0
ENSMUSG00000055010	A830031A19Rik	11	23948955	23975054	-1	0	0	NA	0.886276	0.36271	No	No	No	Yes	No	No	No																						0
ENSMUSG00000064010	Dppa1	11	46421274	46442763	-1	0	0	NA	0.893935	0.393226	No	No	No	Yes	No	No	No																						0
ENSMUSG00000020354	Sgcd	11	46709755	47802471	-1	522.793	399.364	0.676183	0.95945	0	No	Yes	No	Yes	No	No	No																						0
ENSMUSG00000020388	Pdlim4	11	53868430	53882516	-1	56.6042	72.0561	0.707213	0.790102	1.48732e-06	No	Yes	No	Yes	No	No	No																						0
ENSMUSG00000085888	Gm12224	11	54153871	54166981	-1	106.221	251.025	0.00113222	0.00709512	0	No	Yes	Yes	Yes	No	No	No																						0
ENSMUSG00000061344	Olfr320	11	58497377	58498297	1	0	0	NA	0.891663	0.384164	No	No	No	Yes	No	No	No																						0
ENSMUSG00000049154	Fam183b	11	58606299	58615462	-1	0	0.353137	0.822729	0.70513	0.0839977	No	No	No	Yes	No	No	No																						0
ENSMUSG00000020455	Trim11	11	58791595	58804960	1	143.682	169.016	0.892925	0.860271	3.71207e-05	No	Yes	No	Yes	No	No	No																						0
ENSMUSG00000048076	Arf1	11	59024916	59041772	-1	466.523	385.526	0.892925	0.957395	0.697972	No	Yes	No	Yes	No	No	No																						0
ENSMUSG00000009900	Wnt3a	11	59061535	59104254	-1	0	0	NA	0.864211	0.280535	No	No	No	Yes	No	No	No																						0
ENSMUSG00000033389	Arhgap44	11	64815541	64976463	-1	222.654	143.644	0.2782	0.683044	1.83428e-09	No	Yes	No	Yes	No	No	No																						0
ENSMUSG00000020894	Vamp2	11	68901992	68905886	1	603.089	713.456	0.870057	0.733891	0	No	Yes	No	Yes	No	No	No																						0
ENSMUSG00000018776	Amac1	11	69573392	69575470	-1	0.488673	1.50704	0.837515	0.860141	0.608554	No	No	No	Yes	No	No	No																						0
ENSMUSG00000018750	Zbtb4	11	69579414	69597525	1	840.73	986.5	0.669559	0.636866	0	No	Yes	No	Yes	No	No	No																						0
ENSMUSG00000038178	Slc43a2	11	75345196	75391077	1	567.832	598.349	1	0.943225	8.61208e-07	No	Yes	No	Yes	No	No	No																						0
ENSMUSG00000002064	Sdf2	11	78059248	78068998	1	635.759	553.716	0.918815	0.959082	0.69718	No	Yes	No	Yes	No	No	No																						0
ENSMUSG00000069796	Gm11426	11	82446855	82449811	1	0	0	NA	0.902951	0.430595	No	No	No	Yes	No	No	No																						0
ENSMUSG00000088631	5S_rRNA	11	83578140	83578249	-1	0	0.266453	0.892925	0.803134	0.202257	No	No	No	Yes	No	No	No																						0
ENSMUSG00000001508	Sgca	11	94824105	94837641	-1	3771.2	2426.54	0.148101	0.951788	0	No	Yes	No	Yes	No	No	No																						0
ENSMUSG00000048763	Hoxb3	11	96184640	96207999	1	7.06889	9.44366	0.892925	0.943516	0.60911	No	Yes	No	Yes	No	No	No																						0
ENSMUSG00000044194		11	97606223	97606821	1	0.311466	0	0.981007	0.765751	0.120511	No	No	No	Yes	No	No	No																						0
ENSMUSG00000020889	Nr1d1	11	98629246	98636647	-1	2156.38	1372.43	0.350482	0.960406	0	No	Yes	No	Yes	No	No	No																						0
ENSMUSG00000014198	Zfp385c	11	100488857	100553769	-1	5.81376	4.62745	1	0.955383	0.671979	No	No	No	Yes	No	No	No																						0
ENSMUSG00000034664	Itga2b	11	102314611	102331436	-1	14.8632	12.9358	0.909277	0.957284	0.672123	No	Yes	No	Yes	No	No	No																						0
ENSMUSG00000064788	SNORA2	11	102691192	102691328	1	0	0	NA	0.895912	0.40123	No	No	No	Yes	No	No	No																						0
ENSMUSG00000055805	Fmnl1	11	103032421	103060215	1	105.988	145.505	0.361827	0.780338	0	No	Yes	No	Yes	No	No	No																						0
ENSMUSG00000062421	Arf2	11	103828053	103846651	1	300.758	301.518	1	0.954899	0.690695	No	Yes	No	Yes	No	No	No																						0
ENSMUSG00000020700	Map3k3	11	105945927	106016760	1	616.673	544.907	0.981007	0.960398	0.695127	No	Yes	No	Yes	No	No	No																						0
ENSMUSG00000040481	Bptf	11	106894397	106993441	-1	812.039	777.702	1	0.958563	0.700409	No	Yes	No	Yes	No	No	No																						0
ENSMUSG00000018727	Cpsf4l	11	113559486	113571331	-1	5.43927	9.22058	0.645437	0.85162	0.0330835	No	Yes	No	Yes	No	No	No																						0
ENSMUSG00000034641	Cd300ld	11	114843588	114851236	-1	2.80261	3.12209	1	0.950954	0.661267	No	No	No	Yes	No	No	No																						0
ENSMUSG00000048498	Cd300e	11	114913231	114923491	-1	0.289048	0.266453	1	0.752818	0.621168	No	No	No	Yes	No	No	No																						0
ENSMUSG00000020744	Slc25a19	11	115475492	115489595	-1	800.445	1058.77	0.351676	0.39067	0	No	Yes	No	Yes	No	No	No																						0
ENSMUSG00000025162	Csnk1d	11	120820520	120852647	-1	1141.87	1019.69	0.926757	0.960383	0.700474	No	Yes	No	Yes	No	No	No																						0
ENSMUSG00000039337	Tex19.2	11	120977529	120979991	-1	0	0	NA	0.87511	0.320208	No	No	No	Yes	No	No	No																						0
ENSMUSG00000025169	1110031I02Rik	11	121038905	121066025	-1	155.96	137.002	0.910449	0.95994	0.692801	No	Yes	No	Yes	No	No	No																						0
ENSMUSG00000039294	BC017643	11	121083902	121090636	-1	61.3574	72.0691	0.892925	0.945048	0.0313015	No	Yes	No	Yes	No	No	No																						0
ENSMUSG00000020639	Pfn4	12	4776145	4785537	1	31.6433	8.99933	0.000494589	0.0060935	0	No	Yes	Yes	Yes	Yes	No	No																						0
ENSMUSG00000020631		12	5024931	5054198	1	169.927	174.615	1	0.953101	0.69323	No	Yes	No	Yes	No	No	No																						0
ENSMUSG00000037735	2810032G03Rik	12	5419181	5423111	1	3.14531	2.56885	0.970487	0.951018	0.661227	No	No	No	Yes	No	No	No																						0
ENSMUSG00000020592	Sdc1	12	8778129	8800521	1	33.9815	31.6585	1	0.959586	0.682507	No	Yes	No	Yes	No	No	No																						0
ENSMUSG00000059229	Gm6802	12	20202473	20465075	1	0.155733	0	1	0.83619	0.226928	No	No	No	Yes	No	No	No																						0
ENSMUSG00000020644	Id2	12	25778666	25780955	-1	38.0728	45.4556	0.892925	0.942385	0.102775	No	Yes	No	Yes	No	No	No																						0
ENSMUSG00000020598	Nrcam	12	45429971	45699827	1	5.55079	5.2311	0.892925	0.95251	0.647519	No	No	No	Yes	No	No	No																						0
ENSMUSG00000020982	Nemf	12	70412531	70458153	-1	315.416	423.976	0.455189	0.944496	0	No	Yes	No	Yes	No	No	No																						0
ENSMUSG00000019718	2810055F11Rik	12	73174415	73186426	-1	14.0056	16.0777	0.91538	0.951555	0.624618	No	Yes	No	Yes	No	No	No																						0
ENSMUSG00000021096	Ppm1a	12	73862302	73894728	1	2695.65	2232.86	0.829711	0.960163	1.01744e-05	No	Yes	No	Yes	No	No	No																						0
ENSMUSG00000021133	4933426M11Rik	12	81891546	81981819	1	1166.93	962.668	0.777086	0.958313	0.000493986	No	Yes	No	Yes	No	No	No																						0
ENSMUSG00000021240	Abcd4	12	85943682	85958320	-1	117.467	138.872	0.892925	0.846367	0.000687085	No	Yes	No	Yes	No	No	No																						0
ENSMUSG00000059695	1700019M22Rik	12	97284977	97285330	-1	0	0	NA	0.890187	0.378234	No	No	No	Yes	No	No	No																						0
ENSMUSG00000041702	Btbd7	12	104022866	104116616	-1	318.007	269.72	0.920295	0.956727	0.69456	No	Yes	No	Yes	No	No	No																						0
ENSMUSG00000021081	Serpina1f	12	104926254	104933739	-1	0	0.109629	0.892925	0.819984	0.15266	No	No	No	Yes	No	No	No																						0
ENSMUSG00000041481	Serpina3g	12	105476008	105480143	1	0	0.281606	0.822729	0.712122	0.082698	No	No	No	Yes	No	No	No																						0
ENSMUSG00000021102	Glrx5	12	106270879	106279061	1	1304.03	1385.04	0.894965	0.959192	0	No	Yes	No	Yes	No	No	No																						0
ENSMUSG00000010529	Gm266	12	112723379	112723981	-1	1.27402	1.09813	1	0.947233	0.653246	No	No	No	Yes	No	No	No																						0
ENSMUSG00000042050	Wdr60	12	117445523	117501498	-1	200.438	227.118	0.918733	0.943335	0.000826675	No	Yes	No	Yes	No	No	No																						0
ENSMUSG00000041297	Cdk13	13	17807568	17896836	-1	337.593	354.608	0.995809	0.950753	0.00184828	No	Yes	No	Yes	No	No	No																						0
ENSMUSG00000047246	Hist1h2be	13	23675611	23712993	-1	23.3566	75.9429	0.000892142	0.000426157	0	No	Yes	Yes	Yes	Yes	No	No																						0
ENSMUSG00000021345	Prl8a6	13	27524550	27530557	-1	0	0	NA	0.865863	0.286471	No	No	No	Yes	No	No	No																						0
ENSMUSG00000021347	Prl7b1	13	27693688	27702451	-1	0	0	NA	0.865889	0.286565	No	No	No	Yes	No	No	No																						0
ENSMUSG00000038402	Foxf2	13	31717685	31723272	1	0.950152	3.0704	0.778167	0.830675	0.594596	No	No	No	Yes	No	No	No																						0
ENSMUSG00000038267	Slc22a23	13	34271027	34437051	-1	373.662	362.955	1	0.956948	0.0295618	No	Yes	No	Yes	No	No	No																						0
ENSMUSG00000039109	F13a1	13	36959059	37141082	-1	216.747	252.824	0.892925	0.948165	3.99181e-05	No	Yes	No	Yes	No	No	No																						0
ENSMUSG00000021428	Riok1	13	38129164	38153298	1	82.7322	121.84	0.511442	0.84367	9.03881e-12	No	Yes	No	Yes	No	No	No																						0
ENSMUSG00000050954	Zfp169	13	48583031	48608805	-1	24.8412	33.9583	0.822729	0.943629	0.057245	No	Yes	No	Yes	No	No	No																						0
ENSMUSG00000076058	Mir683-1	13	50639995	50640103	-1	0	0	NA	0.912579	0.471893	No	No	No	Yes	No	No	No																						0
ENSMUSG00000025871	4833439L19Rik	13	54652579	54666796	-1	2811.21	2400.09	0.892925	0.960492	0.700737	No	Yes	No	Yes	No	No	No																						0
ENSMUSG00000021508	Cxcl14	13	56390008	56397752	-1	683.197	1056.24	0.0893079	0.654702	0	No	Yes	Yes	Yes	Yes	No	No																						0
ENSMUSG00000035509	Fbxl21	13	56623833	56639259	1	1.02004	1.05977	1	0.948236	0.65804	No	No	No	Yes	No	No	No																						0
ENSMUSG00000021440	Cts7	13	61453822	61459531	-1	0	0	NA	0.865996	0.286941	No	No	No	Yes	No	No	No																						0
ENSMUSG00000021482	1110018J18Rik	13	64393144	64414018	-1	339.416	227.804	0.212835	0.747324	0	No	Yes	No	Yes	No	No	No																						0
ENSMUSG00000074840	Gm17449	13	66328421	66440935	-1	0	0	NA	0.909401	0.457989	No	No	No	Yes	No	No	No																						0
ENSMUSG00000033883	D3Ertd254e	13	67268742	67268879	1	0.474139	1.23634	0.758055	0.855814	0.596179	No	No	No	Yes	No	No	No																						0
ENSMUSG00000062382	Gm10116	13	74543841	74544765	1	0	0.178362	0.892925	0.809897	0.167815	No	No	No	Yes	No	No	No																						0
ENSMUSG00000049517	Rps23	13	91062770	91064329	1	5.69516	6.29001	0.977101	0.945165	0.651717	No	No	No	Yes	No	No	No																						0
ENSMUSG00000041773	Enc1	13	98011060	98022988	1	33.4933	46.741	0.822729	0.940726	0.00902608	No	Yes	No	Yes	No	No	No																						0
ENSMUSG00000051268		13	102167675	102168751	1	0	0	NA	0.88378	0.353085	No	No	No	Yes	No	No	No																						0
ENSMUSG00000021624	Cd180	13	103483638	103496711	1	2.3633	3.90255	0.822729	0.941362	0.609243	No	No	No	Yes	No	No	No																						0
ENSMUSG00000021719	Rgs7bp	13	105737233	105845010	-1	34.1725	27.5998	0.735104	0.956286	0.101263	No	Yes	No	Yes	No	No	No																						0
ENSMUSG00000042379	Esm1	13	113999867	114008306	1	9.98377	15.2248	0.668733	0.943013	0.0122728	No	Yes	No	Yes	No	No	No																						0
ENSMUSG00000071616	Gm3488	14	6436949	6442922	1	0	0	NA	0.904837	0.438559	No	No	No	Yes	No	No	No																						0
ENSMUSG00000021748	Pdhb	14	8998512	9005462	-1	1172.83	1356.96	0.863832	0.859132	0	No	Yes	No	Yes	No	No	No																						0
ENSMUSG00000072711		14	12453002	12453359	1	0.289048	0.547386	0.821708	0.625191	0.597454	No	No	No	Yes	No	No	No																						0
ENSMUSG00000071540	3425401B19Rik	14	33472954	33477192	-1	7821.91	7306.2	1	0.960658	0	No	Yes	No	Yes	No	No	No																						0
ENSMUSG00000061453		14	34026345	34026581	1	0.31015	0.530862	1	0.939253	0.643716	No	No	No	Yes	No	No	No																						0
ENSMUSG00000021943	Gdf10	14	34736783	34749700	1	69.4439	96.8117	0.320483	0.767028	0	No	Yes	No	Yes	No	No	No																						0
ENSMUSG00000037798	Mat1a	14	41918670	41937701	1	0	0	NA	0.874421	0.317689	No	No	No	Yes	No	No	No																						0
ENSMUSG00000047716	Olfr736	14	51012433	51013371	1	0	0	NA	0.880809	0.341666	No	No	No	Yes	No	No	No																						0
ENSMUSG00000050961	AY358078	14	52419721	52446034	1	0.0762713	2.67526	0.0374546	0.0224124	1.45216e-05	No	No	No	Yes	No	No	No																						0
ENSMUSG00000048153	Olfr49	14	54901627	54902568	-1	0	0.109629	0.892925	0.821083	0.163085	No	No	No	Yes	No	No	No																						0
ENSMUSG00000010406	Mrpl52	14	55045747	55048590	1	339.655	360.108	0.897671	0.955862	0	No	Yes	No	Yes	No	No	No																						0
ENSMUSG00000022215	Fitm1	14	56194511	56195789	1	2747.8	2048.01	0.70357	0.960478	0.701056	No	Yes	No	Yes	No	No	No																						0
ENSMUSG00000021986	Fam123a	14	60997183	60999834	1	0.0762713	0.405212	0.910449	0.620133	0.606123	No	No	No	Yes	No	No	No																						0
ENSMUSG00000033589	Reep4	14	70945161	70948740	1	21.1666	25.4214	0.960097	0.949751	0.630807	No	Yes	No	Yes	No	No	No																						0
ENSMUSG00000057886	Gm6984	14	74354807	74355358	-1	1.37121	2.63452	0.669609	0.84475	0.206242	No	No	No	Yes	No	No	No																						0
ENSMUSG00000021996	Esd	14	75132179	75149655	1	215.17	190.312	0.926326	0.95873	0.696182	No	Yes	No	Yes	No	No	No																						0
ENSMUSG00000039458	Mtmr12	15	12134840	12201731	1	75.7497	77.8954	0.99943	0.952385	0.692122	No	Yes	No	Yes	No	No	No																						0
ENSMUSG00000022297	Fzd6	15	38837898	38869732	1	80.7098	117.885	0.582939	0.82672	2.08697e-10	No	Yes	No	Yes	No	No	No																						0
ENSMUSG00000022553	Maf1	15	76181724	76184810	1	1767.57	1490.99	0.880354	0.960008	0.700884	No	Yes	No	Yes	No	No	No																						0
ENSMUSG00000063354	Slc39a4	15	76442815	76447282	-1	1.05972	1.88033	0.892925	0.949961	0.611286	No	No	No	Yes	No	No	No																						0
ENSMUSG00000005716	Pvalb	15	78021544	78036830	-1	115765	96753	0.916645	0.960572	0	No	Yes	No	Yes	No	No	No																						0
ENSMUSG00000033047	Eif3l	15	78905659	78924829	1	1117.4	960.962	0.892925	0.958953	0.700195	No	Yes	No	Yes	No	No	No																						0
ENSMUSG00000022390	Zc3h7b	15	81575278	81626699	1	1062.92	858.897	0.776165	0.956673	0.0361287	No	Yes	No	Yes	No	No	No																						0
ENSMUSG00000061633	1700029P11Rik	15	81810975	81811993	1	0	0.123606	0.892925	0.825677	0.167404	No	No	No	Yes	No	No	No																						0
ENSMUSG00000006369	Fbln1	15	85036379	85116965	1	241.572	279.575	0.744975	0.943426	0	No	Yes	No	Yes	No	No	No																						0
ENSMUSG00000088413		15	86025489	86025590	1	0	0	NA	0.935583	0.579064	No	No	No	Yes	No	No	No																						0
ENSMUSG00000015365	Mov10l1	15	88813339	88885578	1	1.06133	3.24105	0.691663	0.939576	0.247835	No	No	No	Yes	No	No	No																						0
ENSMUSG00000022614	Lmf2	15	89181577	89186071	-1	260.882	296.045	0.870147	0.944801	0	No	Yes	No	Yes	No	No	No																						0
ENSMUSG00000036298	Slc2a13	15	91098127	91403692	-1	17.3072	16.4222	0.998794	0.957288	0.682543	No	Yes	No	Yes	No	No	No																						0
ENSMUSG00000055022	Cntn1	15	91881596	92172384	1	1.37505	2.85085	0.676801	0.850045	0.215911	No	No	No	Yes	No	No	No																						0
ENSMUSG00000022634	Yaf2	15	93114709	93167366	-1	317.726	284.38	0.963419	0.957071	0.693708	No	Yes	No	Yes	No	No	No																						0
ENSMUSG00000022466	Rpap3	15	97505529	97536256	-1	173.618	185.282	1	0.949176	0.633508	No	Yes	No	Yes	No	No	No																						0
ENSMUSG00000037204	9430023L20Rik	15	101114732	101121375	1	535.17	488.999	0.948946	0.958417	0.687432	No	Yes	No	Yes	No	No	No																						0
ENSMUSG00000000552	Zfp385a	15	103144326	103170524	-1	283.033	117.407	6.48982e-06	0.0271956	0	No	Yes	Yes	Yes	Yes	Yes	No																						0
ENSMUSG00000023088	Abcc1	16	14361651	14475830	1	828.664	702.145	0.791291	0.959013	7.5381e-07	No	Yes	No	Yes	No	No	No																						0
ENSMUSG00000006134	Crkl	16	17452080	17486348	1	502.413	474.827	1	0.959143	0.675455	No	Yes	No	Yes	No	No	No																						0
ENSMUSG00000009097	Tbx1	16	18581806	18588113	-1	1611.5	1088.59	0.338965	0.959498	0	No	Yes	No	Yes	No	No	No																						0
ENSMUSG00000005262	Ufd1l	16	18812419	18835348	1	568.508	568.768	1	0.950859	0.699677	No	Yes	No	Yes	No	No	No																						0
ENSMUSG00000022822	Abcc5	16	20331376	20426467	-1	1281.6	1279.68	1	0.9558	0.70072	No	Yes	No	Yes	No	No	No																						0
ENSMUSG00000047531	Rtp2	16	23925635	23930880	-1	0	0	NA	0.880624	0.34097	No	No	No	Yes	No	No	No																						0
ENSMUSG00000033306	Lpp	16	24393576	24981116	1	88.7779	64.5298	0.809684	0.948797	0.648455	No	Yes	No	Yes	No	No	No																						0
ENSMUSG00000022537	Tmem44	16	30511941	30550928	-1	62.7703	94.9572	0.40044	0.64227	6.75371e-14	No	Yes	No	Yes	No	No	No																						0
ENSMUSG00000035376	Ptplb	16	35022514	35106628	1	9.43164	8.40313	1	0.950493	0.676106	No	Yes	No	Yes	No	No	No																						0
ENSMUSG00000034379	Wdr5b	16	36041361	36043058	1	39.5473	43.1756	1	0.951797	0.686287	No	Yes	No	Yes	No	No	No																						0
ENSMUSG00000034158	Lrrc58	16	37868475	37888944	1	363.438	371.601	1	0.953533	0.111725	No	Yes	No	Yes	No	No	No																						0
ENSMUSG00000033157	Abhd10	16	45729838	45743068	-1	110.688	90.0067	0.892925	0.950471	0.646623	No	Yes	No	Yes	No	No	No																						0
ENSMUSG00000022657	Cd96	16	46035770	46120364	-1	1.02682	0.483668	1	0.943187	0.647552	No	No	No	Yes	No	No	No																						0
ENSMUSG00000059144		16	55973388	55974730	-1	35.7113	35.9235	0.959558	0.956397	0.270277	No	Yes	No	Yes	No	No	No																						0
ENSMUSG00000022890	Atp5j	16	84828111	84835870	-1	4046.17	5535.75	0.399073	0.595876	0	No	Yes	No	Yes	No	No	No																						0
ENSMUSG00000039929	Urb1	16	90751772	90810658	-1	100.756	111.005	0.981007	0.948491	0.248834	No	Yes	No	Yes	No	No	No																						0
ENSMUSG00000071984	Fndc1	17	7931433	7997839	-1	625.893	656.345	1	0.954027	0.0010389	No	Yes	No	Yes	No	No	No																						0
ENSMUSG00000023882	Zfp54	17	21560191	21572348	1	13.5244	15.1277	1	0.956548	0.682361	No	Yes	No	Yes	No	No	No																						0
ENSMUSG00000061980	Dcpp1	17	24017843	24019820	1	0	0	NA	0.892151	0.386153	No	No	No	Yes	No	No	No																						0
ENSMUSG00000024130	Abca3	17	24488895	24547146	1	338.844	280.733	0.788462	0.957426	0.0238144	No	Yes	No	Yes	No	No	No																						0
ENSMUSG00000024137	E4f1	17	24580737	24592256	-1	225.14	241.409	1	0.949773	0.00718882	No	Yes	No	Yes	No	No	No																						0
ENSMUSG00000024112	Cacna1h	17	25511230	25570728	-1	49.9897	70.8576	0.421012	0.750052	1.92601e-11	No	Yes	No	Yes	No	No	No																						0
ENSMUSG00000025739	Gng13	17	25854473	25856029	1	0	0	NA	0.868285	0.295318	No	No	No	Yes	No	No	No																						0
ENSMUSG00000037098	Rab11fip3	17	26125981	26206354	-1	3278.29	2055.78	0.100735	0.85866	0	No	Yes	No	Yes	No	No	No																						0
ENSMUSG00000024186	Rgs11	17	26339896	26348269	1	11.0262	7.75938	0.78909	0.947864	0.601177	No	Yes	No	Yes	No	No	No																						0
ENSMUSG00000062753	AI413582	17	27700520	27702694	-1	10.5098	14.788	0.822729	0.943443	0.138723	No	Yes	No	Yes	No	No	No																						0
ENSMUSG00000024220	Zfp523	17	28314152	28342831	1	473.217	275.794	0.0330374	0.496676	0	No	Yes	Yes	Yes	No	No	No																						0
ENSMUSG00000024027	Glp1r	17	31038812	31073455	1	0	0	NA	0.867406	0.292061	No	No	No	Yes	No	No	No																						0
ENSMUSG00000024036	Slc37a1	17	31433702	31487569	1	17.6185	15.6934	1	0.948059	0.682197	No	Yes	No	Yes	No	No	No																						0
ENSMUSG00000024038	Ndufv3	17	31657120	31668268	1	2205.15	2736.96	0.528747	0.95139	0	No	Yes	No	Yes	No	No	No																						0
ENSMUSG00000024340	Btnl2	17	34491767	34506438	1	1.49388	3.83591	0.892925	0.939172	0.618858	No	No	No	Yes	No	No	No																						0
ENSMUSG00000007039	Ddah2	17	35196030	35199036	1	96.149	120.081	0.744269	0.940104	1.68835e-09	No	Yes	No	Yes	No	No	No																						0
ENSMUSG00000024393	Prrc2a	17	35286033	35301798	-1	2943.62	2867.96	1	0.958823	0	No	Yes	No	Yes	No	No	No																						0
ENSMUSG00000019432	Ddx39b	17	35378759	35390625	1	1186.72	1093.18	0.918125	0.959575	0.695609	No	Yes	No	Yes	No	No	No																						0
ENSMUSG00000037246	H2-M10.5	17	36909855	36913179	1	0	0	NA	0.874166	0.316759	No	No	No	Yes	No	No	No																						0
ENSMUSG00000063188	Olfr107	17	37542495	37543424	1	0	0	NA	0.89324	0.390466	No	No	No	Yes	No	No	No																						0
ENSMUSG00000051682	Treml4	17	48403661	48414726	1	0.527992	0.301968	1	0.827109	0.632686	No	No	No	Yes	No	No	No																						0
ENSMUSG00000043592	Unc5cl	17	48594226	48679039	1	0	0	NA	0.877127	0.327753	No	No	No	Yes	No	No	No																						0
ENSMUSG00000040828	Tmem146	17	56790297	56803877	1	0.503868	0.178362	0.821708	0.673747	0.599441	No	No	No	Yes	No	No	No																						0
ENSMUSG00000024067	Dpy30	17	74698821	74715761	-1	199.469	186.388	1	0.958568	0.693426	No	Yes	No	Yes	No	No	No																						0
ENSMUSG00000024074	Crim1	17	78419504	78774477	1	716.872	742.973	1	0.951747	0.00781268	No	Yes	No	Yes	No	No	No																						0
ENSMUSG00000061062	Gm10093	17	78890904	78892878	1	15.1987	18.6544	0.907984	0.94951	0.618631	No	Yes	No	Yes	No	No	No																						0
ENSMUSG00000024079	Eif2ak2	17	79251904	79281912	-1	109.429	95.2549	0.87461	0.957106	0.595472	No	Yes	No	Yes	No	No	No																						0
ENSMUSG00000037769		18	8227633	8227986	-1	0	0	NA	0.874375	0.31752	No	No	No	Yes	No	No	No																						0
ENSMUSG00000069441	Dsg1a	18	20469312	20501851	1	0	0	NA	0.90275	0.429734	No	No	No	Yes	No	No	No																						0
ENSMUSG00000024317	Rnf138	18	21160467	21186036	1	58.4277	50.136	0.909442	0.955697	0.674793	No	Yes	No	Yes	No	No	No																						0
ENSMUSG00000071862	Lrrtm2	18	35372354	35373898	-1	0	0.444816	0.822729	0.722392	0.0891318	No	No	No	Yes	No	No	No																						0
ENSMUSG00000024483	Ankhd1	18	36719641	36825562	1	37.5324	36.0572	1	0.955856	0.687715	No	Yes	No	Yes	No	No	No																						0
ENSMUSG00000019143	Hars2	18	36942662	36952216	1	248.028	287.432	0.935098	0.94804	0.0156498	No	Yes	No	Yes	No	No	No																						0
ENSMUSG00000007440	Pcdha11	18	37089939	37347311	1	0.676786	0.123606	0.937031	0.689785	0.605405	No	No	No	Yes	No	No	No																						0
ENSMUSG00000051316	Taf7	18	37800556	37803858	-1	119.493	116.022	0.955254	0.950322	0.680164	No	Yes	No	Yes	No	No	No																						0
ENSMUSG00000080326	AC107756.1	18	41011453	41011537	1	0	0	NA	0.922553	0.516888	No	No	No	Yes	No	No	No																						0
ENSMUSG00000033949	Trim36	18	46325499	46372179	-1	4.57308	5.2963	0.981007	0.94811	0.658287	No	No	No	Yes	No	No	No																						0
ENSMUSG00000024597	Slc12a2	18	58037369	58106475	1	2097.03	2064.85	0.991027	0.959888	0.701137	No	Yes	No	Yes	No	No	No																						0
ENSMUSG00000024604	Rbm22	18	60720390	60732464	1	222.437	222.042	1	0.951215	0.695795	No	Yes	No	Yes	No	No	No																						0
ENSMUSG00000024589	Nedd4l	18	65080790	65372961	1	418.762	382.527	0.896038	0.957048	0.698014	No	Yes	No	Yes	No	No	No																						0
ENSMUSG00000024518	Rax	18	66094293	66098743	-1	0.95374	0.264409	1	0.785909	0.637241	No	No	No	Yes	No	No	No																						0
ENSMUSG00000024519	Cplx4	18	66115378	66129837	-1	0	0	NA	0.867679	0.29312	No	No	No	Yes	No	No	No																						0
ENSMUSG00000024513	Mbd2	18	70727843	70785785	1	808.396	799.27	1	0.958447	5.41899e-08	No	Yes	No	Yes	No	No	No																						0
ENSMUSG00000056143		18	89023148	89023480	-1	0.32028	0.391236	1	0.939715	0.643694	No	No	No	Yes	No	No	No																						0
ENSMUSG00000024614	Tmx3	18	90679546	90712659	1	383.061	356.058	0.984162	0.959505	0.649376	No	Yes	No	Yes	No	No	No																						0
ENSMUSG00000024824	Rad9	19	4195198	4201603	-1	38.7084	49.6039	0.892925	0.941271	0.0414199	No	Yes	No	Yes	No	No	No																						0
ENSMUSG00000006457	Actn3	19	4861223	4877909	-1	138715	75201.5	0.258368	0.960641	0	No	Yes	No	Yes	No	No	No																						0
ENSMUSG00000024883	Rin1	19	5050808	5057071	1	16.3631	31.0849	0.258581	0.47517	1.54909e-08	No	Yes	No	Yes	No	No	No																						0
ENSMUSG00000038274	Fau	19	6057951	6059519	1	38.9048	35.1677	1	0.95655	0.652192	No	Yes	No	Yes	No	No	No																						0
ENSMUSG00000024968	Rcor2	19	7341815	7349715	1	9.86943	7.63236	0.97358	0.953771	0.674992	No	Yes	No	Yes	No	No	No																						0
ENSMUSG00000072030		19	9016286	9016858	-1	0.444782	0.356724	1	0.742954	0.634794	No	No	No	Yes	No	No	No																						0
ENSMUSG00000057240	Ms4a13	19	11243911	11271213	-1	0	0	NA	0.887845	0.368874	No	No	No	Yes	No	No	No																						0
ENSMUSG00000024726	2410127L17Rik	19	18745438	18778826	1	81.0987	38.8972	0.085703	0.943649	3.36751e-07	No	Yes	Yes	Yes	Yes	Yes	No																						0
ENSMUSG00000024986	Hhex	19	37509331	37515221	1	26.3794	25.9349	1	0.952468	0.680706	No	Yes	No	Yes	No	No	No																						0
ENSMUSG00000054827	Cyp2c50	19	40164178	40188440	1	0	0	NA	0.886193	0.362389	No	No	No	Yes	No	No	No																						0
ENSMUSG00000060383	CAAA01112889.1.17505.1	NT_16	14484	14711	-1	0	0	NA	0.890816	0.380736	No	No	No	Yes	No	No	No																						0
ENSMUSG00000079756		NT_16	48780	48977	-1	0	0	NA	0.921953	0.514107	No	No	No	Yes	No	No	No																						0
ENSMUSG00000031145	Prickle3	X	7234386	7245319	1	63.7314	61.7662	1	0.956292	0.688887	No	Yes	No	Yes	No	No	No																						0
ENSMUSG00000031167	Rbm3	X	7716101	7723006	-1	54.673	73.3221	0.911844	0.691335	0.598782	No	Yes	No	Yes	No	No	No																						0
ENSMUSG00000016409	Nkap	X	34666790	34690741	1	185.297	157.821	0.890941	0.955774	0.629321	No	Yes	No	Yes	No	No	No																						0
ENSMUSG00000054626	Xlr	X	51080295	51100883	-1	0.386421	1.40366	0.809901	0.940597	0.600989	No	No	No	Yes	No	No	No																						0
ENSMUSG00000031138	F9	X	57252641	57283936	1	0	0	NA	0.871664	0.307555	No	No	No	Yes	No	No	No																						0
ENSMUSG00000031139	Mcf2	X	57309133	57432266	-1	0	0.924143	0.267836	0.32109	0.00805646	No	No	No	Yes	No	No	No																						0
ENSMUSG00000031376	Atp2b3	X	70748425	70816344	1	417.431	323.155	0.564978	0.949242	3.88373e-08	No	Yes	No	Yes	No	No	No																						0
ENSMUSG00000031201	Brcc3	X	72661967	72701039	1	315.405	257.199	0.804336	0.95749	9.55823e-05	No	Yes	No	Yes	No	No	No																						0
ENSMUSG00000031202	Rab39b	X	72817385	72823570	-1	1.2131	1.34151	0.990496	0.940947	0.653645	No	No	No	Yes	No	No	No																						0
ENSMUSG00000057805	1700084M14Rik	X	88820549	88821250	-1	0	0	NA	0.888363	0.370919	No	No	No	Yes	No	No	No																						0
ENSMUSG00000031297	Slc7a3	X	98274549	98281359	-1	0.259859	3.315	0.118044	0.240365	0.000339269	No	No	No	Yes	No	No	No																						0
ENSMUSG00000033856		X	102695111	102695973	1	0	0	NA	0.87284	0.311936	No	No	No	Yes	No	No	No																						0
ENSMUSG00000031232	Magt1	X	103163423	103207245	-1	605.162	514.108	0.892925	0.958845	0.00126388	No	Yes	No	Yes	No	No	No																						0
ENSMUSG00000031258	Xkrx	X	130683582	130696615	-1	14.9331	4.86452	0.0878045	0.479372	1.15822e-06	No	Yes	Yes	Yes	Yes	No	No																						0
ENSMUSG00000031273	Col4a6	X	137599946	137908619	-1	4.50224	2.96213	0.892925	0.946211	0.655994	No	No	No	Yes	No	No	No																						0
ENSMUSG00000031278	Acsl4	X	138752536	138825078	-1	657.002	466.278	0.303632	0.955089	0	No	Yes	No	Yes	No	No	No																						0
ENSMUSG00000041096	Tspyl2	X	148771395	148776968	-1	207.574	204.758	1	0.949958	0.687609	No	Yes	No	Yes	No	No	No																						0
ENSMUSG00000046550	Spin2	X	150266768	150268786	1	0.4672	0.657689	1	0.940021	0.638327	No	No	No	Yes	No	No	No																						0
ENSMUSG00000031295	Phka2	X	156940098	157036810	1	132.79	122.986	0.899508	0.954022	0.667182	No	Yes	No	Yes	No	No	No																						0
ENSMUSG00000031380	Figf	X	160811310	160840582	1	31.2362	27.8732	0.911673	0.955747	0.671998	No	Yes	No	Yes	No	No	No																						0
ENSMUSG00000031381	Piga	X	160857725	160871848	1	33.237	33.8777	0.964871	0.854517	0.679721	No	Yes	No	Yes	No	No	No																						0
ENSMUSG00000090025	Gm16088	1	3044314	3044814	1	0	0	NA	0.938377	0.592956	No	No	No	No	No	No	No																						0
ENSMUSG00000064842	U6	1	3092097	3092206	1	0	0	NA	0.896116	0.402052	No	No	No	No	No	No	No																						0
ENSMUSG00000051951	Xkr4	1	3195982	3661579	-1	1.06863	0.564583	0.982767	0.942194	0.642894	No	No	No	No	No	No	No																						0
ENSMUSG00000089699	Gm1992	1	3456668	3503634	1	0	0	NA	0.937952	0.590845	No	No	No	No	No	No	No																						0
ENSMUSG00000088390	U7	1	3668961	3669024	-1	0	0	NA	0.935536	0.578837	No	No	No	No	No	No	No																						0
ENSMUSG00000073742		1	3670236	3671871	1	0	0	NA	0.907049	0.447888	No	No	No	No	No	No	No																						0
ENSMUSG00000089420	U7	1	3773818	3773879	-1	0	0	NA	0.937496	0.588591	No	No	No	No	No	No	No																						0
ENSMUSG00000025900	Rp1	1	4334224	4350473	-1	4.45723	2.25009	0.584424	0.941337	0.260895	No	No	No	No	No	No	No																						0
ENSMUSG00000025902	Sox17	1	4481009	4487435	-1	128.274	142.857	0.910449	0.855152	0.00026918	No	Yes	No	No	No	No	No																						0
ENSMUSG00000064376	U6	1	4519098	4519204	1	0	0.109629	0.892925	0.821453	0.168693	No	No	No	No	No	No	No																						0
ENSMUSG00000088000	U6	1	4713358	4713460	-1	0	0	NA	0.934777	0.575094	No	No	No	No	No	No	No																						0
ENSMUSG00000033845	Mrpl15	1	4763287	4775820	-1	1138.81	1646.73	0.164171	0.0346643	0	No	Yes	Yes	No	Yes	No	No																						0
ENSMUSG00000025903	Lypla1	1	4797869	4876851	1	1270.69	1072.1	0.822729	0.95995	5.00753e-11	No	Yes	No	No	No	No	No																						0
ENSMUSG00000033813	Tcea1	1	4847884	4887983	1	9.55966	18.7548	0.183126	0.609136	7.21373e-08	No	Yes	No	No	No	No	No																						0
ENSMUSG00000062588	Gm6104	1	4870130	4870732	-1	3.27113	4.8713	0.892925	0.94417	0.633143	No	No	No	No	No	No	No																						0
ENSMUSG00000002459	Rgs20	1	4899657	5060366	-1	0.59918	0.50725	1	0.94274	0.645059	No	No	No	No	No	No	No																						0
ENSMUSG00000085623	Gm16041	1	4960938	4966901	1	0	0.176568	0.892925	0.80718	0.196147	No	No	No	No	No	No	No																						0
ENSMUSG00000033793	Atp6v1h	1	5073233	5152526	1	208.099	202.311	1	0.955918	0.684748	No	Yes	No	No	No	No	No																						0
ENSMUSG00000025905	Oprk1	1	5578574	5596212	1	0	0.266453	0.892925	0.801081	0.154627	No	No	No	No	No	No	No																						0
ENSMUSG00000033774	Npbwr1	1	5906385	5907374	-1	0	0	NA	0.872781	0.311721	No	No	No	No	No	No	No																						0
ENSMUSG00000025907	Rb1cc1	1	6196278	6266729	1	911.592	944.922	1	0.959305	0.145515	No	Yes	No	No	No	No	No																						0
ENSMUSG00000090031	4732440D04Rik	1	6203374	6204671	-1	7.31175	7.32973	1	0.953545	0.676622	No	No	No	No	No	No	No																						0
ENSMUSG00000073741	4732440D04Rik	1	6204693	6205373	-1	0	0	NA	0.907043	0.447863	No	No	No	No	No	No	No																						0
ENSMUSG00000087247	Fam150a	1	6349537	6384812	1	0	0	NA	0.933662	0.569624	No	No	No	No	No	No	No																						0
ENSMUSG00000033740	St18	1	6477312	6851021	1	0	0	NA	0.872769	0.311678	No	No	No	No	No	No	No																						0
ENSMUSG00000051285	Pcmtd1	1	7079231	7163707	1	1105.64	1139.45	1	0.960251	0.0734751	No	Yes	No	No	No	No	No																						0
ENSMUSG00000048538	Gm9826	1	7167820	7168140	1	0	0	NA	0.881484	0.344204	No	No	No	No	No	No	No																						0
ENSMUSG00000077244	SNORA17	1	7255884	7256013	1	0	0	NA	0.91619	0.487882	No	No	No	No	No	No	No																						0
ENSMUSG00000086461	Gm16899	1	7339487	7387950	-1	0.289048	0.750121	0.591905	0.547595	0.259346	No	No	No	No	No	No	No																						0
ENSMUSG00000054338		1	7488080	7488381	1	0	0	NA	0.885867	0.361136	No	No	No	No	No	No	No																						0
ENSMUSG00000025909	Sntg1	1	8351556	9289959	-1	0.155733	0.516886	0.910449	0.627614	0.606159	No	No	No	No	No	No	No																						0
ENSMUSG00000086235	Gm16284	1	8458507	8458906	-1	2.60263	2.57864	1	0.945553	0.665412	No	No	No	No	No	No	No																						0
ENSMUSG00000076169	AC102703.1	1	8578696	8578805	-1	0	0	NA	0.912762	0.472687	No	No	No	No	No	No	No																						0
ENSMUSG00000084353	Gm15452	1	8782004	8782243	-1	0	0	NA	0.930075	0.55228	No	No	No	No	No	No	No																						0
ENSMUSG00000076135	AC163389.1	1	8806219	8806328	1	0	0	NA	0.91267	0.47229	No	No	No	No	No	No	No																						0
ENSMUSG00000086195	Gm6152	1	8846009	8846348	-1	0	0	NA	0.932516	0.56407	No	No	No	No	No	No	No																						0
ENSMUSG00000066693	Gm7493	1	8953077	8953702	-1	0	0	NA	0.900759	0.421246	No	No	No	No	No	No	No																						0
ENSMUSG00000065625	U6	1	9448751	9448853	1	0	0	NA	0.899072	0.414255	No	No	No	No	No	No	No																						0
ENSMUSG00000061024	Rrs1	1	9535539	9537531	1	115.69	185.152	0.244369	0.21415	0	No	Yes	No	No	No	No	No																						0
ENSMUSG00000025911	Adhfe1	1	9538029	9568051	1	438.294	188.39	3.21969e-05	0.568162	0	No	Yes	Yes	No	Yes	No	No																						0
ENSMUSG00000079671	2610203C22Rik	1	9550913	9621256	-1	29.1458	22.2588	0.742127	0.95408	0.209651	No	Yes	No	No	No	No	No																						0
ENSMUSG00000081441	Gm6161	1	9564629	9565730	1	0	0	NA	0.924977	0.528137	No	No	No	No	No	No	No																						0
ENSMUSG00000067879	3110035E14Rik	1	9591280	9617224	1	1.90452	3.42171	0.738871	0.939805	0.594846	No	No	No	No	No	No	No																						0
ENSMUSG00000025912	Mybl1	1	9657496	9690290	-1	3.8251	5.90985	0.789668	0.843372	0.270471	No	No	No	No	No	No	No																						0
ENSMUSG00000045210	Vcpip1	1	9708703	9738463	-1	294.842	259.094	0.892925	0.957511	0.0368517	No	Yes	No	No	No	No	No																						0
ENSMUSG00000085661	1700034P13Rik	1	9737729	9782003	1	0	1.26379	0.134548	0.111016	0.000673472	No	No	No	No	No	No	No																						0
ENSMUSG00000025915	Sgk3	1	9788234	9889929	1	88.2637	106.491	0.821708	0.949381	7.69877e-05	No	Yes	No	No	No	No	No																						0
ENSMUSG00000046334	Gm6195	1	9792275	9792634	-1	13.6451	10.0207	0.84033	0.954836	0.6107	No	Yes	No	No	No	No	No																						0
ENSMUSG00000088916	U6	1	9824579	9824683	-1	0.155733	0	1	0.837818	0.246314	No	No	No	No	No	No	No																						0
ENSMUSG00000046101	6030422M02Rik	1	9898719	9932166	1	0	0	NA	0.879381	0.336202	No	No	No	No	No	No	No																						0
ENSMUSG00000085231		1	9932106	9934199	-1	63.8352	45.9652	0.569371	0.947222	0.0322861	No	Yes	No	No	No	No	No																						0
ENSMUSG00000064944		1	9932544	9932630	-1	0.859039	0.952598	1	0.946756	0.648058	No	No	No	No	No	No	No																						0
ENSMUSG00000073738	Gm10567	1	9951005	9951205	-1	0	0.178362	0.892925	0.81043	0.1766	No	No	No	No	No	No	No																						0
ENSMUSG00000025916	Lrrc67	1	9958705	9999217	-1	0.482953	0.140803	0.691663	0.606963	0.272022	No	No	No	No	No	No	No																						0
ENSMUSG00000087199	Gm15818	1	9972468	9982447	1	0	0	NA	0.933596	0.569305	No	No	No	No	No	No	No																						0
ENSMUSG00000065085	U6	1	9999895	9999998	-1	0	0	NA	0.896911	0.405342	No	No	No	No	No	No	No																						0
ENSMUSG00000025917	Cops5	1	10014683	10028208	-1	1698.37	1392.81	0.744269	0.959367	0	No	Yes	No	No	No	No	No																						0
ENSMUSG00000056763	Cspp1	1	10028299	10126849	1	70.5996	93.2026	0.822729	0.948144	0.0030278	No	Yes	No	No	No	No	No																						0
ENSMUSG00000067851	Arfgef1	1	10127652	10222751	-1	3585.17	2022.43	0.0139414	0.944301	0	No	Yes	Yes	No	Yes	Yes	No																						0
ENSMUSG00000088153	7SK	1	10156620	10156859	1	0	0.356841	0.691663	0.569331	0.0499187	No	No	No	No	No	No	No																						0
ENSMUSG00000042501	Cpa6	1	10314801	10710026	-1	0.779577	0	0.315968	0.382099	0.0113424	No	No	No	No	No	No	No																						0
ENSMUSG00000083422	Gm15604	1	10544179	10545634	-1	0	0.109629	0.892925	0.823886	0.190827	No	No	No	No	No	No	No																						0
ENSMUSG00000065035	U6	1	10545635	10545741	-1	0	0	NA	0.896754	0.404712	No	No	No	No	No	No	No																						0
ENSMUSG00000081417	Gm15603	1	10685204	10685695	1	0	0	NA	0.924927	0.527908	No	No	No	No	No	No	No																						0
ENSMUSG00000088585	SNORA66	1	10911751	10911841	1	0	0	NA	0.93592	0.580727	No	No	No	No	No	No	No																						0
ENSMUSG00000048960	Prex2	1	10983546	11288582	1	111.782	112.302	1	0.956697	0.678397	No	Yes	No	No	No	No	No																						0
ENSMUSG00000077318	SNORA40	1	11124192	11124319	-1	0.0813363	0	1	0.838647	0.233239	No	No	No	No	No	No	No																						0
ENSMUSG00000057715	A830018L16Rik	1	11404186	11965982	1	0.628369	0.528818	1	0.861594	0.638405	No	No	No	No	No	No	No																						0
ENSMUSG00000079663		1	11404193	11527788	1	0	0	NA	0.921714	0.512969	No	No	No	No	No	No	No																						0
ENSMUSG00000064969	U6	1	12365017	12365123	1	0.0762713	0.140803	1	0.762206	0.621728	No	No	No	No	No	No	No																						0
ENSMUSG00000016918	Sulf1	1	12708610	12850458	1	170.877	200.551	0.939217	0.951571	0.0159942	No	Yes	No	No	No	No	No																						0
ENSMUSG00000025938	Slco5a1	1	12856630	12981258	-1	865.269	853.05	0.981007	0.957102	0.644503	No	Yes	No	No	No	No	No																						0
ENSMUSG00000069620	Dppa5b	1	13052235	13052429	1	0	0	NA	0.902808	0.430003	No	No	No	No	No	No	No																						0
ENSMUSG00000042414	Prdm14	1	13103509	13117244	-1	0	0	NA	0.876396	0.325015	No	No	No	No	No	No	No																						0
ENSMUSG00000005886	Ncoa2	1	13129186	13364164	-1	637.668	470.157	0.553553	0.942271	3.97886e-13	No	Yes	No	No	No	No	No																						0
ENSMUSG00000087782	U6	1	13324579	13324690	-1	0	0	NA	0.934322	0.572882	No	No	No	No	No	No	No																						0
ENSMUSG00000025935	Tram1	1	13554783	13579945	-1	293.237	324.808	0.96064	0.942387	1.53213e-05	No	Yes	No	No	No	No	No																						0
ENSMUSG00000025937	Lactb2	1	13614926	13650627	-1	275.772	298.544	0.998227	0.94895	0.256678	No	Yes	No	No	No	No	No																						0
ENSMUSG00000067813	Xkr9	1	13658852	13691804	1	0.238944	0	0.892925	0.67739	0.0681394	No	No	No	No	No	No	No																						0
ENSMUSG00000077368	SNORA17	1	13764415	13764545	-1	0	0	NA	0.91658	0.489628	No	No	No	No	No	No	No																						0
ENSMUSG00000089358	7SK	1	13922459	13922766	1	0	0	NA	0.937386	0.58803	No	No	No	No	No	No	No																						0
ENSMUSG00000025932	Eya1	1	14159035	14300281	-1	523.913	512.112	0.993151	0.954562	0.699017	No	Yes	No	No	No	No	No																						0
ENSMUSG00000025930	Msc	1	14743427	14746047	-1	4.78387	8.21672	0.892925	0.750238	0.624489	No	Yes	No	No	No	No	No																						0
ENSMUSG00000054493	Gm9947	1	14745535	14748454	1	1.30569	1.72835	1	0.948381	0.649023	No	No	No	No	No	No	No																						0
ENSMUSG00000081201	Smt3h2-ps4	1	14829950	14830237	-1	0	0	NA	0.924526	0.525994	No	No	No	No	No	No	No																						0
ENSMUSG00000082193	Rpl5-ps1	1	14855153	14856046	1	0	0.354931	0.822729	0.72472	0.093428	No	No	No	No	No	No	No																						0
ENSMUSG00000032769	Trpa1	1	14862729	14908943	-1	0.0762713	0	1	0.839448	0.221467	No	No	No	No	No	No	No																						0
ENSMUSG00000088159	SNORA17	1	15009121	15009240	-1	0	0	NA	0.935092	0.576619	No	No	No	No	No	No	No																						0
ENSMUSG00000061187		1	15057114	15057692	1	1.53897	2.59773	0.632041	0.940471	0.108946	No	No	No	No	No	No	No																						0
ENSMUSG00000073737	Gm10566	1	15258880	15259878	-1	5.747	7.64551	0.676997	0.95363	0.0547457	No	No	No	No	No	No	No																						0
ENSMUSG00000088829	SNORA17	1	15676016	15676127	-1	0	0	NA	0.936412	0.583152	No	No	No	No	No	No	No																						0
ENSMUSG00000077377	SNORA17	1	15747913	15748044	1	0	0	NA	0.916594	0.489689	No	No	No	No	No	No	No																						0
ENSMUSG00000025925	Terf1	1	15795739	15833509	1	42.6156	47.0186	0.982767	0.952837	0.642762	No	Yes	No	No	No	No	No																						0
ENSMUSG00000032719	Gm106	1	15843943	15882803	-1	6.89505	6.77754	1	0.951808	0.675058	No	No	No	No	No	No	No																						0
ENSMUSG00000088943	7SK	1	15869611	15869913	1	0	0	NA	0.936628	0.58424	No	No	No	No	No	No	No																						0
ENSMUSG00000067795	4930444P10Rik	1	16056060	16083406	-1	0.0762713	0	1	0.840405	0.229722	No	No	No	No	No	No	No																						0
ENSMUSG00000043716	Rpl7	1	16091376	16094743	-1	24.7048	24.886	0.981007	0.955474	0.624042	No	Yes	No	No	No	No	No																						0
ENSMUSG00000025921	Rdh10	1	16095855	16123815	1	56.1747	61.9862	1	0.953218	0.644	No	Yes	No	No	No	No	No																						0
ENSMUSG00000025920	Stau2	1	16218755	16510193	-1	705.029	759.208	0.974304	0.949634	2.23174e-10	No	Yes	No	No	No	No	No																						0
ENSMUSG00000089982	Gm7568	1	16243673	16258002	1	0.585229	0	0.981007	0.77395	0.13102	No	No	No	No	No	No	No																						0
ENSMUSG00000025939	Ube2w	1	16559863	16609570	-1	127.589	127.819	1	0.956348	0.690608	No	Yes	No	No	No	No	No																						0
ENSMUSG00000079658	Tceb1	1	16632849	16646946	-1	469.607	420.65	0.892925	0.957449	0.601496	No	Yes	No	No	No	No	No																						0
ENSMUSG00000087414	Gm16720	1	16647633	16652359	1	0	0	NA	0.933844	0.570511	No	No	No	No	No	No	No																						0
ENSMUSG00000025940	Tmem70	1	16655272	16668356	1	793.964	847.852	0.958446	0.949761	0	No	Yes	No	No	No	No	No																						0
ENSMUSG00000025779	Ly96	1	16678514	16699686	1	6.18514	8.3327	0.9432	0.951185	0.649921	No	Yes	No	No	No	No	No																						0
ENSMUSG00000054314		1	16986750	16987054	-1	774.154	526.747	0.0963869	0.845044	0	No	Yes	Yes	No	No	No	No																						0
ENSMUSG00000042686	Jph1	1	16987445	17087970	-1	4776.72	3694.74	0.501394	0.960371	0	No	Yes	No	No	No	No	No																						0
ENSMUSG00000025777	Gdap1	1	17135443	17154352	1	141.887	104.365	0.388517	0.9479	1.91206e-09	No	Yes	No	No	No	No	No																						0
ENSMUSG00000089534	SNORA17	1	17510082	17510192	1	0	0	NA	0.9377	0.589595	No	No	No	No	No	No	No																						0
ENSMUSG00000067780	Pi15	1	17591985	17617901	1	8.46021	4.96489	0.660719	0.950337	0.136034	No	Yes	No	No	No	No	No																						0
ENSMUSG00000085125	Gm16070	1	17666108	17717727	-1	1.51712	0.538424	0.89047	0.858482	0.629483	No	No	No	No	No	No	No																						0
ENSMUSG00000025776	Crispld1	1	17717126	17756425	1	30.3277	24.7684	0.892925	0.955936	0.655161	No	Yes	No	No	No	No	No																						0
ENSMUSG00000025774	Crisp4	1	18105272	18135983	-1	0	0	NA	0.868298	0.295363	No	No	No	No	No	No	No																						0
ENSMUSG00000070977	Defb44-ps	1	18200134	18213645	-1	0	0	NA	0.904289	0.436189	No	No	No	No	No	No	No																						0
ENSMUSG00000073735	Defb18	1	18226554	18227524	-1	0	0	NA	0.907031	0.447813	No	No	No	No	No	No	No																						0
ENSMUSG00000067773	Defb41	1	18241061	18255219	-1	0	0	NA	0.901663	0.425076	No	No	No	No	No	No	No																						0
ENSMUSG00000089923	Gm15386	1	18250605	18255161	-1	0	0	NA	0.939116	0.592314	No	No	No	No	No	No	No																						0
ENSMUSG00000088800	SNORA17	1	18959843	18959914	-1	0	0	NA	0.93635	0.582838	No	No	No	No	No	No	No																						0
ENSMUSG00000089787	Gm15825	1	19053380	19094921	-1	0	0	NA	0.938057	0.591362	No	No	No	No	No	No	No																						0
ENSMUSG00000042596	Tcfap2d	1	19093103	19156427	1	0	0	NA	0.876463	0.325261	No	No	No	No	No	No	No																						0
ENSMUSG00000060128	Gm10075	1	19143391	19144047	-1	0	0	NA	0.890605	0.379905	No	No	No	No	No	No	No																						0
ENSMUSG00000025927	Tcfap2b	1	19198995	19228815	1	0	0	NA	0.868362	0.295591	No	No	No	No	No	No	No																						0
ENSMUSG00000084668	SNORD29	1	19503936	19504000	-1	0	0	NA	0.930655	0.555066	No	No	No	No	No	No	No																						0
ENSMUSG00000080585	AC163028.1	1	19911391	19911480	-1	0	0	NA	0.923216	0.51997	No	No	No	No	No	No	No																						0
ENSMUSG00000043760	Pkhd1	1	20047860	20608145	-1	0	0.720124	0.173804	0.291849	0.00362916	No	No	No	No	No	No	No																						0
ENSMUSG00000089914	4930486I03Rik	1	20371174	20382381	1	0	0	NA	0.938231	0.592227	No	No	No	No	No	No	No																						0
ENSMUSG00000090142	Gm15795	1	20434339	20434641	-1	0	0	NA	0.938513	0.593649	No	No	No	No	No	No	No																						0
ENSMUSG00000070175	U6	1	20434892	20434993	-1	0	0	NA	0.903344	0.432227	No	No	No	No	No	No	No																						0
ENSMUSG00000065559	Mir206	1	20669091	20669163	1	0	0	NA	0.898766	0.412981	No	No	No	No	No	No	No																						0
ENSMUSG00000065480	Mir133b	1	20672850	20672968	1	0.0762713	0.497527	0.910449	0.619103	0.606632	No	No	No	No	No	No	No																						0
ENSMUSG00000025929	Il17a	1	20720986	20724577	1	0	0	NA	0.868375	0.295637	No	No	No	No	No	No	No																						0
ENSMUSG00000041859	Mcm3	1	20793096	20810306	-1	51.0073	41.2177	0.892925	0.955134	0.667251	No	Yes	No	No	No	No	No																						0
ENSMUSG00000086581		1	20803095	20804816	1	0	0	NA	0.932923	0.566034	No	No	No	No	No	No	No																						0
ENSMUSG00000088858	SNORA17	1	20832616	20832747	-1	0	0	NA	0.936462	0.583396	No	No	No	No	No	No	No																						0
ENSMUSG00000087078	6720483E21Rik	1	20878731	20880554	-1	0	0.109629	0.892925	0.824909	0.199324	No	No	No	No	No	No	No																						0
ENSMUSG00000025931	Paqr8	1	20880698	20929632	1	37.1498	24.4581	0.691663	0.948455	0.599071	No	Yes	No	No	No	No	No																						0
ENSMUSG00000077314	SNORA17	1	20905491	20905621	-1	0	0	NA	0.916438	0.48898	No	No	No	No	No	No	No																						0
ENSMUSG00000041809	Efhc1	1	20941707	20980919	1	2.86433	4.12158	0.892925	0.944283	0.629137	No	No	No	No	No	No	No																						0
ENSMUSG00000041779	Tram2	1	20986377	21069310	-1	66.5379	97.9754	0.426036	0.201025	9.76494e-14	No	Yes	No	No	No	No	No																						0
ENSMUSG00000025933	Tmem14a	1	21208656	21220248	1	16.5578	10.3778	0.672952	0.945261	0.265561	No	Yes	No	No	No	No	No																						0
ENSMUSG00000025934	Gsta3	1	21230670	21255442	1	6.20228	11.7583	0.822729	0.940381	0.259781	No	Yes	No	No	No	No	No																						0
ENSMUSG00000046847	Gm7094	1	21262484	21262990	1	0.183588	0.286198	0.981007	0.670763	0.615958	No	No	No	No	No	No	No																						0
ENSMUSG00000025936	Gm4956	1	21275327	21288393	-1	0	0.140803	0.892925	0.813223	0.154688	No	No	No	No	No	No	No																						0
ENSMUSG00000067750	Khdc1a	1	21339722	21342281	1	0	0	NA	0.901643	0.424994	No	No	No	No	No	No	No																						0
ENSMUSG00000086194	Gm16329	1	21344086	21345197	1	0	0	NA	0.932513	0.564057	No	No	No	No	No	No	No																						0
ENSMUSG00000087453	Gm16327	1	21354884	21355111	1	0.183588	0	1	0.834978	0.24488	No	No	No	No	No	No	No																						0
ENSMUSG00000041722	Khdc1c	1	21358412	21360926	1	0	0	NA	0.876016	0.323614	No	No	No	No	No	No	No																						0
ENSMUSG00000085507	Gm2709	1	21362751	21363845	1	0	0	NA	0.931672	0.559903	No	No	No	No	No	No	No																						0
ENSMUSG00000087427	Gm16533	1	21369636	21369863	1	0	0	NA	0.933859	0.570587	No	No	No	No	No	No	No																						0
ENSMUSG00000085079	Khdc1b	1	21373637	21376454	1	0	0	NA	0.931185	0.557585	No	No	No	No	No	No	No																						0
ENSMUSG00000085679	Gm16328	1	21380996	21381117	1	0	0	NA	0.931915	0.561076	No	No	No	No	No	No	No																						0
ENSMUSG00000028033	Kcnq5	1	21388484	21952023	-1	880.461	520.544	0.0229499	0.795244	0	No	Yes	Yes	No	Yes	No	No																						0
ENSMUSG00000082935	Gm7658	1	21502014	21503137	-1	572.322	374.286	0.117159	0.944114	0	No	Yes	No	No	No	No	No																						0
ENSMUSG00000085163	Gm16705	1	21949923	21952611	1	3.25953	5.36347	0.822729	0.94001	0.600696	No	No	No	No	No	No	No																						0
ENSMUSG00000041670	Rims1	1	22276332	22812563	-1	0.654368	1.55066	0.691663	0.847553	0.266585	No	No	No	No	No	No	No																						0
ENSMUSG00000073730	4933415F23Rik	1	23108609	23109070	-1	0.387738	5.17015	0.00828308	0.0608157	1.13306e-08	No	No	No	No	Yes	Yes	No																						0
ENSMUSG00000089553	SNORA17	1	23252050	23252170	1	0	0	NA	0.937732	0.58975	No	No	No	No	No	No	No																						0
ENSMUSG00000073729	Gm6420	1	23262826	23263245	-1	0.289048	0	1	0.833745	0.231285	No	No	No	No	No	No	No																						0
ENSMUSG00000065405	Mir30a	1	23279108	23279178	1	0	0.176568	0.892925	0.805138	0.171139	No	No	No	No	No	No	No																						0
ENSMUSG00000065567	Mir30c-2	1	23298540	23298623	1	0.884569	0.178362	0.339467	0.493464	0.0320393	No	No	No	No	No	No	No																						0
ENSMUSG00000026158	Ogfrl1	1	23373263	23390014	-1	169.547	117.609	0.511298	0.846179	0.000129287	No	Yes	No	No	No	No	No																						0
ENSMUSG00000026156	B3gat2	1	23768592	23855997	1	7.58842	7.67048	0.982767	0.953999	0.673033	No	No	No	No	No	No	No																						0
ENSMUSG00000026155	Smap1	1	23851685	23929156	-1	128.968	123.624	1	0.955926	0.640231	No	Yes	No	No	No	No	No																						0
ENSMUSG00000026154	1110058L19Rik	1	24002778	24012495	-1	212.299	314.087	0.241463	0.27393	0	No	Yes	No	No	No	No	No																						0
ENSMUSG00000026153	Fam135a	1	24018522	24093413	-1	348.786	405.383	0.822729	0.950907	4.85068e-12	No	Yes	No	No	No	No	No																						0
ENSMUSG00000026147	Col9a1	1	24184449	24259523	1	26.1703	24.3037	0.96064	0.957137	0.680908	No	Yes	No	No	No	No	No																						0
ENSMUSG00000026141	Col19a1	1	24268729	24594311	-1	13.6044	9.42615	0.977114	0.954597	0.67836	No	Yes	No	No	No	No	No																						0
ENSMUSG00000077463	SNORA64	1	24555680	24555816	-1	0	0	NA	0.91683	0.490777	No	No	No	No	No	No	No																						0
ENSMUSG00000067736	Gm10222	1	24619243	24619539	-1	4.4089	6.92484	0.892925	0.94638	0.62805	No	No	No	No	No	No	No																						0
ENSMUSG00000078295		1	24621347	24621490	-1	14.5264	24.9038	0.68724	0.952616	0.00449646	No	Yes	No	No	No	No	No																						0
ENSMUSG00000073725	Lmbrd1	1	24685383	24823144	1	829.587	752.856	0.946309	0.959004	0.699182	No	Yes	No	No	No	No	No																						0
ENSMUSG00000033569	Bai3	1	25124321	25886552	-1	0.864104	0.952598	1	0.945866	0.648004	No	No	No	No	No	No	No																						0
ENSMUSG00000080849	Gm15702	1	25280575	25281018	1	0	0	NA	0.923826	0.522763	No	No	No	No	No	No	No																						0
ENSMUSG00000064910	U6	1	25336290	25336396	-1	0	0	NA	0.89635	0.402992	No	No	No	No	No	No	No																						0
ENSMUSG00000084740	U6	1	25507916	25508019	1	0	0	NA	0.930754	0.55554	No	No	No	No	No	No	No																						0
ENSMUSG00000052558	Gm9884	1	25887502	25888723	1	1.81616	0.644832	0.822729	0.941159	0.618535	No	No	No	No	No	No	No																						0
ENSMUSG00000088111	SNORA17	1	26623678	26623783	1	0	0	NA	0.934996	0.576157	No	No	No	No	No	No	No																						0
ENSMUSG00000073722	4931408C20Rik	1	26738659	26744305	-1	0	0	NA	0.907002	0.447689	No	No	No	No	No	No	No																						0
ENSMUSG00000065125	n-R5s209	1	27015948	27016066	-1	0	0	NA	0.897029	0.405852	No	No	No	No	No	No	No																						0
ENSMUSG00000079640	Gm11161	1	27099346	27286771	1	0	0	NA	0.921683	0.512826	No	No	No	No	No	No	No																						0
ENSMUSG00000084715	AC153790.1	1	27130448	27130557	1	0	0	NA	0.930719	0.555373	No	No	No	No	No	No	No																						0
ENSMUSG00000086240	Gm7846	1	28637343	28637613	-1	0	0.478536	0.691663	0.576615	0.0493433	No	No	No	No	No	No	No																						0
ENSMUSG00000048411	Gm597	1	28832989	28837097	-1	0	0	NA	0.881341	0.343668	No	No	No	No	No	No	No																						0
ENSMUSG00000081557	Gm5697	1	28857083	28859566	-1	17.163	23.8486	0.822729	0.940699	0.103341	No	Yes	No	No	No	No	No																						0
ENSMUSG00000058590	Gm6462	1	28994880	28995185	1	0	0	NA	0.889069	0.373666	No	No	No	No	No	No	No																						0
ENSMUSG00000064433	Y_RNA	1	29337809	29337920	-1	0	0	NA	0.894439	0.395299	No	No	No	No	No	No	No																						0
ENSMUSG00000080625	AC163659.2	1	29358325	29358424	1	0	0	NA	0.923329	0.520484	No	No	No	No	No	No	No																						0
ENSMUSG00000080391	AC163659.1	1	29418120	29418215	-1	0	0	NA	0.922717	0.517637	No	No	No	No	No	No	No																						0
ENSMUSG00000077073	AC126798.1	1	30042779	30042888	1	0	0	NA	0.915721	0.485791	No	No	No	No	No	No	No																						0
ENSMUSG00000053185	Gm9898	1	30775399	30776806	-1	0	0	NA	0.884962	0.357597	No	No	No	No	No	No	No																						0
ENSMUSG00000026064	Ptp4a1	1	30997148	31006615	-1	57.9121	124.768	0.0176021	0.00318372	0	No	Yes	Yes	No	Yes	No	No																						0
ENSMUSG00000086151	Gm5698	1	31033795	31035810	-1	0	0	NA	0.932453	0.563753	No	No	No	No	No	No	No																						0
ENSMUSG00000086726	Gm9458	1	31043070	31043798	-1	0	0	NA	0.933075	0.566774	No	No	No	No	No	No	No																						0
ENSMUSG00000087346	Gm5699	1	31054712	31056750	-1	0	0	NA	0.933791	0.570245	No	No	No	No	No	No	No																						0
ENSMUSG00000086727	4931428L18Rik	1	31197923	31279506	-1	0	0	NA	0.933077	0.566787	No	No	No	No	No	No	No																						0
ENSMUSG00000050217	Lgsn	1	31233251	31261501	1	0	0	NA	0.882897	0.349583	No	No	No	No	No	No	No																						0
ENSMUSG00000026063	4930521A18Rik	1	31279684	31281132	1	0	0	NA	0.868464	0.295956	No	No	No	No	No	No	No																						0
ENSMUSG00000090096		1	31279784	31280440	1	0	0	NA	0.938465	0.593389	No	No	No	No	No	No	No																						0
ENSMUSG00000077664	SNORA17	1	31316438	31316564	-1	0	0	NA	0.917383	0.493311	No	No	No	No	No	No	No																						0
ENSMUSG00000070960	Gm10307	1	31672836	31673507	1	12.4914	10.0039	0.975888	0.954609	0.677128	No	Yes	No	No	No	No	No																						0
ENSMUSG00000088620	U6	1	31713477	31713583	-1	0	0	NA	0.93599	0.581081	No	No	No	No	No	No	No																						0
ENSMUSG00000082159	Gm7910	1	31792901	31793737	1	0	0.109629	0.892925	0.823527	0.186895	No	No	No	No	No	No	No																						0
ENSMUSG00000026058	Khdrbs2	1	32229572	32715128	1	0	0	NA	0.868451	0.29591	No	No	No	No	No	No	No																						0
ENSMUSG00000064688	U6	1	32269978	32270084	-1	0	0	NA	0.895454	0.399392	No	No	No	No	No	No	No																						0
ENSMUSG00000049830	Gm9839	1	32576408	32577844	-1	0	0	NA	0.88257	0.348343	No	No	No	No	No	No	No																						0
ENSMUSG00000067716	Gm7275	1	32602236	32602979	-1	0	0	NA	0.901629	0.424939	No	No	No	No	No	No	No																						0
ENSMUSG00000089489	U7	1	32625204	32625266	-1	0	0	NA	0.937623	0.589216	No	No	No	No	No	No	No																						0
ENSMUSG00000078294		1	32730530	32730574	-1	0	0	NA	0.918723	0.499361	No	No	No	No	No	No	No																						0
ENSMUSG00000089395	7SK	1	32783484	32783775	1	0	0	NA	0.93745	0.588356	No	No	No	No	No	No	No																						0
ENSMUSG00000079141		1	33157733	33158194	1	7.49638	9.63018	0.847816	0.943416	0.595206	No	Yes	No	No	No	No	No																						0
ENSMUSG00000088750	U6	1	33248838	33248947	1	0	0	NA	0.936255	0.582371	No	No	No	No	No	No	No																						0
ENSMUSG00000065223	U6	1	33350521	33350620	1	0	0	NA	0.897413	0.407402	No	No	No	No	No	No	No																						0
ENSMUSG00000065260	U6	1	33479578	33479683	1	0	0	NA	0.897574	0.408055	No	No	No	No	No	No	No																						0
ENSMUSG00000026134	Prim2	1	33510659	33726600	-1	16.2998	13.5921	1	0.945983	0.676969	No	Yes	No	No	No	No	No																						0
ENSMUSG00000044744	1700001G17Rik	1	33726688	33727557	1	0.183588	0.929236	0.402154	0.4179	0.100266	No	No	No	No	No	No	No																						0
ENSMUSG00000004768	Rab23	1	33776727	33799409	1	81.8329	89.4291	0.99358	0.9514	0.607815	No	Yes	No	No	No	No	No																						0
ENSMUSG00000042215	Bag2	1	33802329	33814639	-1	304.218	241.17	0.738871	0.950804	0.00605788	No	Yes	No	No	No	No	No																						0
ENSMUSG00000042197	Zfp451	1	33817317	33871440	-1	193.248	206.19	1	0.94901	0.669327	No	Yes	No	No	No	No	No																						0
ENSMUSG00000081402	Gm15455	1	33892967	33895525	-1	9.25056	6.57724	0.892925	0.950495	0.661955	No	Yes	No	No	No	No	No																						0
ENSMUSG00000042182	Bend6	1	33908897	33964661	-1	1.96469	1.5383	0.894965	0.945435	0.631908	No	No	No	No	No	No	No																						0
ENSMUSG00000026131	Dst	1	33965125	34365495	1	12873	11998	0.992843	0.960656	0.701325	No	Yes	No	No	No	No	No																						0
ENSMUSG00000084506	U6	1	34038255	34038347	-1	0	0	NA	0.930338	0.553552	No	No	No	No	No	No	No																						0
ENSMUSG00000085306	Gm16750	1	34222701	34235118	-1	0.734351	0.500865	1	0.943491	0.645386	No	No	No	No	No	No	No																						0
ENSMUSG00000079617	Gm11158	1	34428991	34460294	-1	0	0	NA	0.921608	0.512486	No	No	No	No	No	No	No																						0
ENSMUSG00000042111	Ccdc115	1	34493523	34496189	-1	116.098	101.983	0.925256	0.956617	0.676744	No	Yes	No	No	No	No	No																						0
ENSMUSG00000026127	Imp4	1	34496696	34502581	1	131.815	160.012	0.835397	0.794933	4.60633e-08	No	Yes	No	No	No	No	No																						0
ENSMUSG00000073707		1	34503604	34504399	1	14.0448	12.7578	0.993151	0.958341	0.680284	No	Yes	No	No	No	No	No																						0
ENSMUSG00000026126	Ptpn18	1	34516591	34530620	1	31.9861	20.4169	0.736474	0.947325	0.62776	No	Yes	No	No	No	No	No																						0
ENSMUSG00000087506		1	34534218	34542456	-1	0	0	NA	0.933938	0.570965	No	No	No	No	No	No	No																						0
ENSMUSG00000026125	Prss39	1	34555275	34559907	1	0	0	NA	0.868503	0.296092	No	No	No	No	No	No	No																						0
ENSMUSG00000026124	Cfc1	1	34592493	34601156	1	0	0	NA	0.86849	0.296047	No	No	No	No	No	No	No																						0
ENSMUSG00000037529	Prss40	1	34600820	34617788	-1	0	0	NA	0.874294	0.317225	No	No	No	No	No	No	No																						0
ENSMUSG00000045815	1700101I19Rik	1	34636069	34636458	-1	0	0	NA	0.87918	0.335452	No	No	No	No	No	No	No																						0
ENSMUSG00000045174	Fam123c	1	34636572	34647783	1	0	0	NA	0.878551	0.33307	No	No	No	No	No	No	No																						0
ENSMUSG00000089955	C230030N03Rik	1	34735033	34781146	1	0	0	NA	0.938297	0.592564	No	No	No	No	No	No	No																						0
ENSMUSG00000046858	C230030N03Rik	1	34779929	34780877	1	0	0	NA	0.880042	0.338753	No	No	No	No	No	No	No																						0
ENSMUSG00000037503	Fam168b	1	34870066	34899910	-1	781.816	803.134	1	0.863117	0.687662	No	Yes	No	No	No	No	No																						0
ENSMUSG00000026123	Plekhb2	1	34906804	34936425	1	1293.19	1509.42	0.863311	0.792574	0	No	Yes	No	No	No	No	No																						0
ENSMUSG00000077231	SNORA17	1	35235801	35235929	-1	0	0	NA	0.916157	0.487739	No	No	No	No	No	No	No																						0
ENSMUSG00000064601	U6	1	35818447	35818551	1	0	0	NA	0.895123	0.398066	No	No	No	No	No	No	No																						0
ENSMUSG00000045216	Hs6st1	1	36125245	36163291	1	782.637	680.643	0.892925	0.956583	0.698719	No	Yes	No	No	No	No	No																						0
ENSMUSG00000037470	Uggt1	1	36200331	36301121	-1	823.446	614.859	0.579549	0.949631	0	No	Yes	No	No	No	No	No																						0
ENSMUSG00000047180	Neurl3	1	36321447	36330270	-1	21.178	17.595	0.981007	0.951069	0.681055	No	Yes	No	No	No	No	No																						0
ENSMUSG00000037447	Arid5a	1	36364578	36380874	1	77.5067	95.5194	0.892925	0.946937	0.0292565	No	Yes	No	No	No	No	No																						0
ENSMUSG00000010453	4632411B12Rik	1	36392575	36426026	-1	924.197	1200.98	0.657284	0.798622	0	No	Yes	No	No	No	No	No																						0
ENSMUSG00000037432	Fer1l5	1	36466236	36478955	1	62.8728	56.4191	0.963994	0.958421	0.686483	No	Yes	No	No	No	No	No																						0
ENSMUSG00000001143	Lman2l	1	36478910	36502116	-1	268.602	217.781	0.822729	0.959149	0.60605	No	Yes	No	No	No	No	No																						0
ENSMUSG00000037408	Cnnm4	1	36528465	36565609	1	171.594	199.089	0.818413	0.853326	1.86181e-10	No	Yes	No	No	No	No	No																						0
ENSMUSG00000001138	Cnnm3	1	36568712	36585082	1	63.6896	61.5005	1	0.954508	0.674006	No	Yes	No	No	No	No	No																						0
ENSMUSG00000079611		1	36575817	36584884	1	0	0	NA	0.921596	0.512433	No	No	No	No	No	No	No																						0
ENSMUSG00000067653	Ankrd23	1	36587379	36592574	-1	30469.7	34072.6	0.956765	0.960426	0	No	Yes	No	No	No	No	No																						0
ENSMUSG00000079610	Ankrd39	1	36595985	36604061	-1	61.5987	55.1004	1	0.9553	0.671276	No	Yes	No	No	No	No	No																						0
ENSMUSG00000026121	Sema4c	1	36605487	36615194	-1	118.476	141.458	0.797536	0.945459	1.41936e-08	No	Yes	No	No	No	No	No																						0
ENSMUSG00000087589	D430040D24Rik	1	36615204	36622458	1	0.706515	0.671666	1	0.944261	0.647843	No	No	No	No	No	No	No																						0
ENSMUSG00000046337	Fam178b	1	36619541	36740028	-1	0.664691	0.528818	0.974399	0.794371	0.61905	No	No	No	No	No	No	No																						0
ENSMUSG00000089906	Gm6428	1	36658647	36658991	1	0.798006	0	0.981007	0.767266	0.130961	No	No	No	No	No	No	No																						0
ENSMUSG00000077939	AC084389.1	1	36720810	36720884	1	0	0	NA	0.918007	0.496126	No	No	No	No	No	No	No																						0
ENSMUSG00000061518	Cox5b	1	36748425	36750230	1	103.704	154.2	0.144952	0.857422	0	No	Yes	No	No	No	No	No																						0
ENSMUSG00000037351	Actr1b	1	36756047	36771267	-1	1643.1	1663.57	1	0.959683	0	No	Yes	No	No	No	No	No																						0
ENSMUSG00000026117	Zap70	1	36818706	36839661	1	3.99423	3.8828	0.892925	0.952061	0.627586	No	No	No	No	No	No	No																						0
ENSMUSG00000026116	Tmem131	1	36849036	36996372	-1	874.3	872.751	1	0.956113	7.60106e-05	No	Yes	No	No	No	No	No																						0
ENSMUSG00000079607		1	36968172	36975575	1	0.0762713	0	1	0.841095	0.234981	No	No	No	No	No	No	No																						0
ENSMUSG00000080054	Rpl12-ps1	1	37014738	37015362	-1	0	0	NA	0.922422	0.516293	No	No	No	No	No	No	No																						0
ENSMUSG00000090058		1	37014775	37015272	-1	0	0	NA	0.938423	0.593183	No	No	No	No	No	No	No																						0
ENSMUSG00000070201	n-R5s210	1	37062284	37062402	1	0	0	NA	0.903395	0.43244	No	No	No	No	No	No	No																						0
ENSMUSG00000050122	Vwa3b	1	37083441	37133841	1	0.232004	0.871817	0.892925	0.761665	0.608263	No	No	No	No	No	No	No																						0
ENSMUSG00000026115	Vwa3b	1	37210689	37244449	1	57.5784	34.5409	0.201385	0.829773	8.29065e-09	No	Yes	No	No	No	No	No																						0
ENSMUSG00000026114	Cnga3	1	37275181	37320229	1	7.62155	9.51934	0.985446	0.952551	0.664506	No	Yes	No	No	No	No	No																						0
ENSMUSG00000026113	Inpp4a	1	37356710	37467581	1	291.092	332.295	0.892925	0.943483	7.48988e-07	No	Yes	No	No	No	No	No																						0
ENSMUSG00000086064	4930439A04Rik	1	37386512	37391017	-1	1.28112	0.46456	0.47037	0.766909	0.0615988	No	No	No	No	No	No	No																						0
ENSMUSG00000026112	6330578E17Rik	1	37473929	37486948	-1	2818.57	2826.66	1	0.956909	0.248548	No	Yes	No	No	No	No	No																						0
ENSMUSG00000080025		1	37474621	37474944	-1	0	0	NA	0.922403	0.516206	No	No	No	No	No	No	No																						0
ENSMUSG00000026111	Unc50	1	37487015	37495969	1	159.097	180.288	0.892925	0.941622	2.3738e-05	No	Yes	No	No	No	No	No																						0
ENSMUSG00000026110	Mgat4a	1	37496185	37597861	-1	102.624	149.15	0.516149	0.829477	3.80939e-13	No	Yes	No	No	No	No	No																						0
ENSMUSG00000087233	4930594C11Rik	1	37544038	37545827	-1	25.8597	23.8793	0.910449	0.956246	0.662732	No	Yes	No	No	No	No	No																						0
ENSMUSG00000026090	2010300C02Rik	1	37668522	37776930	-1	8.24172	11.9052	0.562444	0.784148	0.005218	No	Yes	No	No	No	No	No																						0
ENSMUSG00000089767	4930556I23Rik	1	37671104	37672217	1	0	0	NA	0.938037	0.591263	No	No	No	No	No	No	No																						0
ENSMUSG00000060771	Tsga10	1	37811417	37922143	-1	96.6337	98.4269	1	0.954803	0.667114	No	Yes	No	No	No	No	No																						0
ENSMUSG00000037216	Lipt1	1	37928583	37934232	1	57.9944	67.7911	0.910449	0.9423	0.11095	No	Yes	No	No	No	No	No																						0
ENSMUSG00000026088	Mitd1	1	37931646	37947256	-1	22.4004	25.297	1	0.952704	0.670986	No	Yes	No	No	No	No	No																						0
ENSMUSG00000061584	Lyg2	1	37962766	37973338	-1	0	0	NA	0.891829	0.384818	No	No	No	No	No	No	No																						0
ENSMUSG00000087374	Gm15457	1	37990441	38010981	1	0	0	NA	0.933812	0.570347	No	No	No	No	No	No	No																						0
ENSMUSG00000026085	Lyg1	1	38003581	38014604	-1	0	0	NA	0.868477	0.296001	No	No	No	No	No	No	No																						0
ENSMUSG00000089141	7SK	1	38030812	38031048	1	0	0	NA	0.936984	0.586017	No	No	No	No	No	No	No																						0
ENSMUSG00000058407	Txndc9	1	38040712	38054191	-1	129.201	144.027	1	0.942031	0.666403	No	Yes	No	No	No	No	No																						0
ENSMUSG00000026083	Eif5b	1	38054855	38112424	1	1874	1809	1	0.960085	0.700089	No	Yes	No	No	No	No	No																						0
ENSMUSG00000026082	Rev1	1	38109632	38186507	-1	390.267	346.224	0.822729	0.952943	0.00706251	No	Yes	No	No	No	No	No																						0
ENSMUSG00000037138	Aff3	1	38234171	38721800	-1	56.4863	55.6899	1	0.951151	0.686723	No	Yes	No	No	No	No	No																						0
ENSMUSG00000085391	Gm16150	1	38292265	38303511	1	3.26409	2.21787	0.981007	0.944482	0.663295	No	No	No	No	No	No	No																						0
ENSMUSG00000085280	Gm16151	1	38364747	38368775	1	0.183588	0	1	0.834839	0.240923	No	No	No	No	No	No	No																						0
ENSMUSG00000087131	Gm16152	1	38441794	38450819	1	0.162673	0	0.981007	0.770395	0.12991	No	No	No	No	No	No	No																						0
ENSMUSG00000048814	Lonrf2	1	38850514	38892935	-1	14.3479	12.9039	0.936055	0.953219	0.672199	No	Yes	No	No	No	No	No																						0
ENSMUSG00000026080	Chst10	1	38920722	38955005	-1	4.65771	3.76603	0.931507	0.950777	0.661753	No	No	No	No	No	No	No																						0
ENSMUSG00000067604	Nms	1	38995994	39007123	1	0	0	NA	0.901522	0.42447	No	No	No	No	No	No	No																						0
ENSMUSG00000026078	Pdcl3	1	39044662	39053482	1	664.673	572.068	0.892925	0.958523	0.114736	No	Yes	No	No	No	No	No																						0
ENSMUSG00000026077	Npas2	1	39251049	39419031	1	9.54618	4.1186	0.437372	0.944986	0.256824	No	Yes	No	No	No	No	No																						0
ENSMUSG00000073702	Rpl31	1	39424757	39428211	1	11.585	10.2064	1	0.948406	0.672727	No	Yes	No	No	No	No	No																						0
ENSMUSG00000003134	Tbc1d8	1	39428345	39535580	-1	252.844	231.301	0.892925	0.957914	0.673625	No	Yes	No	No	No	No	No																						0
ENSMUSG00000065629	U3	1	39576378	39576591	1	0	0	NA	0.899093	0.414341	No	No	No	No	No	No	No																						0
ENSMUSG00000003135	D1Bwg0212e	1	39591837	39603726	1	412.598	385.752	0.99943	0.959534	0.690338	No	Yes	No	No	No	No	No																						0
ENSMUSG00000085894	Gm15832	1	39604415	39608847	-1	8.4711	11.457	0.892925	0.945923	0.609303	No	Yes	No	No	No	No	No																						0
ENSMUSG00000077704	Snord89	1	39605590	39605699	-1	1.29877	2.13115	0.892925	0.943353	0.612141	No	No	No	No	No	No	No																						0
ENSMUSG00000048234	Rnf149	1	39608141	39634250	-1	138.462	119.828	0.965992	0.960563	0.694627	No	Yes	No	No	No	No	No																						0
ENSMUSG00000064936	SNORA33	1	39630591	39630720	-1	0	0.140803	0.892925	0.814269	0.169861	No	No	No	No	No	No	No																						0
ENSMUSG00000050967	Creg2	1	39675251	39708027	-1	2.26177	3.07091	1	0.951131	0.666966	No	No	No	No	No	No	No																						0
ENSMUSG00000057173	Rfx8	1	39722151	39777842	-1	1.2377	0.958481	0.993151	0.945442	0.647196	No	No	No	No	No	No	No																						0
ENSMUSG00000026074	Map4k4	1	39958075	40081770	1	409.956	409.937	1	0.9444	0.0607991	No	Yes	No	No	No	No	No																						0
ENSMUSG00000086705	Gm16894	1	40133073	40142698	-1	5.06626	3.16588	0.907893	0.94975	0.659271	No	No	No	No	No	No	No																						0
ENSMUSG00000026073	Il1r2	1	40141587	40182064	1	6.68867	14.7082	0.23476	0.425922	3.36071e-06	No	Yes	No	No	No	No	No																						0
ENSMUSG00000026072	Il1r1	1	40281925	40373043	1	69.7131	108.087	0.272706	0.84339	0	No	Yes	No	No	No	No	No																						0
ENSMUSG00000070942	Il1rl2	1	40381472	40422316	1	9.60404	1.80523	0.0297605	0.0810113	2.31272e-06	No	Yes	Yes	No	No	No	No																						0
ENSMUSG00000026069	Il1rl1	1	40496621	40522241	1	15.5495	14.0202	0.927383	0.957404	0.667419	No	Yes	No	No	No	No	No																						0
ENSMUSG00000026070	Il18r1	1	40522851	40557678	1	0.443447	1.58617	0.641459	0.743778	0.212356	No	No	No	No	No	No	No																						0
ENSMUSG00000026068	Il18rap	1	40572207	40608550	1	2.05205	2.15448	1	0.945896	0.654179	No	No	No	No	No	No	No																						0
ENSMUSG00000026065	Slc9a4	1	40637072	40687576	1	36.6189	59.3813	0.439	0.782258	1.77896e-08	No	Yes	No	No	No	No	No																						0
ENSMUSG00000088965	snoU13	1	40666590	40666680	1	0	0	NA	0.936659	0.58439	No	No	No	No	No	No	No																						0
ENSMUSG00000026062	Slc9a2	1	40738470	40826111	1	481.734	751.207	0.0437285	0.0038919	0	No	Yes	Yes	No	Yes	No	No																						0
ENSMUSG00000041945	Mfsd9	1	40828883	40847532	-1	7.32643	10.1929	0.892925	0.946909	0.615229	No	Yes	No	No	No	No	No																						0
ENSMUSG00000079588	Tmem182	1	40862446	40912112	1	2126.64	1948.55	0.975888	0.960231	0.68929	No	Yes	No	No	No	No	No																						0
ENSMUSG00000057359	Gm17494	1	40920579	40921064	-1	0.152543	0.281606	1	0.742321	0.63451	No	No	No	No	No	No	No																						0
ENSMUSG00000053640	Gm9915	1	42286571	42287953	1	0	0	NA	0.885266	0.358794	No	No	No	No	No	No	No																						0
ENSMUSG00000060424	2610017I09Rik	1	42705048	42749960	-1	0	0	NA	0.890893	0.381068	No	No	No	No	No	No	No																						0
ENSMUSG00000045515	Pou3f3	1	42753991	42757052	1	0	0	NA	0.878903	0.334383	No	No	No	No	No	No	No																						0
ENSMUSG00000060679	Mrps9	1	42908128	42962525	1	505.955	624.827	0.802632	0.740801	0	No	Yes	No	No	No	No	No																						0
ENSMUSG00000077448	SNORA17	1	42923530	42923663	-1	0.0762713	0.109629	1	0.764786	0.622215	No	No	No	No	No	No	No																						0
ENSMUSG00000079587	Gpr45	1	43009719	43011992	1	0	0	NA	0.921525	0.51211	No	No	No	No	No	No	No																						0
ENSMUSG00000041907	Gpr45	1	43009808	43092294	1	0	0	NA	0.876083	0.323862	No	No	No	No	No	No	No																						0
ENSMUSG00000079586		1	43009984	43087626	1	0	0	NA	0.921521	0.512092	No	No	No	No	No	No	No																						0
ENSMUSG00000089088	AC112941.1	1	43093690	43093774	1	0	0	NA	0.936886	0.585526	No	No	No	No	No	No	No																						0
ENSMUSG00000070939	Tgfbrap1	1	43104114	43155467	-1	457.427	407.592	0.923292	0.959582	0.694856	No	Yes	No	No	No	No	No																						0
ENSMUSG00000041878	8430432A02Rik	1	43149433	43150680	1	1.46107	4.21849	0.48401	0.777387	0.0305803	No	No	No	No	No	No	No																						0
ENSMUSG00000010290	AI597479	1	43155555	43172792	1	381.193	388.424	1	0.956125	0.632366	No	Yes	No	No	No	No	No																						0
ENSMUSG00000008136	Fhl2	1	43179919	43220714	-1	16.7759	36.087	0.092263	0.171137	4.69248e-14	No	Yes	Yes	No	Yes	Yes	No																						0
ENSMUSG00000067579	Gm8210	1	43245960	43246601	1	4.64916	3.80844	1	0.952312	0.653634	No	No	No	No	No	No	No																						0
ENSMUSG00000066877	Nck2	1	43502596	43627360	1	75.1902	67.1839	1	0.956067	0.680771	No	Yes	No	No	No	No	No																						0
ENSMUSG00000073773		1	43514118	43519067	1	0	0	NA	0.907113	0.448161	No	No	No	No	No	No	No																						0
ENSMUSG00000026051	1500015O10Rik	1	43787447	43799423	1	80.0836	59.4453	0.668288	0.949128	0.262448	No	Yes	No	No	No	No	No																						0
ENSMUSG00000057363	Uxs1	1	43803811	43884645	-1	222.464	168.872	0.640085	0.949302	0.000124368	No	Yes	No	No	No	No	No																						0
ENSMUSG00000090243	Gm16103	1	43842755	43844033	1	1.27064	0.176568	0.953115	0.649169	0.606013	No	No	No	No	No	No	No																						0
ENSMUSG00000088848	SNORA17	1	43959773	43959897	1	0	0	NA	0.936448	0.583326	No	No	No	No	No	No	No																						0
ENSMUSG00000077132	AC125134.1	1	43975622	43975731	-1	0	0	NA	0.915879	0.48649	No	No	No	No	No	No	No																						0
ENSMUSG00000041763	Tpp2	1	43990847	44059844	1	908.92	814.644	0.892925	0.957582	0.00484766	No	Yes	No	No	No	No	No																						0
ENSMUSG00000047343	A530098C11Rik	1	44066253	44076879	-1	301.417	292.16	1	0.958663	0.0169145	No	Yes	No	No	No	No	No																						0
ENSMUSG00000090106	Gm15838	1	44075315	44075494	-1	0.155733	0.531499	0.910449	0.629138	0.60738	No	No	No	No	No	No	No																						0
ENSMUSG00000026049	1700029F09Rik	1	44143458	44159286	-1	21.0482	25.9584	1	0.950128	0.675946	No	Yes	No	No	No	No	No																						0
ENSMUSG00000026047	Kdelc1	1	44148308	44175653	-1	56.6835	91.29	0.504204	0.422588	4.12894e-10	No	Yes	No	No	No	No	No																						0
ENSMUSG00000041684	Bivm	1	44175802	44201615	1	111.886	139.757	0.738617	0.940905	2.51726e-08	No	Yes	No	No	No	No	No																						0
ENSMUSG00000026048	Ercc5	1	44204692	44238105	1	226.86	296.47	0.744802	0.791104	7.21862e-14	No	Yes	No	No	No	No	No																						0
ENSMUSG00000046828	4832428D23Rik	1	44260915	44275806	-1	979.042	1078.57	1	0.960001	0.672439	No	Yes	No	No	No	No	No																						0
ENSMUSG00000089703	Gm15833	1	44269007	44269963	1	57.5992	50.2349	0.681153	0.951278	0.000237408	No	Yes	No	No	No	No	No																						0
ENSMUSG00000078019	AC124406.1	1	44528122	44528208	1	0	0	NA	0.91816	0.496848	No	No	No	No	No	No	No																						0
ENSMUSG00000056870	Gulp1	1	44608356	44853678	1	45.0696	38.6511	0.96615	0.959175	0.67875	No	Yes	No	No	No	No	No																						0
ENSMUSG00000089877	Gm16102	1	44701124	44701543	1	123.428	90.3917	0.451799	0.952263	1.37858e-07	No	Yes	No	No	No	No	No																						0
ENSMUSG00000026043	Col3a1	1	45368383	45406551	1	4095.14	5595	0.339987	0.948463	0	No	Yes	No	No	No	No	No																						0
ENSMUSG00000026042	Col5a2	1	45431166	45560127	-1	499.113	736.731	0.221841	0.261353	0	No	Yes	No	No	No	No	No																						0
ENSMUSG00000065010	U6	1	45742301	45742407	-1	0	0	NA	0.896657	0.404291	No	No	No	No	No	No	No																						0
ENSMUSG00000065255	SNORA55	1	45803740	45803870	1	0	0	NA	0.89756	0.407996	No	No	No	No	No	No	No																						0
ENSMUSG00000087764	RNaseP_nuc	1	45829807	45830009	1	0	0	NA	0.934286	0.572707	No	No	No	No	No	No	No																						0
ENSMUSG00000084817	Gm5526	1	45914177	45914599	-1	0.311466	2.28077	0.184618	0.172379	0.00134046	No	No	No	No	No	No	No																						0
ENSMUSG00000025993	Slc40a1	1	45964915	45982439	-1	689.376	532.552	0.594352	0.948712	1.86208e-08	No	Yes	No	No	No	No	No																						0
ENSMUSG00000070896	Rpl23a-ps1	1	46038393	46038860	1	1.01792	1.52191	0.663378	0.787611	0.114314	No	No	No	No	No	No	No																						0
ENSMUSG00000044457	Gm4776	1	46076917	46087314	-1	0	0	NA	0.877871	0.330545	No	No	No	No	No	No	No																						0
ENSMUSG00000079572		1	46135353	46181367	1	0	0.109629	0.892925	0.823122	0.181849	No	No	No	No	No	No	No																						0
ENSMUSG00000073694		1	46232431	46232727	1	0	0	NA	0.906967	0.44754	No	No	No	No	No	No	No																						0
ENSMUSG00000067536		1	46346411	46430383	1	0	0	NA	0.901442	0.424139	No	No	No	No	No	No	No																						0
ENSMUSG00000070199	n-R5s211	1	46431042	46431160	1	0	0	NA	0.903389	0.432413	No	No	No	No	No	No	No																						0
ENSMUSG00000041144	Dnahc7b	1	46487608	46864309	1	0	0	NA	0.875779	0.322705	No	No	No	No	No	No	No																						0
ENSMUSG00000025986	Slc39a10	1	46864389	46910891	-1	120.384	101.898	0.826931	0.954756	0.624559	No	Yes	No	No	No	No	No																						0
ENSMUSG00000081185	Gm4852	1	47422488	47423216	-1	0.0762713	0	1	0.84124	0.236071	No	No	No	No	No	No	No																						0
ENSMUSG00000088017	7SK	1	47808143	47808412	-1	0	0	NA	0.934805	0.575228	No	No	No	No	No	No	No																						0
ENSMUSG00000064943	U1	1	48519017	48519137	-1	0	0	NA	0.896455	0.403416	No	No	No	No	No	No	No																						0
ENSMUSG00000051616	C230029F24Rik	1	49301460	49397264	1	0	0	NA	0.884042	0.354082	No	No	No	No	No	No	No																						0
ENSMUSG00000084531	7SK	1	50616606	50616919	1	0	0	NA	0.930392	0.55382	No	No	No	No	No	No	No																						0
ENSMUSG00000026109	Tmeff2	1	50957491	51244114	1	25.158	19.2048	0.921516	0.93938	0.677269	No	Yes	No	No	No	No	No																						0
ENSMUSG00000045954	Sdpr	1	51345970	51359803	1	627.055	836.123	0.48401	0.728751	0	No	Yes	No	No	No	No	No																						0
ENSMUSG00000026107	Obfc2a	1	51527143	51535243	-1	148.976	190.548	0.861244	0.941176	8.50414e-07	No	Yes	No	No	No	No	No																						0
ENSMUSG00000018417	Myo1b	1	51806609	51972915	-1	214.716	340.273	0.174621	0.785438	0	No	Yes	No	No	No	No	No																						0
ENSMUSG00000062939	Stat4	1	52065087	52164028	1	1.33355	0.264409	0.676997	0.632781	0.273619	No	No	No	No	No	No	No																						0
ENSMUSG00000078291	Gm3940	1	52147479	52147910	-1	0.798006	0.176568	1	0.699245	0.626068	No	No	No	No	No	No	No																						0
ENSMUSG00000026104	Stat1	1	52176282	52218704	1	291.87	239.578	0.845387	0.955919	0.600485	No	Yes	No	No	No	No	No																						0
ENSMUSG00000026103	Gls	1	52220292	52290076	-1	1410	1558.16	0.981007	0.955032	1.50819e-12	No	Yes	No	No	No	No	No																						0
ENSMUSG00000065192	U6	1	52501280	52501388	-1	0	0	NA	0.897266	0.406807	No	No	No	No	No	No	No																						0
ENSMUSG00000002881	Nab1	1	52514737	52557204	-1	146.118	171.684	0.831418	0.939534	4.96257e-07	No	Yes	No	No	No	No	No																						0
ENSMUSG00000043015	Tmem194b	1	52687591	52707480	1	10.4952	13.4323	0.910449	0.949895	0.639742	No	Yes	No	No	No	No	No																						0
ENSMUSG00000041439	Mfsd6	1	52713130	52784306	-1	177.559	152.599	0.892925	0.956498	0.661176	No	Yes	No	No	No	No	No																						0
ENSMUSG00000055802		1	52713775	52713885	-1	0	0	NA	0.886756	0.364592	No	No	No	No	No	No	No																						0
ENSMUSG00000026102	Inpp1	1	52846257	52874532	-1	62.892	97.5729	0.370974	0.68626	4.86756e-14	No	Yes	No	No	No	No	No																						0
ENSMUSG00000041426	Hibch	1	52901857	52977830	1	511.63	956.356	0.00518223	0.532475	0	No	Yes	Yes	No	Yes	No	No																						0
ENSMUSG00000089802	Gm16107	1	52929981	52930842	-1	0	0.546015	0.35266	0.43222	0.0206876	No	No	No	No	No	No	No																						0
ENSMUSG00000043629	1700019D03Rik	1	52979168	53020104	-1	7.55016	10.1871	0.962898	0.950102	0.651145	No	Yes	No	No	No	No	No																						0
ENSMUSG00000026100	Mstn	1	53118484	53124923	1	685.132	609.495	0.822729	0.958917	2.37857e-09	No	Yes	No	No	No	No	No																						0
ENSMUSG00000089334	SNORA17	1	53156894	53156994	1	0	0	NA	0.937338	0.587783	No	No	No	No	No	No	No																						0
ENSMUSG00000060715	1700019A02Rik	1	53215421	53244461	-1	0	0.281606	0.822729	0.712433	0.0865192	No	No	No	No	No	No	No																						0
ENSMUSG00000026098	Pms1	1	53246031	53353862	-1	37.2678	33.1623	0.892925	0.954695	0.649258	No	Yes	No	No	No	No	No																						0
ENSMUSG00000026097	Ormdl1	1	53353939	53367153	1	98.98	65.8204	0.390651	0.946449	2.62999e-07	No	Yes	No	No	No	No	No																						0
ENSMUSG00000026096	Osgepl1	1	53370468	53383187	1	536.133	495.831	0.981007	0.956398	0.693495	No	Yes	No	No	No	No	No																						0
ENSMUSG00000026095	Asnsd1	1	53382351	53409596	-1	1854.27	1715.38	0.992106	0.960018	0.699414	No	Yes	No	No	No	No	No																						0
ENSMUSG00000041365		1	53453853	53525571	-1	0	0	NA	0.875847	0.322953	No	No	No	No	No	No	No																						0
ENSMUSG00000067440	Dnahc7a	1	53604023	53622541	-1	0	0	NA	0.901355	0.423751	No	No	No	No	No	No	No																						0
ENSMUSG00000067534		1	53623879	53763628	-1	0	0.140803	0.892925	0.814673	0.172817	No	No	No	No	No	No	No																						0
ENSMUSG00000026094	Stk17b	1	53812350	53842068	-1	160.227	158.443	1	0.956223	0.696022	No	Yes	No	No	No	No	No																						0
ENSMUSG00000042807	Hecw2	1	53868019	54252012	-1	52.1368	86.3903	0.239497	0.736098	0	No	Yes	No	No	No	No	No																						0
ENSMUSG00000087949	U1	1	53943672	53943785	-1	0	0	NA	0.93467	0.574578	No	No	No	No	No	No	No																						0
ENSMUSG00000064498	U6	1	54305946	54306052	-1	0	0.140803	0.892925	0.814193	0.168869	No	No	No	No	No	No	No																						0
ENSMUSG00000041303	Gtf3c3	1	54454425	54495815	-1	63.6807	70.7033	0.892925	0.945889	0.076297	No	Yes	No	No	No	No	No																						0
ENSMUSG00000073678	Pgap1	1	54532544	54532741	-1	2.05343	0.755889	0.918454	0.944762	0.647412	No	No	No	No	No	No	No																						0
ENSMUSG00000070889	Pgap1	1	54537550	54614467	-1	15.4458	13.0558	0.981242	0.956979	0.67849	No	Yes	No	No	No	No	No																						0
ENSMUSG00000052331	Ankrd44	1	54702184	54983202	-1	189.557	122.687	0.147337	0.945778	0	No	Yes	No	No	No	No	No																						0
ENSMUSG00000089245	AC151572.1	1	54826062	54826166	1	0	0.140803	0.892925	0.816664	0.203764	No	No	No	No	No	No	No																						0
ENSMUSG00000025982	Sf3b1	1	55042016	55084323	-1	1666.98	1759.66	1	0.958309	0.115766	No	Yes	No	No	No	No	No																						0
ENSMUSG00000079561		1	55094720	55096080	1	0	0	NA	0.921466	0.511841	No	No	No	No	No	No	No																						0
ENSMUSG00000025981	Coq10b	1	55109614	55129545	1	88.8435	96.3098	1	0.951132	0.643968	No	Yes	No	No	No	No	No																						0
ENSMUSG00000025980	Hspd1	1	55134679	55145087	-1	99.2907	125.179	0.548006	0.950158	0	No	Yes	No	No	No	No	No																						0
ENSMUSG00000073676	Hspe1	1	55144976	55148151	1	126.815	169.837	0.0729322	0.954923	0	No	Yes	Yes	No	Yes	Yes	No																						0
ENSMUSG00000089670	Gm16581	1	55184141	55185131	1	88.7688	107.653	0.892925	0.941286	0.00176385	No	Yes	No	No	No	No	No																						0
ENSMUSG00000025979	Mob4	1	55188075	55211743	1	689.752	609.34	0.903704	0.957537	0.255416	No	Yes	No	No	No	No	No																						0
ENSMUSG00000061863	Gm6822	1	55217489	55343249	-1	0.183588	0.692027	0.822729	0.60769	0.597294	No	No	No	No	No	No	No																						0
ENSMUSG00000025978	Rftn2	1	55227003	55283626	-1	49.4699	38.2732	0.822729	0.955962	0.632091	No	Yes	No	No	No	No	No																						0
ENSMUSG00000073675	Gm10561	1	55283095	55286284	1	0.396551	0.109629	0.807638	0.651864	0.599522	No	No	No	No	No	No	No																						0
ENSMUSG00000046994	Mars2	1	55294065	55295964	1	108.445	91.5354	0.958556	0.957264	0.693101	No	Yes	No	No	No	No	No																						0
ENSMUSG00000025977	Boll	1	55305502	55420313	-1	0	0	NA	0.868439	0.295865	No	No	No	No	No	No	No																						0
ENSMUSG00000089944	Gm8292	1	55392245	55392640	1	80.0403	72.0246	0.981007	0.953681	0.691561	No	Yes	No	No	No	No	No																						0
ENSMUSG00000038349	Plcl1	1	55463232	55808646	1	342.139	275.334	0.772792	0.956433	0.610822	No	Yes	No	No	No	No	No																						0
ENSMUSG00000073674	Gm6644	1	55500822	55501868	-1	2.04049	0.797952	0.70012	0.863047	0.602628	No	No	No	No	No	No	No																						0
ENSMUSG00000045336	Hsfy2	1	56693042	56694220	-1	0	0	NA	0.878701	0.333627	No	No	No	No	No	No	No																						0
ENSMUSG00000038331	Satb2	1	56850830	57029346	-1	5.56301	7.80204	1	0.950531	0.666284	No	No	No	No	No	No	No																						0
ENSMUSG00000087022	9130024F11Rik	1	57028313	57099359	1	0.233879	0	0.892925	0.677709	0.0702672	No	No	No	No	No	No	No																						0
ENSMUSG00000080623		1	57055999	57056119	-1	0	0	NA	0.923321	0.52045	No	No	No	No	No	No	No																						0
ENSMUSG00000084958	4930558J18Rik	1	57416066	57434348	-1	0	0.123606	0.892925	0.81894	0.194599	No	No	No	No	No	No	No																						0
ENSMUSG00000038323	1700066M21Rik	1	57434526	57440462	1	9.07325	8.13573	1	0.952295	0.67571	No	Yes	No	No	No	No	No																						0
ENSMUSG00000048495	1110034B05Rik	1	57445081	57463945	-1	8.4958	12.6849	0.892925	0.949201	0.644055	No	Yes	No	No	No	No	No																						0
ENSMUSG00000089970		1	57445340	57448377	-1	0	0	NA	0.93831	0.59263	No	No	No	No	No	No	No																						0
ENSMUSG00000025971	9430016H08Rik	1	57463172	57474797	1	195.033	175.031	0.916999	0.956494	0.681796	No	Yes	No	No	No	No	No																						0
ENSMUSG00000077776	SNORA17	1	57479088	57479217	-1	0	0	NA	0.917672	0.494616	No	No	No	No	No	No	No																						0
ENSMUSG00000088353	U1	1	57524714	57524870	1	0	0	NA	0.935462	0.578465	No	No	No	No	No	No	No																						0
ENSMUSG00000038305	Spats2l	1	57831772	58005238	1	31.0191	35.5293	0.981007	0.951972	0.639953	No	Yes	No	No	No	No	No																						0
ENSMUSG00000089176	snoU13	1	57922583	57922684	1	0	0	NA	0.937049	0.586347	No	No	No	No	No	No	No																						0
ENSMUSG00000054770	Kctd18	1	58011947	58075800	-1	55.8324	70.2785	0.892925	0.9414	0.14975	No	Yes	No	No	No	No	No																						0
ENSMUSG00000089939		1	58018734	58024497	-1	0	0	NA	0.938273	0.592445	No	No	No	No	No	No	No																						0
ENSMUSG00000026039	Sgol2	1	58052815	58082743	1	0.53709	2.7663	0.472956	0.939529	0.0352844	No	No	No	No	No	No	No																						0
ENSMUSG00000063558	Aox1	1	58086775	58163257	1	420.991	475.697	0.956765	0.958902	0.11018	No	Yes	No	No	No	No	No																						0
ENSMUSG00000064294	Aox3	1	58169974	58257542	1	2.65635	2.36488	0.835397	0.93933	0.614426	No	No	No	No	No	No	No																						0
ENSMUSG00000089275	SNORA17	1	58211825	58211932	-1	0	0	NA	0.937234	0.587276	No	No	No	No	No	No	No																						0
ENSMUSG00000038242	Aox4	1	58267241	58325441	1	0.732682	0.109629	0.516215	0.481037	0.136511	No	No	No	No	No	No	No																						0
ENSMUSG00000089822	Gm15759	1	58310961	58372500	-1	0	0	NA	0.938095	0.591549	No	No	No	No	No	No	No																						0
ENSMUSG00000079554	Aox3l1	1	58335170	58436108	1	0.155733	5.80796	0.000269988	0.00078539	1.20881e-12	No	No	No	No	No	No	No																						0
ENSMUSG00000051223	Bzw1	1	58449992	58463392	1	348.146	380.658	0.981007	0.953598	0.0156759	No	Yes	No	No	No	No	No																						0
ENSMUSG00000026034	Clk1	1	58467033	58480910	-1	707.415	729.319	1	0.952066	0.696115	No	Yes	No	No	No	No	No																						0
ENSMUSG00000026035	Ppil3	1	58487838	58502330	-1	81.711	52.047	0.31102	0.94159	8.58888e-08	No	Yes	No	No	No	No	No																						0
ENSMUSG00000026036	Nif3l1	1	58501995	58538660	1	155.282	143.993	1	0.960404	0.693623	No	Yes	No	No	No	No	No																						0
ENSMUSG00000026037	Orc2	1	58519615	58561953	-1	229.738	220.605	1	0.957416	0.694483	No	Yes	No	No	No	No	No																						0
ENSMUSG00000064701	U6	1	58523359	58523465	-1	0.467758	0.354931	0.831564	0.794183	0.611909	No	No	No	No	No	No	No																						0
ENSMUSG00000085054	Gm15834	1	58561992	58580074	1	0.751722	0.870023	1	0.946006	0.65072	No	No	No	No	No	No	No																						0
ENSMUSG00000038174	Fam126b	1	58579650	58643167	-1	140.121	185.81	0.796131	0.953323	4.10832e-06	No	Yes	No	No	No	No	No																						0
ENSMUSG00000026032	Ndufb3	1	58643228	58652808	1	497.926	562.156	0.892925	0.946185	0	No	Yes	No	No	No	No	No																						0
ENSMUSG00000059647	Gm10068	1	58703429	58705161	1	0	0	NA	0.890118	0.377966	No	No	No	No	No	No	No																						0
ENSMUSG00000047528	Als2cr12	1	58714965	58752801	-1	0.367175	0.728969	0.892925	0.783807	0.608239	No	No	No	No	No	No	No																						0
ENSMUSG00000026031	Cflar	1	58768352	58815728	1	456.481	450.039	1	0.947623	0.683911	No	Yes	No	No	No	No	No																						0
ENSMUSG00000079551		1	58768352	58770730	1	0	0	NA	0.921454	0.511787	No	No	No	No	No	No	No																						0
ENSMUSG00000026029	Casp8	1	58852276	58903851	1	55.5947	54.9422	1	0.954851	0.690295	No	Yes	No	No	No	No	No																						0
ENSMUSG00000026028	Trak2	1	58957294	59030274	-1	3058.96	3964.88	0.495488	0.29111	0	No	Yes	No	No	No	No	No																						0
ENSMUSG00000026027	Stradb	1	59030366	59052559	1	1946.76	1619.94	0.788675	0.960122	1.3877e-07	No	Yes	No	No	No	No	No																						0
ENSMUSG00000047383	Als2cr11	1	59053967	59060287	-1	0.183588	0.516886	0.910449	0.629679	0.606365	No	No	No	No	No	No	No																						0
ENSMUSG00000072295	Als2cr11	1	59107350	59151744	-1	0	0	NA	0.905152	0.439902	No	No	No	No	No	No	No																						0
ENSMUSG00000077616	SNORA17	1	59127832	59127962	1	0	0	NA	0.917258	0.492755	No	No	No	No	No	No	No																						0
ENSMUSG00000038079	Als2cr4	1	59157438	59177203	-1	40.8619	57.8821	0.629823	0.676266	9.36298e-07	No	Yes	No	No	No	No	No																						0
ENSMUSG00000079550	Mpp4	1	59177780	59218397	-1	1.15636	3.33426	0.411366	0.596515	0.0209887	No	No	No	No	No	No	No																						0
ENSMUSG00000026023	Cdk15	1	59313750	59409837	1	2.76541	3.98439	0.605923	0.939914	0.102888	No	No	No	No	No	No	No																						0
ENSMUSG00000041075	Fzd7	1	59539023	59543791	1	844.198	977.746	0.892925	0.861693	0	No	Yes	No	No	No	No	No																						0
ENSMUSG00000047361	Gm973	1	59573108	59691352	1	9.79809	9.03617	1	0.955579	0.676716	No	Yes	No	No	No	No	No																						0
ENSMUSG00000089276	7SK	1	59683424	59683508	1	0	0	NA	0.937237	0.587287	No	No	No	No	No	No	No																						0
ENSMUSG00000026021	Sumo1	1	59696278	59727678	-1	115.609	108.135	1	0.953892	0.690729	No	Yes	No	No	No	No	No																						0
ENSMUSG00000026020	Nop58	1	59741853	59768968	1	172.015	173.089	1	0.95373	0.687494	No	Yes	No	No	No	No	No																						0
ENSMUSG00000077345	Snord70	1	59748778	59748864	1	0	0	NA	0.91652	0.489345	No	No	No	No	No	No	No																						0
ENSMUSG00000077358	SNORD70	1	59749353	59749436	1	0.443447	0.459968	1	0.85215	0.640953	No	No	No	No	No	No	No																						0
ENSMUSG00000089512	SNORD11	1	59761105	59761179	1	0.339321	0	0.981007	0.773166	0.130845	No	No	No	No	No	No	No																						0
ENSMUSG00000089093	Snord11	1	59761634	59761717	1	0	0.266453	0.892925	0.803163	0.203298	No	No	No	No	No	No	No																						0
ENSMUSG00000067336	Bmpr2	1	59821481	59927703	1	650.216	467.622	0.40992	0.950571	0	No	Yes	No	No	No	No	No																						0
ENSMUSG00000041040	Fam117b	1	59969850	60042190	1	155.011	149.058	1	0.950816	0.695305	No	Yes	No	No	No	No	No																						0
ENSMUSG00000026018	Ica1l	1	60045914	60099931	-1	2.23568	2.44443	0.896643	0.947709	0.644142	No	No	No	No	No	No	No																						0
ENSMUSG00000026019	Wdr12	1	60133712	60155489	-1	110.99	102.873	1	0.958615	0.69086	No	Yes	No	No	No	No	No																						0
ENSMUSG00000026017	Carf	1	60155091	60207876	1	35.5471	37.41	0.996204	0.955716	0.667969	No	Yes	No	No	No	No	No																						0
ENSMUSG00000082609	Gm15464	1	60174099	60174529	1	0.798006	0.46456	1	0.778924	0.631508	No	No	No	No	No	No	No																						0
ENSMUSG00000073664	Nbeal1	1	60238339	60395172	1	542.216	471.654	0.892925	0.959282	4.19431e-05	No	Yes	No	No	No	No	No																						0
ENSMUSG00000049439	Cyp20a1	1	60400167	60444904	1	68.0728	77.0293	1	0.948112	0.682834	No	Yes	No	No	No	No	No																						0
ENSMUSG00000026782	Abi2	1	60466578	60537999	1	155.582	167.905	0.96386	0.948702	0.000266154	No	Yes	No	No	No	No	No																						0
ENSMUSG00000026014	Raph1	1	60547256	60623948	-1	93.6256	127.909	0.685371	0.319373	1.05862e-09	No	Yes	No	No	No	No	No																						0
ENSMUSG00000081562	Gm11575	1	60579683	60579910	-1	0.508958	1.063	0.536736	0.584987	0.143812	No	No	No	No	No	No	No																						0
ENSMUSG00000084400	Gm11576	1	60593864	60594280	1	0	0.109629	0.892925	0.824087	0.192935	No	No	No	No	No	No	No																						0
ENSMUSG00000082160	Gm11578	1	60649095	60649553	-1	0.600515	1.27244	0.779762	0.854127	0.598713	No	No	No	No	No	No	No																						0
ENSMUSG00000088973	AL683804.1	1	60670542	60670647	-1	0	0	NA	0.936673	0.584459	No	No	No	No	No	No	No																						0
ENSMUSG00000084151	Gm11577	1	60757716	60758781	1	0	0	NA	0.929719	0.550596	No	No	No	No	No	No	No																						0
ENSMUSG00000082209	Eif4a-ps4	1	60760776	60761993	1	214.91	183.86	0.822729	0.950154	0.0219728	No	Yes	No	No	No	No	No																						0
ENSMUSG00000026012	Cd28	1	60773644	60830203	1	13.1099	16.9012	0.822729	0.945484	0.208821	No	Yes	No	No	No	No	No																						0
ENSMUSG00000086795	Gm11579	1	60833509	60838678	-1	0.773882	0.109629	0.997518	0.694883	0.613865	No	No	No	No	No	No	No																						0
ENSMUSG00000085965	2310016D23Rik	1	60835687	60860634	1	28.4681	31.765	1	0.952444	0.683142	No	Yes	No	No	No	No	No																						0
ENSMUSG00000083118	Gm11609	1	60849334	60850676	1	2.7482	1.12404	0.593242	0.939311	0.276818	No	No	No	No	No	No	No																						0
ENSMUSG00000083355	Gm11581	1	60865960	60866786	1	1.66352	0.50725	0.619942	0.940856	0.271101	No	No	No	No	No	No	No																						0
ENSMUSG00000026011	Ctla4	1	60943844	60972676	1	1.07829	0.123606	0.305504	0.48922	0.0176919	No	No	No	No	No	No	No																						0
ENSMUSG00000081382	Rpl18-ps1	1	60957742	60958266	1	3.00014	4.43535	0.688817	0.94437	0.116009	No	No	No	No	No	No	No																						0
ENSMUSG00000080800	Gm11582	1	61005074	61005309	-1	0	0	NA	0.923723	0.522289	No	No	No	No	No	No	No																						0
ENSMUSG00000026009	Icos	1	61034771	61057164	1	2.20764	1.5341	0.729747	0.942459	0.602066	No	No	No	No	No	No	No																						0
ENSMUSG00000082804	Rpl17-ps1	1	61132518	61133069	1	0	0.178362	0.892925	0.811695	0.188923	No	No	No	No	No	No	No																						0
ENSMUSG00000082661	Gm11590	1	61178222	61180848	-1	0	0	NA	0.927142	0.538303	No	No	No	No	No	No	No																						0
ENSMUSG00000080785	Gm11591	1	61253385	61254086	-1	0	0	NA	0.923697	0.52217	No	No	No	No	No	No	No																						0
ENSMUSG00000085248	Gm11587	1	61363480	61364590	1	0	0.178362	0.892925	0.812294	0.195401	No	No	No	No	No	No	No																						0
ENSMUSG00000085447	9530026F06Rik	1	61435276	61452748	1	0.162673	0	0.981007	0.77024	0.128738	No	No	No	No	No	No	No																						0
ENSMUSG00000086408	Gm11588	1	61496945	61526319	1	0	0	NA	0.932727	0.565095	No	No	No	No	No	No	No																						0
ENSMUSG00000089546	U6	1	61527285	61527387	1	0	0	NA	0.937718	0.589684	No	No	No	No	No	No	No																						0
ENSMUSG00000086009	4930587A21Rik	1	61663517	61667723	-1	0	0	NA	0.932292	0.562932	No	No	No	No	No	No	No																						0
ENSMUSG00000052062	Pard3b	1	61685398	62688858	1	152.18	147.968	1	0.954513	0.693691	No	Yes	No	No	No	No	No																						0
ENSMUSG00000085842	4930448K12Rik	1	61813989	61898114	-1	0.183588	0.923218	0.401167	0.414468	0.100931	No	No	No	No	No	No	No																						0
ENSMUSG00000085019	Gm12747	1	62177769	62182683	-1	0	0.266453	0.892925	0.803884	0.194867	No	No	No	No	No	No	No																						0
ENSMUSG00000085400	Gm11610	1	62503299	62545835	-1	0	0	NA	0.931547	0.559306	No	No	No	No	No	No	No																						0
ENSMUSG00000046526	Pard3b	1	62685419	62685827	1	0	0	NA	0.879749	0.337657	No	No	No	No	No	No	No																						0
ENSMUSG00000081950	Gm11600	1	62703269	62704362	-1	0	0	NA	0.925895	0.532442	No	No	No	No	No	No	No																						0
ENSMUSG00000084333	Gm11599	1	62707413	62708290	1	0.508958	2.04111	0.350482	0.421033	0.00597751	No	No	No	No	No	No	No																						0
ENSMUSG00000025969	Nrp2	1	62749859	62865269	1	239.336	285.24	0.820326	0.947025	1.52774e-10	No	Yes	No	No	No	No	No																						0
ENSMUSG00000040865	Ino80d	1	63004992	63161241	-1	366.412	350.279	0.993151	0.955643	0.695491	No	Yes	No	No	No	No	No																						0
ENSMUSG00000088953	SNORA17	1	63079280	63079393	1	0	0	NA	0.93664	0.584297	No	No	No	No	No	No	No																						0
ENSMUSG00000081617	Gm11601	1	63084788	63085155	1	0.183588	0	1	0.835253	0.236713	No	No	No	No	No	No	No																						0
ENSMUSG00000081429	Gm11603	1	63120348	63120593	1	0.157608	0.978091	0.618642	0.537615	0.211628	No	No	No	No	No	No	No																						0
ENSMUSG00000084799	Gm11602	1	63161045	63204864	1	11.904	17.9667	0.749336	0.943084	0.0566473	No	Yes	No	No	No	No	No																						0
ENSMUSG00000025968	Ndufs1	1	63190170	63223396	-1	7015.31	8249.71	0.892925	0.960446	0	No	Yes	No	No	No	No	No																						0
ENSMUSG00000025967	Eef1b2	1	63223399	63227060	1	1141.59	1243.95	0.892925	0.796236	0	No	Yes	No	No	No	No	No																						0
ENSMUSG00000064612	SNORD51	1	63225251	63225328	1	0.822273	0.123606	0.556044	0.481451	0.136749	No	No	No	No	No	No	No																						0
ENSMUSG00000064602	Snora41	1	63225578	63225709	1	0	0.593297	0.247367	0.349942	0.0083177	No	No	No	No	No	No	No																						0
ENSMUSG00000046856	Gpr1	1	63229265	63261117	-1	7.12864	6.67135	1	0.952918	0.67619	No	No	No	No	No	No	No																						0
ENSMUSG00000086730	Gm11607	1	63246887	63254188	1	0	0	NA	0.933083	0.566813	No	No	No	No	No	No	No																						0
ENSMUSG00000087561	Gm11608	1	63313422	63319694	-1	0	0	NA	0.934003	0.571293	No	No	No	No	No	No	No																						0
ENSMUSG00000027520	Zdbf2	1	63319839	63361150	1	53.819	26.9396	0.0427338	0.853499	1.64601e-15	No	Yes	Yes	No	Yes	Yes	No																						0
ENSMUSG00000065946	U6	1	63346854	63346957	-1	0	0	NA	0.900128	0.418656	No	No	No	No	No	No	No																						0
ENSMUSG00000083039	Gm11606	1	63404008	63404624	-1	0	0	NA	0.927824	0.541531	No	No	No	No	No	No	No																						0
ENSMUSG00000081643	Gm11605	1	63411294	63411939	-1	7.62123	9.90305	0.796624	0.940294	0.208924	No	Yes	No	No	No	No	No																						0
ENSMUSG00000025964	Adam23	1	63492465	63643089	1	18.8919	17.8854	0.9325	0.956574	0.674167	No	Yes	No	No	No	No	No																						0
ENSMUSG00000087823	U6	1	63622062	63622164	-1	0	0	NA	0.934399	0.573267	No	No	No	No	No	No	No																						0
ENSMUSG00000069085	Dytn	1	63669425	63733501	-1	0	0	NA	0.902495	0.428653	No	No	No	No	No	No	No																						0
ENSMUSG00000083066	Gm12748	1	63718042	63718545	1	0	0	NA	0.927872	0.541758	No	No	No	No	No	No	No																						0
ENSMUSG00000025963	Mdh1b	1	63745393	63776892	-1	0	0	NA	0.868426	0.295819	No	No	No	No	No	No	No																						0
ENSMUSG00000025962	Fastkd2	1	63777188	63801229	1	337.972	363.907	0.981007	0.952984	0.00454907	No	Yes	No	No	No	No	No																						0
ENSMUSG00000025961	4933402D24Rik	1	63801481	63815841	-1	1.49587	2.95602	0.870512	0.94505	0.612765	No	No	No	No	No	No	No																						0
ENSMUSG00000080817	Gm13751	1	63891401	63892152	-1	0	0	NA	0.92376	0.522458	No	No	No	No	No	No	No																						0
ENSMUSG00000082373	Gm13754	1	63964422	63982506	1	0.0762713	0	1	0.841384	0.238139	No	No	No	No	No	No	No																						0
ENSMUSG00000044689	Gm13749	1	64011301	64015573	1	0.917938	0.538424	1	0.939431	0.647606	No	No	No	No	No	No	No																						0
ENSMUSG00000025959	Klf7	1	64076021	64168856	-1	268.018	304.733	0.892925	0.939968	3.69689e-09	No	Yes	No	No	No	No	No																						0
ENSMUSG00000086836	Gm13748	1	64125228	64137356	1	0.627034	0.266453	0.942507	0.684582	0.605904	No	No	No	No	No	No	No																						0
ENSMUSG00000086721	Gm13750	1	64196745	64197239	1	0	0	NA	0.933069	0.566749	No	No	No	No	No	No	No																						0
ENSMUSG00000025958	Creb1	1	64579378	64651121	1	357.801	332.432	0.968805	0.95733	0.662611	No	Yes	No	No	No	No	No																						0
ENSMUSG00000025956	Mettl21a	1	64653047	64663816	-1	124.699	148.046	0.856359	0.940025	1.48054e-05	No	Yes	No	No	No	No	No																						0
ENSMUSG00000087213	2810408I11Rik	1	64726445	64737233	-1	0	0.458175	0.691663	0.557766	0.0496533	No	No	No	No	No	No	No																						0
ENSMUSG00000070871	Ccnyl1	1	64737029	64772218	1	64.1263	73.6124	1	0.945879	0.660292	No	Yes	No	No	No	No	No																						0
ENSMUSG00000080018		1	64779225	64779650	-1	2.48776	5.60045	0.699157	0.84686	0.145637	No	No	No	No	No	No	No																						0
ENSMUSG00000045005	Fzd5	1	64780987	64784324	-1	23.9655	30.1552	0.822729	0.947869	0.0260121	No	Yes	No	No	No	No	No																						0
ENSMUSG00000051344	Plekhm3	1	64832557	65003398	-1	129.866	91.5261	0.357841	0.948043	1.29133e-10	No	Yes	No	No	No	No	No																						0
ENSMUSG00000084416	Rpl10a-ps1	1	65040525	65041178	-1	328.359	240.241	0.607347	0.944309	0.0162939	No	Yes	No	No	No	No	No																						0
ENSMUSG00000077471	U1	1	65047881	65048036	-1	0	0	NA	0.916862	0.490917	No	No	No	No	No	No	No																						0
ENSMUSG00000025955	Akr1cl	1	65059263	65079333	-1	0	0	NA	0.868413	0.295774	No	No	No	No	No	No	No																						0
ENSMUSG00000090042	Gm8550	1	65074654	65075306	1	0	0	NA	0.938394	0.593043	No	No	No	No	No	No	No																						0
ENSMUSG00000070870	Cryge	1	65095128	65097723	-1	0	0	NA	0.904189	0.43577	No	No	No	No	No	No	No																						0
ENSMUSG00000079527		1	65104190	65105140	1	0	0	NA	0.921398	0.511536	No	No	No	No	No	No	No																						0
ENSMUSG00000067299	Crygd	1	65108446	65110026	-1	0	0	NA	0.901274	0.423391	No	No	No	No	No	No	No																						0
ENSMUSG00000079526		1	65108908	65110341	1	0	0	NA	0.921394	0.511518	No	No	No	No	No	No	No																						0
ENSMUSG00000025952	Crygc	1	65118099	65120263	-1	0	0	NA	0.8684	0.295728	No	No	No	No	No	No	No																						0
ENSMUSG00000073659		1	65122066	65122185	-1	0	0	NA	0.906955	0.447491	No	No	No	No	No	No	No																						0
ENSMUSG00000073658	Crygb	1	65126804	65128862	-1	0	0	NA	0.906949	0.447466	No	No	No	No	No	No	No																						0
ENSMUSG00000044429	Cryga	1	65146963	65149947	-1	0	0	NA	0.877806	0.330303	No	No	No	No	No	No	No																						0
ENSMUSG00000044816	D630023F18Rik	1	65147193	65169788	-1	0.550763	0	0.892925	0.588858	0.0670684	No	No	No	No	No	No	No																						0
ENSMUSG00000025950	Idh1	1	65205190	65225755	-1	355.966	530.461	0.351081	0.773353	0	No	Yes	No	No	No	No	No																						0
ENSMUSG00000079520		1	65328270	65328452	-1	0	0	NA	0.938936	0.511446	No	No	No	No	No	No	No																						0
ENSMUSG00000025946	Pth2r	1	65328630	65435818	1	1.4679	1.29305	0.825417	0.943015	0.61518	No	No	No	No	No	No	No																						0
ENSMUSG00000082565	Gm5255	1	65597038	65597811	-1	0	0	NA	0.926973	0.537514	No	No	No	No	No	No	No																						0
ENSMUSG00000082774	Gm8805	1	65599256	65599568	1	0	0.178362	0.892925	0.811669	0.188813	No	No	No	No	No	No	No																						0
ENSMUSG00000088886		1	65895390	65895475	1	0	0	NA	0.936517	0.583662	No	No	No	No	No	No	No																						0
ENSMUSG00000025945	Crygf	1	65973096	65974881	1	0	0	NA	0.868387	0.295683	No	No	No	No	No	No	No																						0
ENSMUSG00000081623	Gm8809	1	66078757	66079499	-1	0	0.178362	0.892925	0.811249	0.185131	No	No	No	No	No	No	No																						0
ENSMUSG00000083242	Gm15659	1	66079659	66079999	1	2.10255	4.10788	0.724717	0.939168	0.249072	No	No	No	No	No	No	No																						0
ENSMUSG00000083289	Gm8812	1	66109539	66109950	1	26.9189	23.8259	0.938346	0.945267	0.68354	No	Yes	No	No	No	No	No																						0
ENSMUSG00000015222	Mtap2	1	66221842	66489157	1	16.4744	17.5018	1	0.955535	0.676838	No	Yes	No	No	No	No	No																						0
ENSMUSG00000088850	SNORA26	1	66352463	66352599	1	0	0	NA	0.93645	0.583337	No	No	No	No	No	No	No																						0
ENSMUSG00000073656	Gm10558	1	66368850	66375370	-1	0	0	NA	0.906943	0.447441	No	No	No	No	No	No	No																						0
ENSMUSG00000065694	U1	1	66482656	66482806	1	0	0	NA	0.89929	0.415176	No	No	No	No	No	No	No																						0
ENSMUSG00000055567	Unc80	1	66514941	66746440	1	4.90162	5.1677	1	0.950623	0.671343	No	No	No	No	No	No	No																						0
ENSMUSG00000026005	Rpe	1	66747405	66766379	1	97.2964	96.0187	1	0.954656	0.693717	No	Yes	No	No	No	No	No																						0
ENSMUSG00000026004	1110028C15Rik	1	66765822	66864136	-1	307.05	242.401	0.659293	0.955897	7.50974e-10	No	Yes	No	No	No	No	No																						0
ENSMUSG00000082057	Gm15789	1	66830487	66833019	1	0.289048	0.593297	0.570274	0.576895	0.258669	No	No	No	No	No	No	No																						0
ENSMUSG00000026003	Acadl	1	66877413	66909851	-1	4035.29	6632.48	0.0786221	0.101906	0	No	Yes	Yes	No	Yes	Yes	No																						0
ENSMUSG00000082769	Gm15793	1	66895682	66896176	-1	0	0.178362	0.892925	0.811643	0.188759	No	No	No	No	No	No	No																						0
ENSMUSG00000089518	U7	1	66903153	66903209	1	0	0	NA	0.937669	0.589439	No	No	No	No	No	No	No																						0
ENSMUSG00000077328	SNORA17	1	66913371	66913500	1	0	0	NA	0.91647	0.489122	No	No	No	No	No	No	No																						0
ENSMUSG00000061816	Myl1	1	66970869	66991978	-1	54950.1	26303.4	0.0139432	0.9607	0	No	Yes	Yes	No	Yes	No	No																						0
ENSMUSG00000059999	Gm10072	1	66995137	66995514	-1	0.0813363	1.41793	0.357171	0.376027	0.0536056	No	No	No	No	No	No	No																						0
ENSMUSG00000082212	Gm15826	1	66998403	67000043	1	0	0	NA	0.926357	0.534603	No	No	No	No	No	No	No																						0
ENSMUSG00000026000	Lancl1	1	67047091	67085446	-1	263.669	195.157	0.460407	0.844889	5.67594e-08	No	Yes	No	No	No	No	No																						0
ENSMUSG00000025991	Cps1	1	67169600	67277833	1	0	0.266453	0.892925	0.801111	0.154749	No	No	No	No	No	No	No																						0
ENSMUSG00000086204	Gm15668	1	67295774	67370183	1	0	0	NA	0.932532	0.564149	No	No	No	No	No	No	No																						0
ENSMUSG00000077745	SNORA17	1	67303798	67303926	1	0	0	NA	0.917601	0.494281	No	No	No	No	No	No	No																						0
ENSMUSG00000082473	Kif22-ps	1	67631627	67633610	1	0	0	NA	0.926826	0.536814	No	No	No	No	No	No	No																						0
ENSMUSG00000085075	Gm15669	1	67839055	67851898	1	0	0	NA	0.931176	0.557544	No	No	No	No	No	No	No																						0
ENSMUSG00000087329	Gm15671	1	68051660	68072470	1	0	0	NA	0.933762	0.570106	No	No	No	No	No	No	No																						0
ENSMUSG00000062209	Erbb4	1	68078760	69154633	-1	14.4143	8.93508	0.5878	0.943842	0.0604823	No	Yes	No	No	No	No	No																						0
ENSMUSG00000083795	Gm15670	1	68339854	68340300	-1	0	0	NA	0.929154	0.547878	No	No	No	No	No	No	No																						0
ENSMUSG00000080539	U6atac	1	68431516	68431609	-1	0	0	NA	0.923107	0.519454	No	No	No	No	No	No	No																						0
ENSMUSG00000079512		1	68641907	68642108	1	0	0	NA	0.938934	0.51132	No	No	No	No	No	No	No																						0
ENSMUSG00000087514	Gm16076	1	69138487	69153314	-1	0	0.656513	0.683303	0.54596	0.0497418	No	No	No	No	No	No	No																						0
ENSMUSG00000084332	Gm8840	1	69177488	69177873	-1	0	0	NA	0.930042	0.552124	No	No	No	No	No	No	No																						0
ENSMUSG00000025997	Ikzf2	1	69583964	69732395	-1	52.9662	41.2243	0.75542	0.955028	0.252039	No	Yes	No	No	No	No	No																						0
ENSMUSG00000053153	Spag16	1	69873562	70771706	1	0	0	NA	0.884934	0.357487	No	No	No	No	No	No	No																						0
ENSMUSG00000089345	7SK	1	69968047	69968321	-1	0	0	NA	0.937359	0.587895	No	No	No	No	No	No	No																						0
ENSMUSG00000080524	U6atac	1	70001578	70001703	-1	0	0	NA	0.923077	0.519299	No	No	No	No	No	No	No																						0
ENSMUSG00000075952	U6	1	70643389	70643495	1	0	0	NA	0.912159	0.470005	No	No	No	No	No	No	No																						0
ENSMUSG00000045648	Vwc2l	1	70772289	70931971	1	0	0	NA	0.879042	0.334898	No	No	No	No	No	No	No																						0
ENSMUSG00000026196	Bard1	1	71074072	71149720	-1	1.34771	2.31613	0.930816	0.945294	0.645668	No	No	No	No	No	No	No																						0
ENSMUSG00000073653		1	71074294	71074611	-1	0	0	NA	0.906937	0.447416	No	No	No	No	No	No	No																						0
ENSMUSG00000060893		1	71074882	71075232	-1	0	0	NA	0.891338	0.382852	No	No	No	No	No	No	No																						0
ENSMUSG00000089965	Gm16236	1	71086226	71086604	-1	0	0	NA	0.938306	0.592608	No	No	No	No	No	No	No																						0
ENSMUSG00000050296	Abca12	1	71289874	71461484	-1	0	0	NA	0.882956	0.349846	No	No	No	No	No	No	No																						0
ENSMUSG00000026192	Atic	1	71603724	71626205	1	606.072	363.934	0.0477829	0.0356078	0	No	Yes	Yes	No	Yes	No	No																						0
ENSMUSG00000026193	Fn1	1	71632094	71699746	-1	1102.14	1412.82	0.564587	0.850323	0	No	Yes	No	No	No	No	No																						0
ENSMUSG00000073652	Apol7d	1	71699411	71709417	1	0.289048	0.370817	0.910449	0.648295	0.606728	No	No	No	No	No	No	No																						0
ENSMUSG00000067744	Gm5829	1	71756276	71756629	-1	0.444782	1.06799	0.897486	0.782465	0.608324	No	No	No	No	No	No	No																						0
ENSMUSG00000060125	Gm5528	1	72050862	72051344	1	0	0.354931	0.822729	0.724269	0.0864024	No	No	No	No	No	No	No																						0
ENSMUSG00000039395	Mreg	1	72206020	72258881	-1	522.494	774.223	0.216991	0.420773	0	No	Yes	No	No	No	No	No																						0
ENSMUSG00000075752	U2	1	72272814	72273004	1	0	0.977723	0.375968	0.40318	0.0196375	No	No	No	No	No	No	No																						0
ENSMUSG00000085769	D230017M19Rik	1	72283039	72321443	1	22.2011	26.3592	0.981007	0.957546	0.660098	No	Yes	No	No	No	No	No																						0
ENSMUSG00000075777		1	72283520	72283710	1	0	0.247212	0.822729	0.715561	0.090227	No	No	No	No	No	No	No																						0
ENSMUSG00000075797		1	72290787	72290977	1	0.155733	0.532907	0.981007	0.660049	0.616744	No	No	No	No	No	No	No																						0
ENSMUSG00000075806		1	72301582	72301772	1	0	0	NA	0.911515	0.467174	No	No	No	No	No	No	No																						0
ENSMUSG00000026189	Pecr	1	72305741	72330888	-1	167.041	191.43	0.959527	0.853861	0.00734793	No	Yes	No	No	No	No	No																						0
ENSMUSG00000026188	Tmem169	1	72330943	72349678	1	0.308276	0.374038	1	0.846622	0.64062	No	No	No	No	No	No	No																						0
ENSMUSG00000026187	Xrcc5	1	72354107	72441526	1	441.149	338.56	0.511404	0.952513	0	No	Yes	No	No	No	No	No																						0
ENSMUSG00000039372	40972	1	72473686	72583504	-1	31.1518	12.0227	0.121788	0.774024	1.58846e-06	No	Yes	No	No	No	No	No																						0
ENSMUSG00000085812	Gm15843	1	72506073	72506601	1	3.03528	6.61493	0.650262	0.848208	0.0792407	No	No	No	No	No	No	No																						0
ENSMUSG00000039354	Smarcal1	1	72629825	72679708	1	414.885	353.515	0.892925	0.959665	0.68943	No	Yes	No	No	No	No	No																						0
ENSMUSG00000039342	Ankar	1	72689554	72747138	-1	0	0	NA	0.875121	0.32025	No	No	No	No	No	No	No																						0
ENSMUSG00000046330	Rpl37a	1	72757864	72760246	1	21.813	24.6798	0.892925	0.949904	0.148453	No	Yes	No	No	No	No	No																						0
ENSMUSG00000039323	Igfbp2	1	72871077	72899048	1	1.47662	7.54588	0.161137	0.555584	4.98816e-05	No	No	No	No	No	No	No																						0
ENSMUSG00000026185	Igfbp5	1	72904506	72921458	-1	16747.4	6207.55	2.38199e-07	0.0199778	0	No	Yes	Yes	No	Yes	Yes	No																						0
ENSMUSG00000026182	Tnp1	1	73061657	73062466	-1	0	0	NA	0.868528	0.296183	No	No	No	No	No	No	No																						0
ENSMUSG00000088666	5S_rRNA	1	73810284	73810409	1	0	0	NA	0.93607	0.581469	No	No	No	No	No	No	No																						0
ENSMUSG00000055322	Tns1	1	73959520	73988603	-1	4468.82	4051.47	0.981242	0.960554	5.63229e-08	No	Yes	No	No	No	No	No																						0
ENSMUSG00000073651		1	74036296	74045042	-1	374.435	297.137	0.807492	0.95575	0.685206	No	Yes	No	No	No	No	No																						0
ENSMUSG00000061815	Rufy4	1	74172115	74194797	1	1.56407	0.714992	0.556369	0.850143	0.132424	No	No	No	No	No	No	No																						0
ENSMUSG00000026180	Cxcr2	1	74200563	74207184	1	0.155733	0.671753	0.464909	0.528981	0.142595	No	No	No	No	No	No	No																						0
ENSMUSG00000048480	Cxcr1	1	74238359	74241205	-1	0	0	NA	0.881402	0.343898	No	No	No	No	No	No	No																						0
ENSMUSG00000087820	Mir1928	1	74253128	74253194	-1	0	0	NA	0.934392	0.57323	No	No	No	No	No	No	No																						0
ENSMUSG00000075767	U6	1	74259387	74259493	1	0	0	NA	0.911347	0.466448	No	No	No	No	No	No	No																						0
ENSMUSG00000006304	Arpc2	1	74283071	74314783	1	691.44	607.609	0.966902	0.95907	0.649729	No	Yes	No	No	No	No	No																						0
ENSMUSG00000064272	Gpbar1	1	74325124	74326198	1	0.228814	0	0.892925	0.639744	0.067858	No	No	No	No	No	No	No																						0
ENSMUSG00000006299	Aamp	1	74326421	74331254	-1	1187.99	1105.33	0.981007	0.958839	0.688474	No	Yes	No	No	No	No	No																						0
ENSMUSG00000026179	Pnkd	1	74331504	74400268	1	282.654	293.427	1	0.953118	0.0256329	No	Yes	No	No	No	No	No																						0
ENSMUSG00000006301	Tmbim1	1	74334821	74352196	-1	691.626	547.698	0.696931	0.95073	1.94821e-05	No	Yes	No	No	No	No	No																						0
ENSMUSG00000073650	Gm216	1	74408682	74415895	1	3.43134	2.39797	0.822729	0.94626	0.619984	No	No	No	No	No	No	No																						0
ENSMUSG00000026177	Slc11a1	1	74421777	74432636	1	20.9745	18.3527	0.981007	0.958206	0.682915	No	Yes	No	No	No	No	No																						0
ENSMUSG00000065468	Mir26b	1	74440884	74440968	1	0	0.109629	0.892925	0.821868	0.171255	No	No	No	No	No	No	No																						0
ENSMUSG00000026175	Vil1	1	74455950	74482133	1	0.888228	0.783842	1	0.945733	0.644907	No	No	No	No	No	No	No																						0
ENSMUSG00000033364	Usp37	1	74485686	74590860	-1	71.2847	71.2829	1	0.956502	0.691354	No	Yes	No	No	No	No	No																						0
ENSMUSG00000026174	Rqcd1	1	74552632	74577418	1	300.638	259.286	0.892925	0.958924	0.666393	No	Yes	No	No	No	No	No																						0
ENSMUSG00000026173	Plcd4	1	74589462	74614368	1	852.669	558.933	0.127889	0.857812	0	No	Yes	No	No	No	No	No																						0
ENSMUSG00000026135	Zfp142	1	74611701	74634820	-1	213.212	226.58	1	0.947662	0.131837	No	Yes	No	No	No	No	No																						0
ENSMUSG00000026172	Bcs1l	1	74634863	74639017	1	316.185	383.025	0.691663	0.782292	0	No	Yes	No	No	No	No	No																						0
ENSMUSG00000026171	Rnf25	1	74640322	74647971	-1	157.993	186.799	0.892925	0.856955	1.32558e-05	No	Yes	No	No	No	No	No																						0
ENSMUSG00000033276	Stk36	1	74648019	74683468	1	5.56601	5.87744	1	0.951523	0.674215	No	No	No	No	No	No	No																						0
ENSMUSG00000033257	Ttll4	1	74708319	74748406	1	243.163	320.871	0.765256	0.783875	8.84109e-14	No	Yes	No	No	No	No	No																						0
ENSMUSG00000026170	Cyp27a1	1	74760148	74784464	1	974.894	855.191	0.875122	0.959261	0.692294	No	Yes	No	No	No	No	No																						0
ENSMUSG00000006542	Prkag3	1	74786073	74795795	-1	1592.25	1074.57	0.13709	0.72595	0	No	Yes	No	No	No	No	No																						0
ENSMUSG00000033227	Wnt6	1	74818466	74831893	1	9.56904	5.81274	0.779657	0.948458	0.630646	No	Yes	No	No	No	No	No																						0
ENSMUSG00000026167	Wnt10a	1	74838090	74850753	1	2.42401	0.672302	0.771002	0.857272	0.609618	No	No	No	No	No	No	No																						0
ENSMUSG00000089964	Gm16582	1	74897469	74926527	1	0	0	NA	0.938304	0.592597	No	No	No	No	No	No	No																						0
ENSMUSG00000090071	Cdk5r2	1	74901508	74904005	1	0	0	NA	0.93844	0.59327	No	No	No	No	No	No	No																						0
ENSMUSG00000033204		1	74901678	74902781	1	0	0	NA	0.872697	0.311419	No	No	No	No	No	No	No																						0
ENSMUSG00000055197	Fev	1	74928083	74931993	-1	0	0	NA	0.886424	0.363279	No	No	No	No	No	No	No																						0
ENSMUSG00000006546	Cryba2	1	74936508	74939717	-1	0	0	NA	0.863977	0.279718	No	No	No	No	No	No	No																						0
ENSMUSG00000065616	Mir375	1	74947226	74947300	-1	0	0	NA	0.899029	0.414081	No	No	No	No	No	No	No																						0
ENSMUSG00000047021	Ccdc108	1	74948645	74982173	-1	0	0	NA	0.880178	0.33926	No	No	No	No	No	No	No																						0
ENSMUSG00000089653	Gm15841	1	74948945	74954227	1	0	0	NA	0.937892	0.590547	No	No	No	No	No	No	No																						0
ENSMUSG00000006538	Ihh	1	74991891	74998246	-1	2.94618	3.35773	1	0.947023	0.665759	No	No	No	No	No	No	No																						0
ENSMUSG00000026162	Nhej1	1	75013713	75102130	-1	42.6374	54.8233	0.707984	0.790329	3.66115e-05	No	Yes	No	No	No	No	No																						0
ENSMUSG00000026205	Slc23a3	1	75122117	75130464	-1	2.73777	1.11261	0.813293	0.941769	0.627355	No	No	No	No	No	No	No																						0
ENSMUSG00000033159	1810031K17Rik	1	75132345	75139271	-1	294.203	290.018	1	0.949244	0.601733	No	Yes	No	No	No	No	No																						0
ENSMUSG00000049339	Fam134a	1	75139364	75144479	1	174.165	179.287	0.993151	0.947495	0.0107162	No	Yes	No	No	No	No	No																						0
ENSMUSG00000026197	Zfand2b	1	75165220	75168203	1	126.452	145.212	0.892925	0.9436	7.99704e-06	No	Yes	No	No	No	No	No																						0
ENSMUSG00000026198	Abcb6	1	75168291	75176966	-1	787.675	648.056	0.822729	0.959645	0.598127	No	Yes	No	No	No	No	No																						0
ENSMUSG00000033124	Atg9a	1	75177439	75188770	-1	3260.89	2567.82	0.691663	0.960214	5.8776e-12	No	Yes	No	No	No	No	No																						0
ENSMUSG00000026199	Ankzf1	1	75188725	75195962	1	103.258	115.378	0.991501	0.952272	0.660068	No	Yes	No	No	No	No	No																						0
ENSMUSG00000026200	Glb1l	1	75194818	75207353	-1	18.8223	11.3311	0.396472	0.944679	0.00157871	No	Yes	No	No	No	No	No																						0
ENSMUSG00000026201	Stk16	1	75207413	75212181	1	576.115	538.734	1	0.958339	0.00121001	No	Yes	No	No	No	No	No																						0
ENSMUSG00000026202	Tuba4a	1	75212126	75215828	-1	11965.4	10992.4	1	0.960629	0	No	Yes	No	No	No	No	No																						0
ENSMUSG00000026203	Dnajb2	1	75233030	75242265	1	1059.5	1011.24	1	0.9596	0.00179812	No	Yes	No	No	No	No	No																						0
ENSMUSG00000026204	Ptprn	1	75243616	75260783	-1	7.10297	11.9373	0.760574	0.857091	0.10517	No	Yes	No	No	No	No	No																						0
ENSMUSG00000033061	Resp18	1	75268774	75274990	-1	0	0	NA	0.872662	0.31129	No	No	No	No	No	No	No																						0
ENSMUSG00000026209	Dnpep	1	75305141	75313915	-1	590.388	586.499	1	0.957247	9.30274e-07	No	Yes	No	No	No	No	No																						0
ENSMUSG00000026208	Des	1	75356904	75365154	1	64469.1	49189.1	0.896423	0.960667	0.701015	No	Yes	No	No	No	No	No																						0
ENSMUSG00000085653	Gm15179	1	75364787	75371587	-1	147.109	197.183	0.55629	0.750145	0	No	Yes	No	No	No	No	No																						0
ENSMUSG00000026207	Speg	1	75371872	75428895	1	10040.5	9029.75	0.994648	0.96063	0	No	Yes	No	No	No	No	No																						0
ENSMUSG00000086053	Gm15178	1	75388706	75392938	-1	4.19178	3.41443	0.931948	0.950466	0.657587	No	No	No	No	No	No	No																						0
ENSMUSG00000033021	Gmppa	1	75432505	75439754	1	378.214	371.938	1	0.951847	0.637947	No	Yes	No	No	No	No	No																						0
ENSMUSG00000033007	Accn4	1	75447011	75470918	1	0.0762713	0.390059	0.981007	0.659505	0.615691	No	No	No	No	No	No	No																						0
ENSMUSG00000032997	Chpf	1	75471144	75475882	-1	92.1975	105.505	0.591817	0.943219	5.04253e-14	No	Yes	No	No	No	No	No																						0
ENSMUSG00000026211	Obsl1	1	75475885	75503027	-1	2404.31	1489.61	0.0324266	0.729669	0	No	Yes	Yes	No	Yes	No	No																						0
ENSMUSG00000051703	Tmem198	1	75476107	75482280	1	3.14412	5.57998	0.691663	0.851523	0.13313	No	No	No	No	No	No	No																						0
ENSMUSG00000032968	Inha	1	75503652	75506941	1	167.737	131.244	0.422301	0.952006	1.32901e-09	No	Yes	No	No	No	No	No																						0
ENSMUSG00000082745	Gm15181	1	75510682	75510858	-1	0	0	NA	0.927288	0.538997	No	No	No	No	No	No	No																						0
ENSMUSG00000026213	Stk11ip	1	75518104	75533910	1	205.543	211.837	1	0.947759	0.604166	No	Yes	No	No	No	No	No																						0
ENSMUSG00000082059	Gm15183	1	75538786	75539133	1	0	0	NA	0.926108	0.533447	No	No	No	No	No	No	No																						0
ENSMUSG00000006576	Slc4a3	1	75542841	75558747	1	110.495	123.857	0.942507	0.853009	0.0101042	No	Yes	No	No	No	No	No																						0
ENSMUSG00000073649		1	75557576	75557935	1	0	0	NA	0.906931	0.447391	No	No	No	No	No	No	No																						0
ENSMUSG00000083244	Gm15180	1	75564658	75565149	1	0	0	NA	0.928175	0.543174	No	No	No	No	No	No	No																						0
ENSMUSG00000082528	Gm15182	1	75621229	75622904	1	0	0	NA	0.926903	0.537187	No	No	No	No	No	No	No																						0
ENSMUSG00000082012	Gm5257	1	75632965	75633754	1	0	0.353137	0.822729	0.705657	0.093087	No	No	No	No	No	No	No																						0
ENSMUSG00000089326	5S_rRNA	1	77141328	77141421	1	0	0	NA	0.937326	0.587727	No	No	No	No	No	No	No																						0
ENSMUSG00000026235	Epha4	1	77363760	77511663	-1	47.9107	67.5936	0.552329	0.616333	1.40521e-08	No	Yes	No	No	No	No	No																						0
ENSMUSG00000065215	U1	1	77894858	77895021	-1	0	0	NA	0.897376	0.407253	No	No	No	No	No	No	No																						0
ENSMUSG00000004872	Pax3	1	78097842	78193691	-1	2.58881	9.14217	0.0549632	0.296634	7.37124e-08	No	Yes	Yes	No	Yes	No	No																						0
ENSMUSG00000032908	Sgpp2	1	78306920	78416862	1	2.85713	2.99358	0.929463	0.940281	0.638159	No	No	No	No	No	No	No																						0
ENSMUSG00000026245	Farsb	1	78421661	78485434	-1	644.05	821.758	0.626343	0.738218	0	No	Yes	No	No	No	No	No																						0
ENSMUSG00000012187	Mogat1	1	78507566	78534748	1	1.18065	0.286198	0.676997	0.642371	0.273329	No	No	No	No	No	No	No																						0
ENSMUSG00000032883	Acsl3	1	78654400	78703562	1	196.835	92.7447	0.00532228	0.221679	0	No	Yes	Yes	No	Yes	Yes	No																						0
ENSMUSG00000079470	Utp14b	1	78654613	78664163	1	14.9115	5.52178	0.235177	0.775243	0.00572395	No	Yes	No	No	No	No	No																						0
ENSMUSG00000047330	Kcne4	1	78813486	78816599	1	16.9374	22.5304	0.892925	0.94871	0.610019	No	Yes	No	No	No	No	No																						0
ENSMUSG00000072978	Gm5830	1	78964212	78964654	-1	1.77977	3.54083	0.538899	0.850306	0.0637432	No	No	No	No	No	No	No																						0
ENSMUSG00000050711	Scg2	1	79431244	79436665	-1	0.155733	0.140803	1	0.758658	0.62124	No	No	No	No	No	No	No																						0
ENSMUSG00000077782	SNORA17	1	79510314	79510439	-1	0	0	NA	0.917685	0.494675	No	No	No	No	No	No	No																						0
ENSMUSG00000054702	Ap1s3	1	79603451	79668547	-1	0	0.546015	0.35266	0.431971	0.0189116	No	No	No	No	No	No	No																						0
ENSMUSG00000073643	Wdfy1	1	79698837	79772718	-1	387.399	425.353	0.981007	0.946891	0.0257016	No	Yes	No	No	No	No	No																						0
ENSMUSG00000073642		1	79759292	79761082	1	0.244009	0	0.892925	0.638927	0.0683643	No	No	No	No	No	No	No																						0
ENSMUSG00000026248	Mrpl44	1	79772708	79778019	1	375.683	464.518	0.783898	0.327854	0	No	Yes	No	No	No	No	No																						0
ENSMUSG00000026249	Serpine2	1	79790772	79855271	-1	1443.04	1241.2	0.842684	0.960445	0.0061803	No	Yes	No	No	No	No	No																						0
ENSMUSG00000067106	Gm5529	1	79919111	79920001	-1	0.155733	0.72922	0.822729	0.604027	0.597386	No	No	No	No	No	No	No																						0
ENSMUSG00000064589	U6	1	80132041	80132147	1	0	0.266453	0.892925	0.801937	0.169161	No	No	No	No	No	No	No																						0
ENSMUSG00000043230	Fam124b	1	80195281	80215048	-1	15.4015	6.65798	0.147464	0.527216	1.3705e-05	No	Yes	No	No	No	No	No																						0
ENSMUSG00000004364	Cul3	1	80263393	80337017	-1	5023.56	3759.69	0.435179	0.960518	0	No	Yes	No	No	No	No	No																						0
ENSMUSG00000038608	Dock10	1	80497763	80755128	-1	42.9099	56.8342	0.856103	0.952716	0.0587648	No	Yes	No	No	No	No	No																						0
ENSMUSG00000054976	9430031J16Rik	1	81073525	81338339	1	0.477888	0	0.275836	0.405088	0.0114268	No	No	No	No	No	No	No																						0
ENSMUSG00000088034		1	81646544	81646625	1	0	0	NA	0.934835	0.575375	No	No	No	No	No	No	No																						0
ENSMUSG00000087008	Gm5530	1	81738560	81739567	-1	3.17112	10.163	0.388517	0.377481	0.0013527	No	Yes	No	No	No	No	No																						0
ENSMUSG00000055952		1	82102138	82102466	1	0	0	NA	0.886902	0.365158	No	No	No	No	No	No	No																						0
ENSMUSG00000055980	Irs1	1	82229676	82287991	-1	1309.95	1321.75	1	0.949501	0	No	Yes	No	No	No	No	No																						0
ENSMUSG00000022591	Gm9747	1	82229687	82232508	1	0	0	NA	0.866817	0.289931	No	No	No	No	No	No	No																						0
ENSMUSG00000026142	Rhbdd1	1	82313027	82441941	1	174.375	158.586	0.927027	0.957851	0.687264	No	Yes	No	No	No	No	No																						0
ENSMUSG00000080388	AC160543.1	1	82393272	82393392	-1	0	0	NA	0.922706	0.517585	No	No	No	No	No	No	No																						0
ENSMUSG00000080016		1	82447879	82448289	-1	2.73165	3.47047	0.689203	0.940343	0.149502	No	No	No	No	No	No	No																						0
ENSMUSG00000067158	Col4a4	1	82449133	82583424	-1	18.8345	36.5844	0.175566	0.351173	3.23254e-11	No	Yes	No	No	No	No	No																						0
ENSMUSG00000079465	Col4a3	1	82583496	82718634	1	37.3304	34.9262	0.892925	0.954476	0.644514	No	Yes	No	No	No	No	No																						0
ENSMUSG00000065055	n-R5s213	1	82631588	82631685	1	0	0	NA	0.896814	0.404952	No	No	No	No	No	No	No																						0
ENSMUSG00000085879	C430014B12Rik	1	82688503	82721692	-1	0.845088	3.05241	0.193984	0.282168	0.00116538	No	No	No	No	No	No	No																						0
ENSMUSG00000026150	Mff	1	82721465	82748969	1	1359.98	1442.03	1	0.948847	4.96202e-06	No	Yes	No	No	No	No	No																						0
ENSMUSG00000026149	Tm4sf20	1	82753224	82765036	-1	0	0.360062	0.691663	0.571069	0.0428449	No	No	No	No	No	No	No																						0
ENSMUSG00000026159	Agfg1	1	82836058	82892850	1	434.502	360.483	0.713763	0.949973	6.00232e-07	No	Yes	No	No	No	No	No																						0
ENSMUSG00000038496	Slc19a3	1	83009098	83035023	-1	1.28665	1.20662	0.851763	0.941529	0.629183	No	No	No	No	No	No	No																						0
ENSMUSG00000026166	Ccl20	1	83113341	83115742	1	0	0	NA	0.868515	0.296138	No	No	No	No	No	No	No																						0
ENSMUSG00000053161	Wdr69	1	83156327	83207149	1	0	0	NA	0.884943	0.357524	No	No	No	No	No	No	No																						0
ENSMUSG00000084443	n-R5s214	1	83213246	83213366	-1	0	0	NA	0.930228	0.553016	No	No	No	No	No	No	No																						0
ENSMUSG00000026163	Sphkap	1	83250714	83404775	-1	1.45392	0	0.0272504	0.271673	3.68613e-06	No	No	No	No	Yes	No	No																						0
ENSMUSG00000079140	Gm6374	1	83311088	83311875	1	48.2755	52.2018	1	0.954688	0.675408	No	Yes	No	No	No	No	No																						0
ENSMUSG00000080572	AC158909.1	1	83792487	83792607	1	0	0	NA	0.923194	0.519867	No	No	No	No	No	No	No																						0
ENSMUSG00000077736	SNORA17	1	83918493	83918616	1	0	0	NA	0.917579	0.494182	No	No	No	No	No	No	No																						0
ENSMUSG00000045658	Pid1	1	84032878	84281166	-1	48.3807	76.1367	0.205969	0.322798	0	No	Yes	No	No	No	No	No																						0
ENSMUSG00000036766	Dner	1	84366416	84692796	-1	2.34883	2.28998	0.981007	0.950302	0.659455	No	No	No	No	No	No	No																						0
ENSMUSG00000026219	Trip12	1	84717764	84835879	-1	4048.5	2888.29	0.307496	0.958513	0	No	Yes	No	No	No	No	No																						0
ENSMUSG00000073633	Fbxo36	1	84836416	84897062	1	16.3136	27.9428	0.525392	0.433215	6.41907e-05	No	Yes	No	No	No	No	No																						0
ENSMUSG00000026220	Slc16a14	1	84902473	84931700	-1	1.26202	0.319165	0.877032	0.787246	0.611835	No	No	No	No	No	No	No																						0
ENSMUSG00000073632	Gm15433	1	84960244	84961134	1	0	0	NA	0.906914	0.447316	No	No	No	No	No	No	No																						0
ENSMUSG00000052477	C130026I21Rik	1	84989265	85267141	-1	1.09419	0	0.892925	0.634364	0.0674071	No	No	No	No	No	No	No																						0
ENSMUSG00000064281	Rpl19-ps1	1	85008682	85009362	1	0.444782	0.353137	1	0.743051	0.634601	No	No	No	No	No	No	No																						0
ENSMUSG00000061852	Gm7582	1	85022921	85323947	-1	0	0	NA	0.892019	0.385601	No	No	No	No	No	No	No																						0
ENSMUSG00000089976	Gm2389	1	85057729	85059217	1	0	0	NA	0.938321	0.592684	No	No	No	No	No	No	No																						0
ENSMUSG00000089844	A530032D15Rik	1	85079644	85106428	-1	0	0	NA	0.938129	0.591713	No	No	No	No	No	No	No																						0
ENSMUSG00000079459	A530032D15Rik	1	85084982	85106428	-1	0	0	NA	0.921279	0.510959	No	No	No	No	No	No	No																						0
ENSMUSG00000073631	Gm10553	1	85096739	85097110	1	0	0	NA	0.906908	0.447292	No	No	No	No	No	No	No																						0
ENSMUSG00000072109	A530040E14Rik	1	85102521	85110610	1	0	0	NA	0.905097	0.439644	No	No	No	No	No	No	No																						0
ENSMUSG00000090128	Gm16038	1	85111894	85113812	1	0	0	NA	0.938493	0.593541	No	No	No	No	No	No	No																						0
ENSMUSG00000089763	Gm2635	1	85153384	85154297	-1	0	0	NA	0.938033	0.591241	No	No	No	No	No	No	No																						0
ENSMUSG00000089716	Gm6264	1	85156339	85190835	1	0	0	NA	0.937968	0.590922	No	No	No	No	No	No	No																						0
ENSMUSG00000079457	Gm7609	1	85196182	85210347	1	0	0	NA	0.921275	0.510941	No	No	No	No	No	No	No																						0
ENSMUSG00000090158		1	85209225	85210115	1	0	0	NA	0.938539	0.593789	No	No	No	No	No	No	No																						0
ENSMUSG00000090252	Gm16028	1	85243426	85252040	1	0	0	NA	0.938661	0.594403	No	No	No	No	No	No	No																						0
ENSMUSG00000079456		1	85256405	85257589	1	0	0	NA	0.921271	0.510923	No	No	No	No	No	No	No																						0
ENSMUSG00000079455	Gm16026	1	85263273	85286414	1	0.0813363	0	1	0.838722	0.234832	No	No	No	No	No	No	No																						0
ENSMUSG00000089652	Gm16025	1	85323304	85339190	1	0	0	NA	0.93789	0.590536	No	No	No	No	No	No	No																						0
ENSMUSG00000089937	Gm7281	1	85329291	85338661	-1	0	0	NA	0.938268	0.592423	No	No	No	No	No	No	No																						0
ENSMUSG00000090189	Gm2666	1	87380827	87381717	-1	0	0	NA	0.938587	0.594026	No	No	No	No	No	No	No																						0
ENSMUSG00000089714	Gm16092	1	87407708	87423736	-1	0	0	NA	0.937966	0.590911	No	No	No	No	No	No	No																						0
ENSMUSG00000079452	AC133103.6	1	87423175	87448743	1	0	0	NA	0.921267	0.510905	No	No	No	No	No	No	No																						0
ENSMUSG00000090186	Gm7592	1	87423175	87465775	1	0	0	NA	0.938583	0.594005	No	No	No	No	No	No	No																						0
ENSMUSG00000070034	Sp110	1	87473474	87495392	-1	11.08	7.79333	0.795333	0.948073	0.60459	No	Yes	No	No	No	No	No																						0
ENSMUSG00000090103	Gm16094	1	87495861	87496414	1	0	0	NA	0.939119	0.593422	No	No	No	No	No	No	No																						0
ENSMUSG00000070031	Sp140	1	87496953	87541612	1	2.53211	0.765274	0.493974	0.832	0.105573	No	No	No	No	No	No	No																						0
ENSMUSG00000073628	Gm10552	1	87500660	87547257	-1	0	0.247212	0.822729	0.715501	0.0897665	No	No	No	No	No	No	No																						0
ENSMUSG00000090246	Gm17017	1	87537797	87547160	-1	0	0.109629	0.892925	0.825633	0.20583	No	No	No	No	No	No	No																						0
ENSMUSG00000026222	Sp100	1	87546563	87606573	1	132.857	94.6026	0.538511	0.957743	6.28844e-06	No	Yes	No	No	No	No	No																						0
ENSMUSG00000064414	n-R5s215	1	87571457	87571560	1	0	0	NA	0.894376	0.395049	No	No	No	No	No	No	No																						0
ENSMUSG00000052760	A630001G21Rik	1	87613658	87675218	-1	0.983727	3.94573	0.244735	0.737263	0.00193301	No	No	No	No	No	No	No																						0
ENSMUSG00000036707	Cab39	1	87690016	87748151	1	3218.33	3280.36	1	0.95957	0	No	Yes	No	No	No	No	No																						0
ENSMUSG00000026223	Itm2c	1	87790856	87805250	1	502.395	340.504	0.346233	0.944834	6.32395e-12	No	Yes	No	No	No	No	No																						0
ENSMUSG00000026224	4933407L21Rik	1	87825058	87837199	1	0	0	NA	0.938709	0.296229	No	No	No	No	No	No	No																						0
ENSMUSG00000049608	Gpr55	1	87836112	87857630	-1	0.155733	0	1	0.836073	0.224828	No	No	No	No	No	No	No																						0
ENSMUSG00000026226	Spata3	1	87913391	87926533	1	0	0	NA	0.868541	0.296274	No	No	No	No	No	No	No																						0
ENSMUSG00000026227	2810459M11Rik	1	87942843	87952031	1	0	0.266453	0.892925	0.801141	0.154811	No	No	No	No	No	No	No																						0
ENSMUSG00000026229	Psmd1	1	87960962	88059363	1	3281.3	2523.9	0.568113	0.960004	0	No	Yes	No	No	No	No	No																						0
ENSMUSG00000077274	SNORA26	1	87983876	87983997	1	0.152543	0.264409	1	0.735639	0.634896	No	No	No	No	No	No	No																						0
ENSMUSG00000026228	Htr2b	1	87995601	88008545	-1	5.75295	2.14008	0.346731	0.853672	0.0105948	No	No	No	No	No	No	No																						0
ENSMUSG00000062590	Armc9	1	88051355	88174859	1	32.529	38.9563	0.961661	0.949669	0.612642	No	Yes	No	No	No	No	No																						0
ENSMUSG00000087538	Gm16341	1	88172084	88197950	-1	0	0	NA	0.933977	0.571167	No	No	No	No	No	No	No																						0
ENSMUSG00000079445	B3gnt7	1	88200043	88203878	1	0	1.06581	0.389117	0.396004	0.0198483	No	No	No	No	No	No	No																						0
ENSMUSG00000026234	Ncl	1	88247071	88255939	-1	2154.41	2238.06	1	0.959655	5.32719e-11	No	Yes	No	No	No	No	No																						0
ENSMUSG00000064837	Snora75	1	88247744	88247876	-1	0.952379	1.71571	1	0.94646	0.651875	No	No	No	No	No	No	No																						0
ENSMUSG00000064696	SNORD20	1	88248583	88248662	-1	0.966355	0.762187	1	0.941235	0.646244	No	No	No	No	No	No	No																						0
ENSMUSG00000064823	Snord82	1	88252836	88252905	-1	0	0.354931	0.822729	0.724325	0.0872767	No	No	No	No	No	No	No																						0
ENSMUSG00000080225		1	88255651	88255954	1	3.11965	1.39996	0.870683	0.945647	0.643124	No	No	No	No	No	No	No																						0
ENSMUSG00000073627	C130036L24Rik	1	88256149	88270366	1	26.6036	15.6262	0.556653	0.945155	0.263371	No	Yes	No	No	No	No	No																						0
ENSMUSG00000026237	Nmur1	1	88282817	88284737	-1	0.32028	0.266453	0.927517	0.732589	0.605454	No	No	No	No	No	No	No																						0
ENSMUSG00000036574	1700019O17Rik	1	88322917	88324624	1	0	0	NA	0.873841	0.315572	No	No	No	No	No	No	No																						0
ENSMUSG00000067125	Rpl30-ps6	1	88370234	88370581	1	0	0	NA	0.901159	0.422919	No	No	No	No	No	No	No																						0
ENSMUSG00000026238	Ptma	1	88423311	88427273	1	69.5991	83.7868	0.809384	0.943659	3.80679e-06	No	Yes	No	No	No	No	No																						0
ENSMUSG00000026239	Pde6d	1	88439569	88479204	-1	408.605	274.817	0.28904	0.749819	7.45085e-14	No	Yes	No	No	No	No	No																						0
ENSMUSG00000026240	Cops7b	1	88479479	88503553	1	199.038	190.836	1	0.955567	0.685116	No	Yes	No	No	No	No	No																						0
ENSMUSG00000084468	AC158132.1	1	88534127	88534183	-1	0	0.109629	0.892925	0.82411	0.193258	No	No	No	No	No	No	No																						0
ENSMUSG00000026241	Nppc	1	88562866	88567147	-1	0.959063	2.12843	0.837112	0.861108	0.607718	No	No	No	No	No	No	No																						0
ENSMUSG00000053333	Dis3l2	1	88600418	88946665	1	268.382	234.502	0.907984	0.959969	0.696216	No	Yes	No	No	No	No	No																						0
ENSMUSG00000084106	Gm6136	1	88805368	88806258	-1	2.65786	3.48777	0.95365	0.953113	0.64712	No	No	No	No	No	No	No																						0
ENSMUSG00000026246	Alppl2	1	88983265	88986503	-1	0	0	NA	0.868554	0.29632	No	No	No	No	No	No	No																						0
ENSMUSG00000079440	Alpi	1	88994579	88998181	-1	0	0	NA	0.921251	0.510833	No	No	No	No	No	No	No																						0
ENSMUSG00000036500	Akp3	1	89021583	89024487	1	0	0	NA	0.873806	0.315445	No	No	No	No	No	No	No																						0
ENSMUSG00000026247	Ecel1	1	89044230	89053096	-1	0.232004	0.443022	1	0.733942	0.634226	No	No	No	No	No	No	No																						0
ENSMUSG00000036480	1700027L20Rik	1	89083240	89084978	1	0	0	NA	0.873794	0.315402	No	No	No	No	No	No	No																						0
ENSMUSG00000026251	Chrnd	1	89087227	89096644	1	63.6248	81.5416	0.688942	0.552582	1.74019e-07	No	Yes	No	No	No	No	No																						0
ENSMUSG00000026253	Chrng	1	89102386	89109269	1	1.53897	4.91874	0.131775	0.552741	0.000101328	No	No	No	No	No	No	No																						0
ENSMUSG00000026254	Eif4e2	1	89110489	89137063	1	1048.57	856.779	0.769903	0.956314	8.07588e-08	No	Yes	No	No	No	No	No																						0
ENSMUSG00000088318	U6	1	89147723	89147823	1	0.0762713	0	1	0.842314	0.245646	No	No	No	No	No	No	No																						0
ENSMUSG00000026255	Efhd1	1	89160938	89207414	1	44.9564	35.9667	0.990496	0.953927	0.688007	No	Yes	No	No	No	No	No																						0
ENSMUSG00000089821	Gm16535	1	89161056	89161749	-1	0	0	NA	0.938093	0.591538	No	No	No	No	No	No	No																						0
ENSMUSG00000048000	Gigyf2	1	89223617	89347347	1	723.614	728.821	1	0.955186	0.643146	No	Yes	No	No	No	No	No																						0
ENSMUSG00000065334	U6	1	89238030	89238136	-1	0	0	NA	0.897888	0.409355	No	No	No	No	No	No	No																						0
ENSMUSG00000079436	Kcnj13	1	89282991	89291302	-1	2.6357	2.72983	1	0.952257	0.665511	No	No	No	No	No	No	No																						0
ENSMUSG00000089613	U6	1	89311830	89311924	-1	0	0	NA	0.93784	0.590282	No	No	No	No	No	No	No																						0
ENSMUSG00000026258	3110079O15Rik	1	89366846	89372056	1	0	0	NA	0.868566	0.296365	No	No	No	No	No	No	No																						0
ENSMUSG00000026259	Ngef	1	89373415	89442633	-1	8.6702	9.15407	1	0.952483	0.676162	No	Yes	No	No	No	No	No																						0
ENSMUSG00000079434	Neu2	1	89491125	89494401	1	141.947	10.597	4.13549e-26	6.15095e-07	0	No	Yes	Yes	No	Yes	Yes	No																						0
ENSMUSG00000026288	Inpp5d	1	89516951	89617075	1	44.8349	53.764	0.892925	0.94712	0.0620853	No	Yes	No	No	No	No	No																						0
ENSMUSG00000026289	Atg16l1	1	89652445	89689003	1	398.112	382.738	0.99981	0.94773	0.698454	No	Yes	No	No	No	No	No																						0
ENSMUSG00000087968	SCARNA6	1	89673513	89673784	1	0.469074	2.71324	0.436754	0.678743	0.0514467	No	No	No	No	No	No	No																						0
ENSMUSG00000089281	Scarna6	1	89681131	89681395	1	1.06996	1.60158	0.892925	0.942894	0.62443	No	No	No	No	No	No	No																						0
ENSMUSG00000073623	5830472F04Rik	1	89692913	89693393	1	0.289048	0.264409	0.981007	0.672263	0.616612	No	No	No	No	No	No	No																						0
ENSMUSG00000056055	Sag	1	89700255	89741733	1	1.98471	1.90326	0.99358	0.951446	0.652498	No	No	No	No	No	No	No																						0
ENSMUSG00000070738	Dgkd	1	89812155	89841064	1	732.229	814.148	0.915422	0.945527	0	No	Yes	No	No	No	No	No																						0
ENSMUSG00000005501	Usp40	1	89841696	89905126	-1	294.271	220.549	0.464124	0.951605	0	No	Yes	No	No	No	No	No																						0
ENSMUSG00000077075	AC087801.1	1	89912499	89912608	1	0	0	NA	0.915725	0.485811	No	No	No	No	No	No	No																						0
ENSMUSG00000084021	Gm5832	1	89918956	89920537	1	0	0	NA	0.929505	0.54956	No	No	No	No	No	No	No																						0
ENSMUSG00000083478	Gm15375	1	89921786	89922634	1	0	0	NA	0.928591	0.545172	No	No	No	No	No	No	No																						0
ENSMUSG00000090165	Ugt1a10	1	89951963	90115579	1	0	0	NA	0.93855	0.593843	No	No	No	No	No	No	No																						0
ENSMUSG00000090175	Ugt1a9	1	89967375	90115572	1	0	0	NA	0.938563	0.593908	No	No	No	No	No	No	No																						0
ENSMUSG00000089675	Ugt1a8	1	89984388	90115579	1	0	0	NA	0.937914	0.590658	No	No	No	No	No	No	No																						0
ENSMUSG00000090124	Ugt1a7c	1	89991637	90116577	1	2.11817	3.47848	0.718734	0.941191	0.254449	No	No	No	No	No	No	No																						0
ENSMUSG00000082837	Gm15373	1	89994493	89994706	1	0	0	NA	0.927475	0.539871	No	No	No	No	No	No	No																						0
ENSMUSG00000090145	Ugt1a6b	1	89999827	90115578	1	0	0.140803	0.892925	0.816982	0.205676	No	No	No	No	No	No	No																						0
ENSMUSG00000054545	Ugt1a6a	1	89999837	90115572	1	1.35113	0.219259	0.529202	0.747513	0.141804	No	No	No	No	No	No	No																						0
ENSMUSG00000084195	Gm15372	1	90023351	90024184	1	0	0	NA	0.929807	0.551012	No	No	No	No	No	No	No																						0
ENSMUSG00000081261	Gm15370	1	90026156	90026408	1	0	0	NA	0.924634	0.526507	No	No	No	No	No	No	No																						0
ENSMUSG00000081602	Gm15369	1	90042951	90043344	1	0	0	NA	0.925306	0.529655	No	No	No	No	No	No	No																						0
ENSMUSG00000082513	Gm15374	1	90047613	90048456	1	0.508958	0	1	0.831692	0.238238	No	No	No	No	No	No	No																						0
ENSMUSG00000082677	Gm15371	1	90050363	90051146	1	0	0	NA	0.927169	0.538427	No	No	No	No	No	No	No																						0
ENSMUSG00000089943	Ugt1a5	1	90062587	90115572	1	0	0	NA	0.938275	0.592456	No	No	No	No	No	No	No																						0
ENSMUSG00000081488	Gm15368	1	90083237	90084094	1	0	0	NA	0.92508	0.528612	No	No	No	No	No	No	No																						0
ENSMUSG00000083277	Gm15376	1	90088476	90089258	1	0	0	NA	0.928245	0.543504	No	No	No	No	No	No	No																						0
ENSMUSG00000090171	Ugt1a2	1	90097176	90115572	1	0	0.247212	0.822729	0.716706	0.0995453	No	No	No	No	No	No	No																						0
ENSMUSG00000081984	Dnajb3	1	90101307	90102357	-1	0.237069	0.233235	1	0.723873	0.635009	No	No	No	No	No	No	No																						0
ENSMUSG00000089960	Ugt1a1	1	90108534	90115572	1	0.289048	0.356724	0.981007	0.676829	0.617803	No	No	No	No	No	No	No																						0
ENSMUSG00000079429	Heatr7b1	1	90123561	90158864	1	4.95974	9.52779	0.516345	0.846008	0.00715722	No	Yes	No	No	No	No	No																						0
ENSMUSG00000044873		1	90157799	90158452	1	0	0	NA	0.878228	0.33187	No	No	No	No	No	No	No																						0
ENSMUSG00000044783	Hjurp	1	90159046	90174208	-1	94.1651	91.8867	1	0.952427	0.682525	No	Yes	No	No	No	No	No																						0
ENSMUSG00000036251	Trpm8	1	90174236	90285868	1	0	0	NA	0.873724	0.315147	No	No	No	No	No	No	No																						0
ENSMUSG00000085420	4930453O03Rik	1	90244064	90249505	-1	0	0	NA	0.931561	0.559374	No	No	No	No	No	No	No																						0
ENSMUSG00000026295	Spp2	1	90303536	90323013	1	0	0	NA	0.868605	0.296502	No	No	No	No	No	No	No																						0
ENSMUSG00000062310	Glrp1	1	90396446	90406641	-1	0	0.443022	0.822729	0.721875	0.0867525	No	No	No	No	No	No	No																						0
ENSMUSG00000049866	Arl4c	1	90569700	90598796	-1	23.5561	23.3871	1	0.95637	0.682561	No	Yes	No	No	No	No	No																						0
ENSMUSG00000085086		1	90651465	90652310	1	0	0	NA	0.931194	0.557626	No	No	No	No	No	No	No																						0
ENSMUSG00000036206	Sh3bp4	1	90966990	91051643	1	79.6423	88.1506	0.910449	0.944267	0.0101234	No	Yes	No	No	No	No	No																						0
ENSMUSG00000055013	Agap1	1	91351381	91791852	1	386.778	391.045	0.981007	0.94339	1.10767e-09	No	Yes	No	No	No	No	No																						0
ENSMUSG00000088371	5S_rRNA	1	91459935	91460049	1	0.367175	0	0.981007	0.75149	0.130553	No	No	No	No	No	No	No																						0
ENSMUSG00000088775	7SK	1	91581377	91581687	1	0	0	NA	0.936303	0.582605	No	No	No	No	No	No	No																						0
ENSMUSG00000034486	Gbx2	1	91824559	91827751	-1	1.35724	1.13169	0.862448	0.946059	0.611188	No	No	No	No	No	No	No																						0
ENSMUSG00000067081	Asb18	1	91849253	91911152	-1	275.051	119.767	0.000353518	0.0692217	0	No	Yes	Yes	No	No	No	No																						0
ENSMUSG00000026301	Iqca	1	91938710	92042113	-1	0.0813363	0.109629	1	0.764137	0.620595	No	No	No	No	No	No	No																						0
ENSMUSG00000044337	Cxcr7	1	92100555	92113326	1	315.156	356.083	0.892925	0.949681	1.49057e-07	No	Yes	No	No	No	No	No																						0
ENSMUSG00000034432	Cops8	1	92500074	92509699	1	1133.39	1106.97	1	0.959673	7.90765e-06	No	Yes	No	No	No	No	No																						0
ENSMUSG00000056128	Gm9991	1	92571736	92576368	1	0	0.727658	0.173765	0.315911	0.0036748	No	No	No	No	No	No	No																						0
ENSMUSG00000048126	Col6a3	1	92663435	92740529	-1	675.314	1101.13	0.0405805	0.396282	0	No	Yes	Yes	No	Yes	Yes	No																						0
ENSMUSG00000026303	Mlph	1	92811662	92847719	1	10.8308	17.7309	0.441966	0.944435	0.000128788	No	Yes	No	No	No	No	No																						0
ENSMUSG00000026304	Rab17	1	92854710	92866238	-1	3.795	0.593297	0.171103	0.35548	0.00468885	No	No	No	No	No	No	No																						0
ENSMUSG00000026305	Lrrfip1	1	92895381	93025485	1	1340.11	1408.18	1	0.958133	1.72911e-07	No	Yes	No	No	No	No	No																						0
ENSMUSG00000070732	Rbm44	1	93041680	93067372	1	0	0.583825	0.691663	0.573362	0.045852	No	No	No	No	No	No	No																						0
ENSMUSG00000034353	Ramp1	1	93076399	93120255	1	666.379	606.641	0.972511	0.958926	0.658308	No	Yes	No	No	No	No	No																						0
ENSMUSG00000078287		1	93121623	93121688	1	8.003	4.95941	0.864061	0.952728	0.652245	No	No	No	No	No	No	No																						0
ENSMUSG00000034343	Ube2f	1	93180239	93181593	1	2.74462	2.71618	0.90401	0.942937	0.63232	No	No	No	No	No	No	No																						0
ENSMUSG00000083064	Gm7785	1	93192622	93193513	1	104.548	77.8071	0.562963	0.944896	2.42017e-05	No	Yes	No	No	No	No	No																						0
ENSMUSG00000026307	Scly	1	93194915	93217652	1	260.792	272.386	1	0.947755	0.00202204	No	Yes	No	No	No	No	No																						0
ENSMUSG00000026308	Klhl30	1	93247593	93258993	1	1413.47	1902.52	0.258904	0.94253	0	No	Yes	No	No	No	No	No																						0
ENSMUSG00000047443	Fam132b	1	93263007	93270793	1	5.3792	45.9843	7.03365e-10	0.00086407	0	No	Yes	Yes	No	No	No	No																						0
ENSMUSG00000026309	Ilkap	1	93271984	93295360	-1	515.408	510.202	1	0.954032	0.00717301	No	Yes	No	No	No	No	No																						0
ENSMUSG00000067071	Hes6	1	93308060	93310615	-1	84.9476	82.4371	0.990496	0.955669	0.690146	No	Yes	No	No	No	No	No																						0
ENSMUSG00000055866	Per2	1	93312561	93355907	-1	274.32	399.467	0.714327	0.956182	0	No	Yes	No	No	No	No	No																						0
ENSMUSG00000034292	Traf3ip1	1	93391271	93425102	1	84.9695	142.384	0.277351	0.0949949	0	No	Yes	Yes	No	Yes	No	No																						0
ENSMUSG00000026311	Asb1	1	93437121	93456167	1	407.913	434.417	0.981007	0.948278	9.45802e-06	No	Yes	No	No	No	No	No																						0
ENSMUSG00000007805	Twist2	1	93698038	93744605	1	7.04038	9.54325	0.822729	0.942513	0.27081	No	Yes	No	No	No	No	No																						0
ENSMUSG00000073617	Hdac4	1	93826589	93826882	-1	34.1511	18.4736	0.296665	0.747039	0.000295424	No	Yes	No	No	No	No	No																						0
ENSMUSG00000026313	Hdac4	1	93829334	94044970	-1	445.052	283.743	0.150623	0.414734	0	No	Yes	No	No	No	No	No																						0
ENSMUSG00000079420	Gm17418	1	93888666	93889020	-1	0.152543	0.868461	0.691663	0.718077	0.269307	No	No	No	No	No	No	No																						0
ENSMUSG00000026260	Ndufa10	1	94335587	94370437	-1	4474.25	5838.38	0.583342	0.944828	0	No	Yes	No	No	No	No	No																						0
ENSMUSG00000067064	Olfr1416	1	94376258	94377196	-1	0	0	NA	0.901119	0.422753	No	No	No	No	No	No	No																						0
ENSMUSG00000057464	Olfr1415	1	94387395	94388330	-1	0	0	NA	0.888087	0.369812	No	No	No	No	No	No	No																						0
ENSMUSG00000042849	Olfr1414	1	94407665	94408603	-1	0	0	NA	0.876541	0.325589	No	No	No	No	No	No	No																						0
ENSMUSG00000058904	Olfr1413	1	94469702	94470783	1	0	0	NA	0.889366	0.374926	No	No	No	No	No	No	No																						0
ENSMUSG00000046300	Olfr1412	1	94484909	94485874	1	0	0	NA	0.879592	0.337068	No	No	No	No	No	No	No																						0
ENSMUSG00000062497	Olfr1411	1	94493098	94494069	1	0	0	NA	0.892674	0.388223	No	No	No	No	No	No	No																						0
ENSMUSG00000063583	Olfr1410	1	94504416	94505424	1	0	0	NA	0.893561	0.391739	No	No	No	No	No	No	No																						0
ENSMUSG00000061616	Olfr12	1	94516458	94517513	1	0	0	NA	0.891854	0.384916	No	No	No	No	No	No	No																						0
ENSMUSG00000073616	Myeov2	1	94533722	94538562	-1	543.923	657.937	0.782807	0.743923	0	No	Yes	No	No	No	No	No																						0
ENSMUSG00000044055	Otos	1	94540795	94545418	-1	1.90949	1.40665	0.827196	0.94524	0.624007	No	No	No	No	No	No	No																						0
ENSMUSG00000034220	Gpc1	1	94728222	94756775	1	7459.27	6802.99	1	0.960647	0	No	Yes	No	No	No	No	No																						0
ENSMUSG00000065470	Mir149	1	94746955	94747020	1	0.0762713	0.109629	1	0.763811	0.621775	No	No	No	No	No	No	No																						0
ENSMUSG00000034212	Ankmy1	1	94766706	94799483	-1	1.45744	0.797702	1	0.943205	0.64868	No	No	No	No	No	No	No																						0
ENSMUSG00000047067	Dusp28	1	94803566	94805005	1	358.956	347.32	1	0.956993	0.260749	No	Yes	No	No	No	No	No																						0
ENSMUSG00000026269	Rnpepl1	1	94807982	94817156	1	1210.6	994.03	0.863311	0.959774	0.695373	No	Yes	No	No	No	No	No																						0
ENSMUSG00000073614		1	94830743	94831024	-1	0.521053	0	0.892925	0.674483	0.0683081	No	No	No	No	No	No	No																						0
ENSMUSG00000026270	Capn10	1	94830953	94844518	1	82.7836	87.7415	1	0.943956	0.641903	No	Yes	No	No	No	No	No																						0
ENSMUSG00000026271	Gpr35	1	94869699	94880068	1	0.237069	0.500865	0.959527	0.781946	0.618954	No	No	No	No	No	No	No																						0
ENSMUSG00000045091	Aqp12	1	94902911	94908846	1	0	0	NA	0.878454	0.33271	No	No	No	No	No	No	No																						0
ENSMUSG00000014602	Kif1a	1	94914858	94998430	-1	8.21269	11.8513	0.892925	0.9434	0.61142	No	Yes	No	No	No	No	No																						0
ENSMUSG00000026272	Agxt	1	95031822	95041984	1	0	0	NA	0.868579	0.296411	No	No	No	No	No	No	No																						0
ENSMUSG00000034159	2310007B03Rik	1	95047926	95057525	-1	0	0	NA	0.872982	0.312453	No	No	No	No	No	No	No																						0
ENSMUSG00000084989	E030010N08Rik	1	95112476	95127649	1	0.0813363	0.140803	1	0.761915	0.62309	No	No	No	No	No	No	No																						0
ENSMUSG00000047793	Sned1	1	95132418	95197640	1	172.162	183.338	1	0.954303	0.683531	No	Yes	No	No	No	No	No																						0
ENSMUSG00000026273	Mterfd2	1	95195788	95202492	-1	101.461	144.992	0.583793	0.740209	6.79903e-12	No	Yes	No	No	No	No	No																						0
ENSMUSG00000026274	Pask	1	95205347	95240059	-1	5.36837	8.86112	0.892925	0.941958	0.610859	No	Yes	No	No	No	No	No																						0
ENSMUSG00000026275	Ppp1r7	1	95239431	95270066	1	458.391	474.906	1	0.949678	0.000242919	No	Yes	No	No	No	No	No																						0
ENSMUSG00000064389	U6	1	95259832	95259934	1	0.550763	0.123606	0.993207	0.653479	0.613328	No	No	No	No	No	No	No																						0
ENSMUSG00000034107	Ano7	1	95270473	95300079	1	0.367175	0	0.981007	0.750843	0.119663	No	No	No	No	No	No	No																						0
ENSMUSG00000034088	Hdlbp	1	95304343	95342229	-1	7878.78	5929.05	0.546065	0.9603	0	No	Yes	No	No	No	No	No																						0
ENSMUSG00000026276	41154	1	95375541	95406837	1	879.113	901.359	1	0.959218	0.675663	No	Yes	No	No	No	No	No																						0
ENSMUSG00000034066	Farp2	1	95375818	95518553	1	186.083	110.983	0.14053	0.64327	0	No	Yes	No	No	No	No	No																						0
ENSMUSG00000026277	Stk25	1	95518479	95532299	-1	981.231	1320.52	0.44169	0.0118131	0	No	Yes	Yes	No	Yes	Yes	No																						0
ENSMUSG00000026278	Bok	1	95582333	95592339	1	18.4983	21.6308	0.918108	0.948824	0.610153	No	Yes	No	No	No	No	No																						0
ENSMUSG00000026279	Thap4	1	95598512	95651357	-1	365.842	401.542	0.892925	0.850567	0	No	Yes	No	No	No	No	No																						0
ENSMUSG00000073611		1	95627681	95647649	1	0.36532	0	0.981007	0.774691	0.124595	No	No	No	No	No	No	No																						0
ENSMUSG00000026280	Atg4b	1	95648077	95686011	1	273.36	327.024	0.892925	0.738268	2.69129e-09	No	Yes	No	No	No	No	No																						0
ENSMUSG00000026281	Dtymk	1	95689153	95698511	-1	133.928	129.439	1	0.952199	0.665392	No	Yes	No	No	No	No	No																						0
ENSMUSG00000026283	Ing5	1	95700542	95718678	1	86.8767	87.4322	1	0.953165	0.692956	No	Yes	No	No	No	No	No																						0
ENSMUSG00000088961	U6	1	95705147	95705248	-1	0	0	NA	0.936652	0.584355	No	No	No	No	No	No	No																						0
ENSMUSG00000073609	D2hgdh	1	95721817	95748925	1	115.36	205.796	0.0772728	0.00563157	0	No	Yes	Yes	No	Yes	Yes	No																						0
ENSMUSG00000034005	Gal3st2	1	95757921	95773071	1	0	0	NA	0.872899	0.312152	No	No	No	No	No	No	No																						0
ENSMUSG00000073608	Gm6086	1	95824614	95908118	1	0	0.266453	0.892925	0.802319	0.176543	No	No	No	No	No	No	No																						0
ENSMUSG00000056307	Gm9994	1	95834983	95839221	1	0	0	NA	0.887039	0.365722	No	No	No	No	No	No	No																						0
ENSMUSG00000034000	Neu4	1	95917070	95924903	1	0	0	NA	0.872888	0.312109	No	No	No	No	No	No	No																						0
ENSMUSG00000026285	Pdcd1	1	95934884	95949130	-1	0	0	NA	0.868592	0.296456	No	No	No	No	No	No	No																						0
ENSMUSG00000077413	SNORD30	1	96512213	96512281	-1	0	0	NA	0.916685	0.490133	No	No	No	No	No	No	No																						0
ENSMUSG00000089310	SNORA17	1	96936511	96936620	-1	0	0	NA	0.937301	0.587603	No	No	No	No	No	No	No																						0
ENSMUSG00000051185	Fam174a	1	97210232	97231102	1	835.207	838.247	1	0.958076	0.00401309	No	Yes	No	No	No	No	No																						0
ENSMUSG00000081051	Gm15427	1	97395198	97395728	1	217.322	196.347	0.981007	0.959253	1.02483e-07	No	Yes	No	No	No	No	No																						0
ENSMUSG00000088333	U7	1	97462119	97462181	-1	0	0	NA	0.935418	0.578249	No	No	No	No	No	No	No																						0
ENSMUSG00000073606		1	97480413	97480608	-1	0.289048	0.247212	0.981007	0.676105	0.616599	No	No	No	No	No	No	No																						0
ENSMUSG00000040710	St8sia4	1	97484261	97564166	-1	68.5208	92.9345	0.511404	0.944593	1.50976e-10	No	Yes	No	No	No	No	No																						0
ENSMUSG00000065342	U6	1	97728706	97728812	-1	0.585229	0	0.981007	0.773764	0.1234	No	No	No	No	No	No	No																						0
ENSMUSG00000077860	AC102463.2	1	98163428	98163518	-1	0	0	NA	0.917862	0.49548	No	No	No	No	No	No	No																						0
ENSMUSG00000077014	AC102463.1	1	98199723	98199832	1	0	0	NA	0.915543	0.484985	No	No	No	No	No	No	No																						0
ENSMUSG00000064461	U6	1	98513676	98513782	1	0	0	NA	0.894541	0.395705	No	No	No	No	No	No	No																						0
ENSMUSG00000077255	SNORA17	1	98658608	98658735	1	0	0	NA	0.916236	0.488086	No	No	No	No	No	No	No																						0
ENSMUSG00000040693	Slco4c1	1	98714308	98768712	-1	0	0.123606	0.892925	0.817397	0.160572	No	No	No	No	No	No	No																						0
ENSMUSG00000045463	Slco6b1	1	98808389	98894149	-1	0	0	NA	0.878829	0.334105	No	No	No	No	No	No	No																						0
ENSMUSG00000044757	Gm6430	1	98921202	98923123	1	0	0.176568	0.892925	0.807977	0.161831	No	No	No	No	No	No	No																						0
ENSMUSG00000026331	Slco6c1	1	98955615	99024830	-1	0	0	NA	0.868618	0.296547	No	No	No	No	No	No	No																						0
ENSMUSG00000044768	D1Ertd622e	1	99540480	99558651	-1	122.674	131.448	0.943149	0.941422	0.00221703	No	Yes	No	No	No	No	No																						0
ENSMUSG00000040648	Ppip5k2	1	99602625	99666988	-1	50.0305	60.7471	0.981007	0.947347	0.65921	No	Yes	No	No	No	No	No																						0
ENSMUSG00000026333	Gin1	1	99666749	99690286	1	50.4279	51.1142	0.998903	0.953781	0.686162	No	Yes	No	No	No	No	No																						0
ENSMUSG00000026335	Pam	1	99691691	99992223	-1	735.211	634.303	0.892925	0.950709	0.684676	No	Yes	No	No	No	No	No																						0
ENSMUSG00000089169	7SK	1	99832977	99833288	1	0	0.123606	0.892925	0.81944	0.203505	No	No	No	No	No	No	No																						0
ENSMUSG00000089782	Gm3531	1	99845478	99845966	-1	213.912	214.397	1	0.954976	0.688896	No	Yes	No	No	No	No	No																						0
ENSMUSG00000089706	B230216N24Rik	1	99927693	99954257	-1	1.25493	4.34416	0.446106	0.497476	0.0213836	No	No	No	No	No	No	No																						0
ENSMUSG00000065921	U6	1	99946399	99946505	1	0	0	NA	0.900038	0.418288	No	No	No	No	No	No	No																						0
ENSMUSG00000073605		1	99980855	99981294	-1	0	0	NA	0.906878	0.447167	No	No	No	No	No	No	No																						0
ENSMUSG00000056311		1	99991296	99991596	-1	0	0	NA	0.887048	0.365758	No	No	No	No	No	No	No																						0
ENSMUSG00000026336	Slco6d1	1	100317701	100413565	1	0	0	NA	0.86863	0.296592	No	No	No	No	No	No	No																						0
ENSMUSG00000089791	Gm3555	1	100354345	100355739	1	16.9085	20.5474	0.907893	0.950351	0.612337	No	Yes	No	No	No	No	No																						0
ENSMUSG00000077048	AC102227.1	1	100446028	100446137	1	0	0	NA	0.915636	0.485419	No	No	No	No	No	No	No																						0
ENSMUSG00000087804	U6	1	100913941	100914040	1	0	0	NA	0.934356	0.573056	No	No	No	No	No	No	No																						0
ENSMUSG00000067028	Cntnap5b	1	101669342	102382519	1	0	0	NA	0.901092	0.422641	No	No	No	No	No	No	No																						0
ENSMUSG00000082431	Gm7110	1	101687006	101687602	-1	344.753	452.158	0.366903	0.27731	0	No	Yes	No	No	No	No	No																						0
ENSMUSG00000087883	SNORA17	1	102149494	102149625	-1	0	0	NA	0.934533	0.573911	No	No	No	No	No	No	No																						0
ENSMUSG00000077039	AC111074.1	1	102758370	102758478	1	0	0	NA	0.915613	0.485316	No	No	No	No	No	No	No																						0
ENSMUSG00000077295	SNORA17	1	104003026	104003157	-1	0	0	NA	0.916383	0.488737	No	No	No	No	No	No	No																						0
ENSMUSG00000088510	SNORA17	1	104310500	104310598	-1	0	0	NA	0.935771	0.580004	No	No	No	No	No	No	No																						0
ENSMUSG00000087908	SNORA17	1	104849992	104850125	-1	0	0	NA	0.934584	0.574158	No	No	No	No	No	No	No																						0
ENSMUSG00000088594	SNORA17	1	105133203	105133344	-1	0	0	NA	0.935942	0.580833	No	No	No	No	No	No	No																						0
ENSMUSG00000088161	7SK	1	106382534	106382863	1	0	0	NA	0.935097	0.576643	No	No	No	No	No	No	No																						0
ENSMUSG00000080661	AC101970.1	1	106641247	106641336	1	0	0	NA	0.923419	0.520894	No	No	No	No	No	No	No																						0
ENSMUSG00000050840	Cdh20	1	106665106	106892058	1	2.11676	1.48368	0.977866	0.941238	0.655796	No	No	No	No	No	No	No																						0
ENSMUSG00000084704	n-R5s216	1	106777501	106777612	-1	0	0	NA	0.930699	0.555275	No	No	No	No	No	No	No																						0
ENSMUSG00000089332	U7	1	106793128	106793191	1	0	0	NA	0.937333	0.58776	No	No	No	No	No	No	No																						0
ENSMUSG00000089866	Gm15699	1	106808008	106808910	-1	0	0	NA	0.938162	0.591877	No	No	No	No	No	No	No																						0
ENSMUSG00000047496	Rnf152	1	107176508	107253247	-1	15.2078	17.415	1	0.952818	0.669084	No	Yes	No	No	No	No	No																						0
ENSMUSG00000067017	Gm3608	1	107352560	107353433	1	48.0445	34.7787	0.611199	0.862683	0.0241017	No	Yes	No	No	No	No	No																						0
ENSMUSG00000056536	Pign	1	107417723	107555585	-1	94.1554	84.3335	0.899166	0.957007	0.633496	No	Yes	No	No	No	No	No																						0
ENSMUSG00000076999	AC132082.1	1	107471264	107471359	1	0.367175	0.178362	1	0.696447	0.625986	No	No	No	No	No	No	No																						0
ENSMUSG00000026319	2310035C23Rik	1	107560490	107650652	1	114.301	101.698	0.981007	0.956518	0.692225	No	Yes	No	No	No	No	No																						0
ENSMUSG00000067015	Gm10193	1	107660905	107661585	1	0.578097	0.356724	1	0.772828	0.634714	No	No	No	No	No	No	No																						0
ENSMUSG00000026321	Tnfrsf11a	1	107677300	107744558	1	18.3157	12.6068	0.785255	0.951188	0.624547	No	Yes	No	No	No	No	No																						0
ENSMUSG00000089206	U6	1	107842131	107842237	1	0	0	NA	0.93711	0.586664	No	No	No	No	No	No	No																						0
ENSMUSG00000038866	Zcchc2	1	107886983	107930651	1	184.529	218.805	0.892925	0.785134	6.63975e-06	No	Yes	No	No	No	No	No																						0
ENSMUSG00000086880	C430042M11Rik	1	108049203	108068101	-1	2.44169	0.705386	0.692533	0.860286	0.603419	No	No	No	No	No	No	No																						0
ENSMUSG00000044340	Phlpp1	1	108068329	108290827	1	241.348	241.49	1	0.956748	0.684289	No	Yes	No	No	No	No	No																						0
ENSMUSG00000057329	Bcl2	1	108434755	108610851	-1	63.9224	78.0411	0.655449	0.853057	1.65461e-08	No	Yes	No	No	No	No	No																						0
ENSMUSG00000054006	D630008O14Rik	1	108438520	108471622	1	0	0.51162	0.35266	0.435685	0.0188509	No	No	No	No	No	No	No																						0
ENSMUSG00000009905	Kdsr	1	108620475	108656304	-1	53.6988	63.6106	0.907343	0.946619	0.107077	No	Yes	No	No	No	No	No																						0
ENSMUSG00000009907	Vps4b	1	108660648	108693305	-1	175.878	195.073	1	0.951659	0.661216	No	Yes	No	No	No	No	No																						0
ENSMUSG00000067006	Serpinb5	1	108757750	108779925	1	0	0	NA	0.901071	0.422558	No	No	No	No	No	No	No																						0
ENSMUSG00000083613	Pou2f3-rs1	1	108784429	108785474	-1	0	0	NA	0.928843	0.546383	No	No	No	No	No	No	No																						0
ENSMUSG00000059956	Serpinb12	1	108831026	108853657	1	0	0	NA	0.890417	0.379138	No	No	No	No	No	No	No																						0
ENSMUSG00000048775	Serpinb13	1	108877561	108897772	1	0	0	NA	0.881687	0.345006	No	No	No	No	No	No	No																						0
ENSMUSG00000084228	Gm8080	1	108916714	108921902	-1	0	0	NA	0.929861	0.551269	No	No	No	No	No	No	No																						0
ENSMUSG00000044594	Serpinb3a	1	108942182	108948914	-1	0	0	NA	0.878023	0.331108	No	No	No	No	No	No	No																						0
ENSMUSG00000058017	Serpinb3d	1	108974770	108980057	-1	0	0	NA	0.888532	0.371574	No	No	No	No	No	No	No																						0
ENSMUSG00000083884	Gm15388	1	109034421	109035146	-1	0	0	NA	0.929284	0.548503	No	No	No	No	No	No	No																						0
ENSMUSG00000073602	Serpinb3b	1	109050517	109057691	-1	0	0	NA	0.906873	0.447142	No	No	No	No	No	No	No																						0
ENSMUSG00000080729	Gm8084	1	109088052	109090134	-1	0	0	NA	0.923586	0.521661	No	No	No	No	No	No	No																						0
ENSMUSG00000081114	Gm15390	1	109150130	109150867	-1	0	0	NA	0.924349	0.525179	No	No	No	No	No	No	No																						0
ENSMUSG00000073601	Serpinb3c	1	109167778	109174948	-1	0	0	NA	0.906867	0.447117	No	No	No	No	No	No	No																						0
ENSMUSG00000084189	Gm8089	1	109186918	109198931	-1	0	0	NA	0.929792	0.55094	No	No	No	No	No	No	No																						0
ENSMUSG00000026327	Serpinb11	1	109258506	109277052	1	0	0.286198	0.822729	0.729776	0.080796	No	No	No	No	No	No	No																						0
ENSMUSG00000087210	Gm15391	1	109281777	109283989	-1	0	0	NA	0.933612	0.569382	No	No	No	No	No	No	No																						0
ENSMUSG00000067001	Serpinb7	1	109296232	109349266	1	4.3975	0.814513	0.0405805	0.674075	5.12581e-05	No	No	No	No	Yes	No	No																						0
ENSMUSG00000089278	SNORA17	1	109336624	109336754	-1	0	0	NA	0.937241	0.58731	No	No	No	No	No	No	No																						0
ENSMUSG00000062345	Serpinb2	1	109408000	109432055	1	0.162673	0.140803	1	0.70151	0.625741	No	No	No	No	No	No	No																						0
ENSMUSG00000084953		1	109425604	109445848	1	1.07707	1.16715	1	0.946094	0.657164	No	No	No	No	No	No	No																						0
ENSMUSG00000026315	Serpinb8	1	109486583	109505486	1	14.5853	26.0405	0.52988	0.9392	0.00019083	No	Yes	No	No	No	No	No																						0
ENSMUSG00000086161	Gm15389	1	109583585	109590091	1	0	0	NA	0.932469	0.563846	No	No	No	No	No	No	No																						0
ENSMUSG00000064683	U6	1	109653179	109653285	-1	0	0	NA	0.895424	0.399269	No	No	No	No	No	No	No																						0
ENSMUSG00000077237	SNORA17	1	109789551	109789682	1	0	0	NA	0.916171	0.4878	No	No	No	No	No	No	No																						0
ENSMUSG00000080489		1	109975025	109975095	-1	0	0	NA	0.922987	0.518885	No	No	No	No	No	No	No																						0
ENSMUSG00000089037	SNORA17	1	111519585	111519714	-1	0	0	NA	0.936793	0.585045	No	No	No	No	No	No	No																						0
ENSMUSG00000084741	7SK	1	111701337	111701621	1	0	0	NA	0.930757	0.555554	No	No	No	No	No	No	No																						0
ENSMUSG00000026312	Cdh7	1	111879008	112036734	1	0	0.178362	0.892925	0.809037	0.154872	No	No	No	No	No	No	No																						0
ENSMUSG00000047216	Cdh19	1	112785772	112873949	-1	8.23672	14.8021	0.793201	0.939258	0.209392	No	Yes	No	No	No	No	No																						0
ENSMUSG00000087998		1	113040437	113040555	-1	0	0	NA	0.934772	0.575069	No	No	No	No	No	No	No																						0
ENSMUSG00000038702	Dsel	1	113755279	113761486	-1	53.6803	64.9601	0.892925	0.95068	0.208976	No	Yes	No	No	No	No	No																						0
ENSMUSG00000088691	SNORA68	1	114364488	114364623	1	0	0	NA	0.936125	0.581739	No	No	No	No	No	No	No																						0
ENSMUSG00000084546	SNORA42	1	115614491	115614624	-1	0	0	NA	0.930421	0.55396	No	No	No	No	No	No	No																						0
ENSMUSG00000086520	9330185C12Rik	1	115787962	115860711	-1	0	0	NA	0.932858	0.565722	No	No	No	No	No	No	No																						0
ENSMUSG00000088557		1	115800598	115800679	-1	0.711766	0.575983	0.889911	0.943007	0.629506	No	No	No	No	No	No	No																						0
ENSMUSG00000070695	Cntnap5a	1	117581333	118478603	1	0.754932	0.388015	0.981007	0.940115	0.636183	No	No	No	No	No	No	No																						0
ENSMUSG00000065865	U1	1	119432878	119433041	1	0	0	NA	0.899843	0.417464	No	No	No	No	No	No	No																						0
ENSMUSG00000026374	Tsn	1	120194732	120207747	-1	657.483	567.54	0.892925	0.959357	0.609327	No	Yes	No	No	No	No	No																						0
ENSMUSG00000026377	Mki67ip	1	120218416	120230399	1	183.697	210.701	0.892925	0.941197	6.47439e-05	No	Yes	No	No	No	No	No																						0
ENSMUSG00000064302	Clasp1	1	120285635	120506009	1	1142.9	879.81	0.570246	0.947416	0	No	Yes	No	No	No	No	No																						0
ENSMUSG00000077257	SNORA17	1	120349932	120350062	-1	0	0.178362	0.892925	0.810563	0.179151	No	No	No	No	No	No	No																						0
ENSMUSG00000073596	2900060B14Rik	1	120355247	120355324	-1	0	0	NA	0.906861	0.447092	No	No	No	No	No	No	No																						0
ENSMUSG00000080542	U4atac	1	120355718	120355842	-1	0.508958	2.82163	0.191505	0.116878	0.000585166	No	No	No	No	No	No	No																						0
ENSMUSG00000079361	Gm11102	1	120373603	120373998	1	0	0.109629	0.892925	0.823076	0.181681	No	No	No	No	No	No	No																						0
ENSMUSG00000026380	Tcfcp2l1	1	120524527	120579448	1	88.3417	76.6149	0.981007	0.960257	0.673148	No	Yes	No	No	No	No	No																						0
ENSMUSG00000089601	5S_rRNA	1	120534865	120534981	-1	0	0	NA	0.937818	0.590172	No	No	No	No	No	No	No																						0
ENSMUSG00000088363	U1	1	120578398	120578527	1	0	0	NA	0.935482	0.578561	No	No	No	No	No	No	No																						0
ENSMUSG00000048402	Gli2	1	120730709	120950196	-1	14.6924	30.1242	0.234934	0.27016	7.81154e-09	No	Yes	No	No	No	No	No																						0
ENSMUSG00000037035	Inhbb	1	121312042	121318825	-1	12.7129	19.8965	0.691663	0.940985	0.0136301	No	Yes	No	No	No	No	No																						0
ENSMUSG00000004451	Ralb	1	121366882	121401371	-1	164.587	184.009	0.865408	0.941796	6.86546e-10	No	Yes	No	No	No	No	No																						0
ENSMUSG00000087463		1	121416670	121422936	-1	3.67431	1.65386	0.664946	0.939602	0.595999	No	No	No	No	No	No	No																						0
ENSMUSG00000037015	Tmem185b	1	121422744	121424801	1	66.3175	67.1099	1	0.958163	0.681677	No	Yes	No	No	No	No	No																						0
ENSMUSG00000084505	U6	1	121426788	121426891	1	0	0	NA	0.930335	0.553538	No	No	No	No	No	No	No																						0
ENSMUSG00000026383	Epb4.1l5	1	121444708	121545513	-1	29.4322	20.3326	0.768338	0.950238	0.600323	No	Yes	No	No	No	No	No																						0
ENSMUSG00000026384	Ptpn4	1	121554669	121733648	-1	206.124	124.809	0.157702	0.958604	0	No	Yes	No	No	No	No	No																						0
ENSMUSG00000036975	Tmem177	1	121804467	121809785	-1	215.258	213.599	1	0.957959	0.664795	No	Yes	No	No	No	No	No																						0
ENSMUSG00000036962	Gm101	1	121819919	121850778	-1	0	0.42378	0.691663	0.56023	0.0437156	No	No	No	No	No	No	No																						0
ENSMUSG00000026387	Sctr	1	121903555	121959859	1	104.629	110.692	0.993151	0.948809	0.277061	No	Yes	No	No	No	No	No																						0
ENSMUSG00000050777	Tmem37	1	121963954	121970651	-1	956.653	1071.68	0.74577	0.95989	0	No	Yes	No	No	No	No	No																						0
ENSMUSG00000026385	Dbi	1	122009857	122017655	-1	801.712	889.349	0.910449	0.947752	0	No	Yes	No	No	No	No	No																						0
ENSMUSG00000026388	3110009E18Rik	1	122017764	122084766	1	17.4837	17.5138	1	0.957868	0.681723	No	Yes	No	No	No	No	No																						0
ENSMUSG00000026389	Steap3	1	122087334	122169282	-1	603.418	486.634	0.816999	0.947687	0.654994	No	Yes	No	No	No	No	No																						0
ENSMUSG00000036907	C1ql2	1	122237152	122239748	1	0	0	NA	0.873992	0.316124	No	No	No	No	No	No	No																						0
ENSMUSG00000026390	Marco	1	122371115	122401661	-1	0.585229	0.109629	1	0.702053	0.625321	No	No	No	No	No	No	No																						0
ENSMUSG00000058665	En1	1	122499201	122504568	1	7.5469	13.1297	0.461077	0.653289	0.000926755	No	Yes	No	No	No	No	No																						0
ENSMUSG00000086664	B230209K01Rik	1	122983982	123075018	1	0.441591	1.04453	0.917493	0.85266	0.614791	No	No	No	No	No	No	No																						0
ENSMUSG00000003721	Insig2	1	123200930	123229166	-1	983.32	873.495	0.892925	0.957096	0.595841	No	Yes	No	No	No	No	No																						0
ENSMUSG00000026339	Ccdc93	1	123327626	123403037	1	365.003	303.553	0.676997	0.949017	4.78066e-10	No	Yes	No	No	No	No	No																						0
ENSMUSG00000090196		1	123327793	123340362	1	0	0	NA	0.938598	0.59408	No	No	No	No	No	No	No																						0
ENSMUSG00000085857	Gm15392	1	123385873	123389780	-1	0.0762713	0.831037	0.575324	0.513348	0.259153	No	No	No	No	No	No	No																						0
ENSMUSG00000083582	Gm15393	1	123404162	123404380	-1	1.30696	5.46372	0.0167678	0.853294	1.29067e-07	No	No	No	No	No	No	No																						0
ENSMUSG00000050534	Htr5b	1	123406419	123425042	-1	0	0	NA	0.883124	0.350519	No	No	No	No	No	No	No																						0
ENSMUSG00000081130	Gm8217	1	123417160	123417624	1	0	0	NA	0.924393	0.525379	No	No	No	No	No	No	No																						0
ENSMUSG00000001674	Ddx18	1	123450412	123464566	-1	11.1059	11.1431	1	0.952144	0.668996	No	Yes	No	No	No	No	No																						0
ENSMUSG00000083584	Gm15394	1	123865794	123867101	-1	0	0	NA	0.928796	0.546148	No	No	No	No	No	No	No																						0
ENSMUSG00000089274	U1	1	124407126	124407274	1	0	0	NA	0.937232	0.587264	No	No	No	No	No	No	No																						0
ENSMUSG00000089190	SNORA48	1	124449750	124449893	1	0	0	NA	0.937075	0.586494	No	No	No	No	No	No	No																						0
ENSMUSG00000088912	AC107678.1	1	124991961	124992020	1	0	0	NA	0.936567	0.583917	No	No	No	No	No	No	No																						0
ENSMUSG00000036815	Dpp10	1	125228719	125942136	-1	0.183588	0.887837	0.822729	0.60415	0.597145	No	No	No	No	No	No	No																						0
ENSMUSG00000077472	SNORA17	1	125286378	125286508	-1	0	0	NA	0.916866	0.490937	No	No	No	No	No	No	No																						0
ENSMUSG00000073586	Gm10543	1	125942010	125942923	1	0	0	NA	0.906849	0.447043	No	No	No	No	No	No	No																						0
ENSMUSG00000065340	U6	1	126387433	126387536	1	0	0	NA	0.89791	0.409444	No	No	No	No	No	No	No																						0
ENSMUSG00000026341	Actr3	1	127289486	127332082	-1	108.284	105.136	1	0.956796	0.661804	No	Yes	No	No	No	No	No																						0
ENSMUSG00000026342	Slc35f5	1	127457600	127492391	1	338.299	360.094	0.994287	0.948864	7.76463e-05	No	Yes	No	No	No	No	No																						0
ENSMUSG00000026343	Gpr39	1	127573572	127770439	1	0	0	NA	0.868643	0.296638	No	No	No	No	No	No	No																						0
ENSMUSG00000026344	Lypd1	1	127764199	127809678	-1	0.232004	0.109629	1	0.708837	0.625309	No	No	No	No	No	No	No																						0
ENSMUSG00000049690	Nckap5	1	127810197	128727376	-1	3.02093	5.3703	0.892925	0.943372	0.627841	No	No	No	No	No	No	No																						0
ENSMUSG00000080559	AC124481.1	1	127939847	127939917	1	0	0	NA	0.92316	0.519712	No	No	No	No	No	No	No																						0
ENSMUSG00000080345	AC164156.1	1	128364712	128364801	-1	0	0	NA	0.922595	0.51708	No	No	No	No	No	No	No																						0
ENSMUSG00000070689		1	128421616	128634767	-1	0	0	NA	0.903949	0.434745	No	No	No	No	No	No	No																						0
ENSMUSG00000036155	Mgat5	1	129101595	129379644	1	10.2776	15.9235	0.892925	0.942087	0.611017	No	Yes	No	No	No	No	No																						0
ENSMUSG00000070688		1	129179371	129179685	-1	0.237069	0.621384	1	0.767107	0.631336	No	No	No	No	No	No	No																						0
ENSMUSG00000088567		1	129228390	129228449	1	0	0	NA	0.935888	0.580573	No	No	No	No	No	No	No																						0
ENSMUSG00000065687	snoU6-53	1	129271708	129271816	1	0	0	NA	0.899276	0.415119	No	No	No	No	No	No	No																						0
ENSMUSG00000026347	Tmem163	1	129383123	129574673	-1	1.66078	0.81706	0.903325	0.940701	0.643179	No	No	No	No	No	No	No																						0
ENSMUSG00000026348	Acmsd	1	129625990	129664141	1	5.80529	6.17077	0.968838	0.952924	0.670745	No	No	No	No	No	No	No																						0
ENSMUSG00000026349	Ccnt2	1	129670741	129704638	1	664.133	726.816	1	0.949691	0.6592	No	Yes	No	No	No	No	No																						0
ENSMUSG00000051590	Ysk4	1	129714291	129714485	-1	0	0	NA	0.883984	0.35386	No	No	No	No	No	No	No																						0
ENSMUSG00000036104	Rab3gap1	1	129765350	129840445	1	661.879	692.312	0.998227	0.950355	3.16578e-06	No	Yes	No	No	No	No	No																						0
ENSMUSG00000036086	Zranb3	1	129850761	129999624	-1	95.7251	103.124	1	0.950039	0.661369	No	Yes	No	No	No	No	No																						0
ENSMUSG00000058603	Rpl28-ps1	1	129935116	129935599	1	3.01376	1.15275	0.939919	0.942523	0.656077	No	No	No	No	No	No	No																						0
ENSMUSG00000056211	R3hdm1	1	129999883	130134312	1	1479.62	1188.17	0.736653	0.959162	0.0009096	No	Yes	No	No	No	No	No																						0
ENSMUSG00000065520	Mir128-1	1	130098932	130099013	1	0.0762713	0	1	0.840331	0.229115	No	No	No	No	No	No	No																						0
ENSMUSG00000026353	Ubxn4	1	130140758	130175954	1	839.655	1022.24	0.744269	0.800097	0	No	Yes	No	No	No	No	No																						0
ENSMUSG00000026354	Lct	1	130181333	130224895	-1	0	0.109629	0.892925	0.820101	0.154994	No	No	No	No	No	No	No																						0
ENSMUSG00000026355	Mcm6	1	130228168	130256207	-1	37.8847	55.4513	0.661206	0.843863	2.78405e-05	No	Yes	No	No	No	No	No																						0
ENSMUSG00000026356	Dars	1	130260285	130313902	-1	1017.26	944.021	1	0.959435	0.700712	No	Yes	No	No	No	No	No																						0
ENSMUSG00000088196	SNORA70	1	130386617	130386750	1	0	0	NA	0.935162	0.576971	No	No	No	No	No	No	No																						0
ENSMUSG00000088432	U6	1	130411692	130411796	-1	0	0	NA	0.935627	0.579279	No	No	No	No	No	No	No																						0
ENSMUSG00000045382	Cxcr4	1	130484776	130488870	-1	40.8275	34.9566	0.927131	0.956503	0.682306	No	Yes	No	No	No	No	No																						0
ENSMUSG00000064737	U6	1	130782486	130782596	-1	0	0	NA	0.895668	0.400251	No	No	No	No	No	No	No																						0
ENSMUSG00000042581	Thsd7b	1	131169879	132115855	1	4.75983	7.37659	0.791291	0.939916	0.25199	No	No	No	No	No	No	No																						0
ENSMUSG00000089648	Gm15790	1	131693185	131694435	-1	25.4995	29.927	1	0.954478	0.682042	No	Yes	No	No	No	No	No																						0
ENSMUSG00000066956	Gm10191	1	131697964	131698341	-1	0	0.178362	0.892925	0.810084	0.172701	No	No	No	No	No	No	No																						0
ENSMUSG00000086633	Gm16081	1	132166527	132177835	-1	0	0	NA	0.932969	0.566269	No	No	No	No	No	No	No																						0
ENSMUSG00000026401	Daf2	1	132285103	132319586	-1	0.0813363	0.495734	0.910449	0.62161	0.606171	No	No	No	No	No	No	No																						0
ENSMUSG00000087691	Gm15674	1	132319401	132334491	1	17.9629	11.4826	0.424719	0.950952	0.000372919	No	Yes	No	No	No	No	No																						0
ENSMUSG00000086825	Gm15675	1	132326358	132333768	-1	50.5699	36.7585	0.445284	0.94958	3.30158e-07	No	Yes	No	No	No	No	No																						0
ENSMUSG00000026399	Cd55	1	132335604	132359321	-1	549.162	215.28	4.19011e-07	0.62816	0	No	Yes	Yes	No	Yes	No	No																						0
ENSMUSG00000085526	Gm16083	1	132359153	132453652	1	2.88864	3.39995	1	0.95112	0.664576	No	No	No	No	No	No	No																						0
ENSMUSG00000042554	Zp3r	1	132473290	132526198	-1	0	0	NA	0.876452	0.32522	No	No	No	No	No	No	No																						0
ENSMUSG00000064395	U6	1	132492147	132492253	-1	0	0	NA	0.894305	0.394767	No	No	No	No	No	No	No																						0
ENSMUSG00000026405	C4bp	1	132531350	132558209	-1	0	0	NA	0.868681	0.296774	No	No	No	No	No	No	No																						0
ENSMUSG00000026409	Pfkfb2	1	132585759	132612391	-1	319.085	441.985	0.688966	0.792827	0	No	Yes	No	No	No	No	No																						0
ENSMUSG00000046404	Yod1	1	132613904	132618597	1	40.3737	47.2562	0.892925	0.948878	0.254063	No	Yes	No	No	No	No	No																						0
ENSMUSG00000042510	AA986860	1	132628663	132641198	1	3.98424	5.33902	0.943149	0.947798	0.642278	No	No	No	No	No	No	No																						0
ENSMUSG00000026415	Fcamr	1	132697479	132711317	1	0.0813363	0.176568	1	0.760532	0.620607	No	No	No	No	No	No	No																						0
ENSMUSG00000086706	Gm15848	1	132706554	132720661	-1	0.155733	0	1	0.837496	0.243728	No	No	No	No	No	No	No																						0
ENSMUSG00000026417	Pigr	1	132723261	132748826	1	0	0.176568	0.892925	0.80784	0.155055	No	No	No	No	No	No	No																						0
ENSMUSG00000042474	Faim3	1	132762246	132777367	1	0.387738	1.59472	0.641459	0.791007	0.21246	No	No	No	No	No	No	No																						0
ENSMUSG00000026420	Il24	1	132778651	132784031	-1	0	0	NA	0.868707	0.296865	No	No	No	No	No	No	No																						0
ENSMUSG00000026416	Il20	1	132803562	132808028	-1	0	0	NA	0.868694	0.296819	No	No	No	No	No	No	No																						0
ENSMUSG00000016524	Il19	1	132829235	132836650	-1	0.798006	0.281606	1	0.745271	0.634157	No	No	No	No	No	No	No																						0
ENSMUSG00000016529	Il10	1	132916422	132921551	1	0.501993	0.178362	0.931385	0.718432	0.605442	No	No	No	No	No	No	No																						0
ENSMUSG00000016528	Mapkapk2	1	132950281	132994144	-1	5188.37	4857.95	1	0.960421	0	No	Yes	No	No	No	No	No																						0
ENSMUSG00000088705	U6	1	132970235	132970328	-1	0	0.889748	0.26123	0.325169	0.00888846	No	No	No	No	No	No	No																						0
ENSMUSG00000089256	7SK	1	132998970	132999322	-1	0	0	NA	0.9372	0.587106	No	No	No	No	No	No	No																						0
ENSMUSG00000016526	Dyrk3	1	133025019	133034811	-1	0	0.90299	0.263906	0.318338	0.00795165	No	No	No	No	No	No	No																						0
ENSMUSG00000026427	Eif2d	1	133049758	133084235	1	460.313	417.718	0.910449	0.959399	0.698794	No	Yes	No	No	No	No	No																						0
ENSMUSG00000026430	Rassf5	1	133072987	133141835	-1	9.06165	8.82261	1	0.958777	0.677446	No	Yes	No	No	No	No	No																						0
ENSMUSG00000042349	Ikbke	1	133150920	133176183	-1	4.53389	11.4665	0.226723	0.453704	1.76116e-05	No	Yes	No	No	No	No	No																						0
ENSMUSG00000026425	Srgap2	1	133181828	133423938	-1	269.341	237.702	0.981007	0.948107	0.697263	No	Yes	No	No	No	No	No																						0
ENSMUSG00000073571		1	133212965	133213165	1	0	0.178362	0.892925	0.810404	0.176486	No	No	No	No	No	No	No																						0
ENSMUSG00000076287	AC109299.1	1	133395216	133395379	-1	0	0	NA	0.912969	0.473588	No	No	No	No	No	No	No																						0
ENSMUSG00000055184	Fam72a	1	133424480	133436449	1	6.02874	4.93137	1	0.954078	0.67115	No	No	No	No	No	No	No																						0
ENSMUSG00000026432	Avpr1b	1	133495816	133508577	1	0	0	NA	0.86872	0.29691	No	No	No	No	No	No	No																						0
ENSMUSG00000044687		1	133529107	133529472	-1	0	0	NA	0.878098	0.331389	No	No	No	No	No	No	No																						0
ENSMUSG00000004552	Ctse	1	133534883	133572080	1	4.63584	4.43477	0.926782	0.946664	0.660343	No	No	No	No	No	No	No																						0
ENSMUSG00000052688	5430435G22Rik	1	133585272	133610119	1	31.5269	40.7736	0.892925	0.943715	0.206397	No	Yes	No	No	No	No	No																						0
ENSMUSG00000042268	Slc26a9	1	133640599	133668081	1	0.0762713	0	1	0.839652	0.22323	No	No	No	No	No	No	No																						0
ENSMUSG00000042251	Pm20d1	1	133693958	133718050	1	33.0682	56.4193	0.453261	0.943822	2.03186e-07	No	Yes	No	No	No	No	No																						0
ENSMUSG00000013275	Slc41a1	1	133724070	133745442	1	2508.47	2363.14	1	0.960243	2.01532e-11	No	Yes	No	No	No	No	No																						0
ENSMUSG00000026433	Rab7l1	1	133763801	133769464	1	58.4275	61.5328	1	0.955597	0.649504	No	Yes	No	No	No	No	No																						0
ENSMUSG00000026434	Nucks1	1	133807111	133829549	1	453.727	423.053	0.981007	0.958542	0.699323	No	Yes	No	No	No	No	No																						0
ENSMUSG00000026435	Slc45a3	1	133859544	133879540	1	65.4235	47.543	0.546675	0.941172	0.00183305	No	Yes	No	No	No	No	No																						0
ENSMUSG00000026436	Elk4	1	133904184	133929189	1	444.937	465.546	1	0.944859	0.615241	No	Yes	No	No	No	No	No																						0
ENSMUSG00000059149	Mfsd4	1	133919383	133964639	-1	565.651	517.976	0.981007	0.959308	0.692853	No	Yes	No	No	No	No	No																						0
ENSMUSG00000088779	U6	1	133997216	133997331	1	0	0	NA	0.936312	0.582651	No	No	No	No	No	No	No																						0
ENSMUSG00000026437	Cdk18	1	134010238	134036268	-1	111.672	103.829	0.997072	0.949349	0.689308	No	Yes	No	No	No	No	No																						0
ENSMUSG00000079330	Lemd1	1	134088008	134155804	1	0	0	NA	0.920983	0.509619	No	No	No	No	No	No	No																						0
ENSMUSG00000065435	Mir135b	1	134094665	134094761	1	0	0	NA	0.898228	0.410766	No	No	No	No	No	No	No																						0
ENSMUSG00000066936	Gm10188	1	134125796	134126203	-1	0	0	NA	0.901031	0.422391	No	No	No	No	No	No	No																						0
ENSMUSG00000089808	Gm7241	1	134181030	134181386	1	0	0.123606	0.892925	0.819511	0.204748	No	No	No	No	No	No	No																						0
ENSMUSG00000042115	Klhdc8a	1	134195203	134203934	1	7.31856	6.73922	0.990496	0.952012	0.660526	No	No	No	No	No	No	No																						0
ENSMUSG00000009772	Nuak2	1	134212703	134230065	1	11.0759	13.4368	0.943043	0.947509	0.639397	No	Yes	No	No	No	No	No																						0
ENSMUSG00000042066	Tmcc2	1	134252892	134287858	-1	1373.48	903.418	0.21629	0.95344	0	No	Yes	No	No	No	No	No																						0
ENSMUSG00000090079	Gm15849	1	134277706	134279086	1	0.155733	0	1	0.837913	0.247551	No	No	No	No	No	No	No																						0
ENSMUSG00000042046	Dstyk	1	134314030	134363536	1	315.025	334.369	0.981007	0.950638	0.0022974	No	Yes	No	No	No	No	No																						0
ENSMUSG00000026439	Rbbp5	1	134373944	134401466	1	132.269	118.369	0.972775	0.956681	0.687804	No	Yes	No	No	No	No	No																						0
ENSMUSG00000048174	Tmem81	1	134402807	134405214	1	30.4618	25.5325	0.822729	0.952254	0.630692	No	Yes	No	No	No	No	No																						0
ENSMUSG00000053024	Cntn2	1	134406002	134439517	-1	1.73434	1.98612	1	0.947657	0.6577	No	No	No	No	No	No	No																						0
ENSMUSG00000026442	Nfasc	1	134466568	134638342	-1	10.3361	9.4778	0.927423	0.953794	0.662813	No	Yes	No	No	No	No	No																						0
ENSMUSG00000073566		1	134625930	134629405	1	0	0	NA	0.906819	0.446918	No	No	No	No	No	No	No																						0
ENSMUSG00000088911	SNORA17	1	134710805	134710925	-1	0	0	NA	0.936564	0.583905	No	No	No	No	No	No	No																						0
ENSMUSG00000026443	Lrrn2	1	134776850	134836582	1	3.68224	10.4772	0.141169	0.105606	1.40236e-06	No	Yes	No	No	No	No	No																						0
ENSMUSG00000054387	Mdm4	1	134886422	134921925	-1	189.923	183.099	0.981007	0.958458	0.610773	No	Yes	No	No	No	No	No																						0
ENSMUSG00000080453		1	134928995	134929087	1	0	0	NA	0.922888	0.518435	No	No	No	No	No	No	No																						0
ENSMUSG00000026447	Pik3c2b	1	134942244	135005264	1	539.295	461.358	0.822729	0.95687	0.00177352	No	Yes	No	No	No	No	No																						0
ENSMUSG00000046062	Ppp1r15b	1	135027720	135036360	1	310.122	368.957	0.892925	0.781004	2.76386e-11	No	Yes	No	No	No	No	No																						0
ENSMUSG00000041757	Plekha6	1	135142683	135198225	1	199.764	192.027	1	0.956161	0.695423	No	Yes	No	No	No	No	No																						0
ENSMUSG00000078285		1	135198326	135199034	1	25.6412	25.6044	1	0.958516	0.676275	No	Yes	No	No	No	No	No																						0
ENSMUSG00000041717	Golt1a	1	135206400	135226204	1	1.71937	1.77978	0.892925	0.944773	0.62894	No	No	No	No	No	No	No																						0
ENSMUSG00000070645	Ren1	1	135247087	135256902	1	1.00401	1.42279	0.822729	0.862204	0.603227	No	No	No	No	No	No	No																						0
ENSMUSG00000070644	Etnk2	1	135260149	135276893	1	0.386421	2.574	0.51755	0.644265	0.063465	No	No	No	No	No	No	No																						0
ENSMUSG00000089765		1	135260425	135269892	1	0	0	NA	0.938035	0.591252	No	No	No	No	No	No	No																						0
ENSMUSG00000070643	Sox13	1	135278880	135320954	-1	175.92	231.155	0.642183	0.943133	0	No	Yes	No	No	No	No	No																						0
ENSMUSG00000064814	SNORA32	1	135497800	135497932	1	0	0	NA	0.895988	0.401534	No	No	No	No	No	No	No																						0
ENSMUSG00000026464	Zc3h11a	1	135516448	135557957	-1	731.915	660.015	0.892925	0.95122	0.000970998	No	Yes	No	No	No	No	No																						0
ENSMUSG00000051998	Lax1	1	135575677	135586593	-1	0.415592	1.09519	0.778167	0.791809	0.598621	No	No	No	No	No	No	No																						0
ENSMUSG00000073560		1	135726105	135727802	1	0	0	NA	0.906814	0.446893	No	No	No	No	No	No	No																						0
ENSMUSG00000010311	Optc	1	135793776	135804576	-1	0.552285	1.02951	1	0.942902	0.647972	No	No	No	No	No	No	No																						0
ENSMUSG00000090208	Gm15851	1	135803108	135811399	1	0.155733	0	1	0.837932	0.247693	No	No	No	No	No	No	No																						0
ENSMUSG00000041577	Prelp	1	135806881	135817991	-1	525.054	571.548	0.892925	0.95105	0	No	Yes	No	No	No	No	No																						0
ENSMUSG00000041559	Fmod	1	135933831	135944854	1	2419.09	2439.4	0.994287	0.960087	0	No	Yes	No	No	No	No	No																						0
ENSMUSG00000020423	Btg2	1	135971747	135975697	-1	173.918	282.851	0.213225	0.648489	0	No	Yes	No	No	No	No	No																						0
ENSMUSG00000073559	Gm8618	1	136005915	136006417	1	1.02475	0.353137	0.975747	0.844037	0.624958	No	No	No	No	No	No	No																						0
ENSMUSG00000026450	Chit1	1	136007819	136048117	1	0.0762713	0	1	0.839244	0.21985	No	No	No	No	No	No	No																						0
ENSMUSG00000064246	Chi3l1	1	136078753	136086758	1	58.6656	11.0727	4.33873e-08	0.00180519	0	No	Yes	Yes	No	No	No	No																						0
ENSMUSG00000042451	Mybph	1	136090025	136097808	1	1318.46	109.766	2.19865e-49	0.298095	0	No	Yes	Yes	No	Yes	Yes	No																						0
ENSMUSG00000042429	Adora1	1	136095800	136132008	-1	45.5313	10.9519	6.88761e-08	0.741587	0	No	Yes	Yes	No	Yes	Yes	No																						0
ENSMUSG00000084509	U6	1	136177462	136177568	-1	0	0	NA	0.930344	0.55358	No	No	No	No	No	No	No																						0
ENSMUSG00000026459	Myog	1	136186566	136189124	1	70.3265	82.3443	0.953058	0.951045	0.214545	No	Yes	No	No	No	No	No																						0
ENSMUSG00000026458	Ppfia4	1	136193361	136229058	-1	24.1504	17.6898	0.837392	0.953226	0.646059	No	Yes	No	No	No	No	No																						0
ENSMUSG00000042305	Tmem183a	1	136242674	136258576	-1	215.221	206.199	0.993554	0.953166	0.694755	No	Yes	No	No	No	No	No																						0
ENSMUSG00000050526	4933406M09Rik	1	136282517	136287560	1	0	0.850278	0.355832	0.429968	0.0187294	No	No	No	No	No	No	No																						0
ENSMUSG00000026456	Cyb5r1	1	136302358	136308313	1	1105.5	1158.06	0.990496	0.94453	0	No	Yes	No	No	No	No	No																						0
ENSMUSG00000026457	Adipor1	1	136311955	136329928	1	5819.1	4114.86	0.409731	0.95766	0	No	Yes	No	No	No	No	No																						0
ENSMUSG00000026455	Klhl12	1	136352108	136387595	1	463.465	367.716	0.591299	0.944271	2.2376e-13	No	Yes	No	No	No	No	No																						0
ENSMUSG00000079319	Gm11092	1	136373211	136373787	-1	0	0	NA	0.920967	0.509546	No	No	No	No	No	No	No																						0
ENSMUSG00000042229	Rabif	1	136391225	136405351	1	120.863	141.16	0.892925	0.940153	0.000953177	No	Yes	No	No	No	No	No																						0
ENSMUSG00000077202	SNORA61	1	136401915	136402040	1	0.183588	0.286198	0.981007	0.670847	0.616756	No	No	No	No	No	No	No																						0
ENSMUSG00000060342	Gm15454	1	136414619	136415257	1	0.451721	0	0.892925	0.65215	0.0677454	No	No	No	No	No	No	No																						0
ENSMUSG00000046367	4931440L10Rik	1	136437562	136438487	-1	0	0	NA	0.879613	0.337147	No	No	No	No	No	No	No																						0
ENSMUSG00000042207	Kdm5b	1	136456748	136529454	1	177.697	163.524	0.981007	0.951904	0.696157	No	Yes	No	No	No	No	No																						0
ENSMUSG00000026452	Syt2	1	136543258	136649726	1	3.9529	6.64675	0.802744	0.851909	0.255804	No	No	No	No	No	No	No																						0
ENSMUSG00000073557	Ppp1r12b	1	136651235	136852519	-1	5539.73	5947.3	0.981122	0.960244	0	No	Yes	No	No	No	No	No																						0
ENSMUSG00000077846	AC131591.1	1	136705852	136705945	1	0.0762713	0.178362	1	0.761456	0.622238	No	No	No	No	No	No	No																						0
ENSMUSG00000026429	Ube2t	1	136859142	136870739	1	19.4217	50.0788	0.0202409	0.036808	0	No	Yes	Yes	No	Yes	Yes	No																						0
ENSMUSG00000042793	Lgr6	1	136882925	137001853	-1	8.30904	8.9843	1	0.953468	0.674973	No	Yes	No	No	No	No	No																						0
ENSMUSG00000073556		1	137005538	137009955	1	1.0404	0.730763	0.993151	0.945073	0.647228	No	No	No	No	No	No	No																						0
ENSMUSG00000066885	Ptprv	1	137006988	137010716	-1	0.938519	2.00469	0.821815	0.939452	0.600766	No	No	No	No	No	No	No																						0
ENSMUSG00000031506	Ptpn7	1	137029302	137041897	1	4.21312	7.45875	0.61415	0.940973	0.032704	No	No	No	No	No	No	No																						0
ENSMUSG00000026426	Arl8a	1	137043401	137052846	1	229.645	242.473	0.981007	0.94778	0.000277356	No	Yes	No	No	No	No	No																						0
ENSMUSG00000087721	5S_rRNA	1	137047243	137047343	-1	1.08028	1.21043	1	0.944445	0.657917	No	No	No	No	No	No	No																						0
ENSMUSG00000085311	Gm15445	1	137049540	137050383	1	2.05172	1.96391	1	0.947072	0.663726	No	No	No	No	No	No	No																						0
ENSMUSG00000026424	Gpr37l1	1	137056811	137064258	-1	5.59066	7.09412	0.7719	0.939365	0.213813	No	No	No	No	No	No	No																						0
ENSMUSG00000079139	Gm4204	1	137128743	137129801	1	264.334	321.453	0.822729	0.957242	2.11585e-06	No	Yes	No	No	No	No	No																						0
ENSMUSG00000085392	Gm16606	1	137145138	137163020	1	7.00953	6.86035	1	0.957364	0.676425	No	No	No	No	No	No	No																						0
ENSMUSG00000003051	Elf3	1	137150158	137155015	-1	2.51303	0.376083	0.177502	0.407524	0.00516826	No	No	No	No	No	No	No																						0
ENSMUSG00000041926	Rnpep	1	137159289	137180661	-1	187.418	183.556	1	0.955639	0.64913	No	Yes	No	No	No	No	No																						0
ENSMUSG00000062580	Timm17a	1	137198109	137210355	-1	871.365	885.344	1	0.950704	2.33553e-11	No	Yes	No	No	No	No	No																						0
ENSMUSG00000048096	Lmod1	1	137221384	137264642	1	209.996	162.179	0.724717	0.95425	0.000275288	No	Yes	No	No	No	No	No																						0
ENSMUSG00000087859	U6	1	137250294	137250399	-1	0	0	NA	0.934476	0.573639	No	No	No	No	No	No	No																						0
ENSMUSG00000041889	Shisa4	1	137267634	137271814	-1	2122.38	1651.05	0.822729	0.959784	0.700777	No	Yes	No	No	No	No	No																						0
ENSMUSG00000041879	Ipo9	1	137278889	137327076	-1	706.332	681.674	0.981007	0.953829	0.700253	No	Yes	No	No	No	No	No																						0
ENSMUSG00000079300		1	137327521	137327817	1	0.0762713	0	1	0.841077	0.234683	No	No	No	No	No	No	No																						0
ENSMUSG00000009418	Nav1	1	137335450	137584682	-1	174.319	214.958	0.676801	0.843967	0	No	Yes	No	No	No	No	No																						0
ENSMUSG00000054412	Gm4793	1	137481350	137496527	1	1.40037	2.66683	0.701611	0.940149	0.264636	No	No	No	No	No	No	No																						0
ENSMUSG00000026421	Csrp1	1	137616638	137648809	1	450.816	467.097	0.991027	0.951574	9.64891e-08	No	Yes	No	No	No	No	No																						0
ENSMUSG00000041801	Phlda3	1	137662696	137665713	1	2168.08	2781.24	0.544334	0.959906	0	No	Yes	No	No	No	No	No																						0
ENSMUSG00000026418	Tnni1	1	137679642	137707566	1	31.9126	66.3998	0.0413169	0.38982	0	No	Yes	Yes	No	Yes	Yes	No																						0
ENSMUSG00000079296		1	137701407	137702052	-1	0	0	NA	0.920922	0.509346	No	No	No	No	No	No	No																						0
ENSMUSG00000041782	Lad1	1	137715508	137729543	1	0.311466	1.90237	0.412689	0.357922	0.0366252	No	No	No	No	No	No	No																						0
ENSMUSG00000026414	Tnnt2	1	137737452	137748837	1	36.226	44.6949	0.822729	0.942921	0.0126439	No	Yes	No	No	No	No	No																						0
ENSMUSG00000026413	Pkp1	1	137767976	137815784	-1	0.152543	0.943887	0.791291	0.735435	0.599801	No	No	No	No	No	No	No																						0
ENSMUSG00000051985	Igfn1	1	137850155	137878518	-1	1021.55	1198.77	0.892925	0.9421	0	No	Yes	No	No	No	No	No																						0
ENSMUSG00000026411	Tmem9	1	137914544	137931601	1	126.337	125.828	0.993151	0.953147	0.694288	No	Yes	No	No	No	No	No																						0
ENSMUSG00000026407	Cacna1s	1	137949327	138016399	1	26639.7	20271.4	0.776165	0.948033	0	No	Yes	No	No	No	No	No																						0
ENSMUSG00000086264	Gm15850	1	138022755	138027760	-1	0.155733	0.669621	0.562843	0.550505	0.25925	No	No	No	No	No	No	No																						0
ENSMUSG00000041642	Kif21b	1	138027966	138074591	1	27.7155	18.8574	0.571514	0.946237	0.0296775	No	Yes	No	No	No	No	No																						0
ENSMUSG00000087230	2310006M14Rik	1	138078229	138083380	-1	0	0	NA	0.933636	0.569496	No	No	No	No	No	No	No																						0
ENSMUSG00000041605	5730559C18Rik	1	138110108	138130841	-1	0	0.266453	0.892925	0.801525	0.160993	No	No	No	No	No	No	No																						0
ENSMUSG00000052759	Gpr25	1	138156374	138157450	-1	0	0.709475	0.676997	0.542819	0.0445823	No	No	No	No	No	No	No																						0
ENSMUSG00000041570	Camsap2	1	138164700	138242681	-1	232.161	295.642	0.691663	0.77988	0	No	Yes	No	No	No	No	No																						0
ENSMUSG00000086553	9230116N13Rik	1	138308493	138312096	-1	2.87636	4.75119	0.892925	0.94327	0.628385	No	No	No	No	No	No	No																						0
ENSMUSG00000026404	Ddx59	1	138311848	138336735	1	242.453	120.425	0.00536802	0.00790889	0	No	Yes	Yes	No	Yes	Yes	No																						0
ENSMUSG00000041498	Kif14	1	138362948	138428088	1	0.625365	3.99681	0.275109	0.734665	0.00329157	No	No	No	No	No	No	No																						0
ENSMUSG00000079285		1	138447588	138447854	-1	0	0	NA	0.920886	0.509182	No	No	No	No	No	No	No																						0
ENSMUSG00000041483	Zfp281	1	138521478	138526630	1	213.354	222.838	1	0.951453	0.653855	No	Yes	No	No	No	No	No																						0
ENSMUSG00000085011	Gm16880	1	138592788	138622305	1	0.0813363	0.250433	0.981007	0.664504	0.617226	No	No	No	No	No	No	No																						0
ENSMUSG00000088079		1	138593951	138594048	1	0	0	NA	0.934931	0.57584	No	No	No	No	No	No	No																						0
ENSMUSG00000073552		1	138689602	138690362	1	41.4248	56.5995	0.662104	0.854346	4.05643e-06	No	Yes	No	No	No	No	No																						0
ENSMUSG00000026398	Nr5a2	1	138740853	138857004	-1	2.53846	5.80975	0.15049	0.508789	4.48979e-05	No	No	No	No	No	No	No																						0
ENSMUSG00000088970	U7	1	138886788	138886847	-1	0	0	NA	0.936666	0.584424	No	No	No	No	No	No	No																						0
ENSMUSG00000077207	U6	1	139112121	139112224	-1	0	0	NA	0.916093	0.487453	No	No	No	No	No	No	No																						0
ENSMUSG00000088164	SNORA17	1	139263728	139263824	-1	0	0	NA	0.935104	0.57668	No	No	No	No	No	No	No																						0
ENSMUSG00000088715	SNORA17	1	139630895	139631010	1	0	0	NA	0.936173	0.581974	No	No	No	No	No	No	No																						0
ENSMUSG00000051480	A130050O07Rik	1	139824747	139826850	1	0	0.281606	0.822729	0.712184	0.0845274	No	No	No	No	No	No	No																						0
ENSMUSG00000065565	Mir181a-1	1	139863032	139863118	1	0	0	NA	0.898787	0.413069	No	No	No	No	No	No	No																						0
ENSMUSG00000065458	Mir181b-1	1	139863216	139863295	1	0	0	NA	0.898351	0.411263	No	No	No	No	No	No	No																						0
ENSMUSG00000088564	5S_rRNA	1	139884234	139884353	-1	0	0	NA	0.935881	0.580538	No	No	No	No	No	No	No																						0
ENSMUSG00000026395	Ptprc	1	139959992	140071843	-1	35.8051	41.7249	0.95365	0.955701	0.643978	No	Yes	No	No	No	No	No																						0
ENSMUSG00000026394	Atp6v1g3	1	140170315	140186037	1	0	0	NA	0.868669	0.296729	No	No	No	No	No	No	No																						0
ENSMUSG00000026393	Nek7	1	140381291	140516273	-1	2449.32	2110.32	0.892925	0.960182	3.49462e-08	No	Yes	No	No	No	No	No																						0
ENSMUSG00000019230	Lhx9	1	140721763	140745153	-1	0	0.563213	0.35266	0.420513	0.0179976	No	No	No	No	No	No	No																						0
ENSMUSG00000079283	2310009B15Rik	1	140748556	140753431	-1	31.4536	37.6017	0.736474	0.951876	0.000230276	No	Yes	No	No	No	No	No																						0
ENSMUSG00000065275	n-R5s217	1	140774839	140774954	-1	0	0	NA	0.897647	0.408351	No	No	No	No	No	No	No																						0
ENSMUSG00000056268	Dennd1b	1	140860013	141068489	1	199.804	194.272	1	0.956764	0.694143	No	Yes	No	No	No	No	No																						0
ENSMUSG00000086113	4930596I21Rik	1	140874234	140875817	1	0	0.485712	0.691663	0.563265	0.0492102	No	No	No	No	No	No	No																						0
ENSMUSG00000085361	Gm16305	1	140888127	140888598	-1	0	0.886429	0.260942	0.349634	0.00875059	No	No	No	No	No	No	No																						0
ENSMUSG00000085481	Gm16304	1	141030468	141031242	-1	0	0	NA	0.931643	0.559767	No	No	No	No	No	No	No																						0
ENSMUSG00000063681	Crb1	1	141093633	141273677	-1	0.0762713	0.219259	0.981007	0.657952	0.616261	No	No	No	No	No	No	No																						0
ENSMUSG00000033964	Zbtb41	1	141318960	141349582	1	369.697	329.593	0.919473	0.958273	0.619756	No	Yes	No	No	No	No	No																						0
ENSMUSG00000033952	Aspm	1	141351350	141390667	1	1.27606	7.1262	0.174273	0.737767	5.94043e-05	No	No	No	No	No	No	No																						0
ENSMUSG00000026368	F13b	1	141398284	141420333	1	0	0	NA	0.868656	0.296683	No	No	No	No	No	No	No																						0
ENSMUSG00000057037	Cfhr1	1	141443639	141456835	-1	0	0	NA	0.887602	0.367933	No	No	No	No	No	No	No																						0
ENSMUSG00000088974	U6	1	141568181	141568284	1	0	0	NA	0.936675	0.58447	No	No	No	No	No	No	No																						0
ENSMUSG00000070594	Gm4788	1	141594672	141677745	-1	0	0	NA	0.90386	0.434375	No	No	No	No	No	No	No																						0
ENSMUSG00000084570	U6	1	141683560	141683663	1	0	0	NA	0.93046	0.554143	No	No	No	No	No	No	No																						0
ENSMUSG00000033898	Cfhr2	1	141701945	141915487	-1	0	0	NA	0.872864	0.312023	No	No	No	No	No	No	No																						0
ENSMUSG00000089991	Gm16332	1	141758779	141833046	-1	1.09292	0.485712	0.803412	0.849205	0.609025	No	No	No	No	No	No	No																						0
ENSMUSG00000085867	Gm5834	1	141836178	141890782	-1	0.325345	0	0.676183	0.518933	0.0390705	No	No	No	No	No	No	No																						0
ENSMUSG00000087930	SNORA55	1	141900402	141900543	1	0	0	NA	0.93463	0.57438	No	No	No	No	No	No	No																						0
ENSMUSG00000026365	Cfh	1	141982432	142079988	-1	154.393	113.825	0.41222	0.953834	3.91547e-09	No	Yes	No	No	No	No	No																						0
ENSMUSG00000052726	Kcnt2	1	142142793	142508640	1	10.0991	10.5271	1	0.952903	0.669016	No	Yes	No	No	No	No	No																						0
ENSMUSG00000063042		1	143153145	143153735	-1	0.740963	0.783842	0.918108	0.852069	0.614657	No	No	No	No	No	No	No																						0
ENSMUSG00000065214	U6	1	143194677	143194783	1	0	0	NA	0.897369	0.407224	No	No	No	No	No	No	No																						0
ENSMUSG00000089418	Y_RNA	1	143210932	143211041	1	0	0	NA	0.937491	0.588569	No	No	No	No	No	No	No																						0
ENSMUSG00000026361	Cdc73	1	145445927	145550023	-1	685.336	582.996	0.892925	0.958635	0.0102007	No	Yes	No	No	No	No	No																						0
ENSMUSG00000078284	Cdc73	1	145453350	145453568	-1	0	0	NA	0.918718	0.499342	No	No	No	No	No	No	No																						0
ENSMUSG00000033849	B3galt2	1	145487794	145497536	1	17.95	27.3099	0.691663	0.947917	0.00452793	No	Yes	No	No	No	No	No																						0
ENSMUSG00000089640	Gm6397	1	145530360	145531428	1	0	1.684	0.151662	0.186251	0.000680232	No	No	No	No	No	No	No																						0
ENSMUSG00000018196	Glrx2	1	145586159	145596806	1	655.89	497.277	0.480903	0.844194	0	No	Yes	No	No	No	No	No																						0
ENSMUSG00000018199	Trove2	1	145597920	145624198	-1	119.294	153.492	0.551057	0.844107	2.09735e-14	No	Yes	No	No	No	No	No																						0
ENSMUSG00000018189	Uchl5	1	145624454	145654058	1	362.97	434.8	0.892925	0.943556	1.04685e-09	No	Yes	No	No	No	No	No																						0
ENSMUSG00000088323	snoU109	1	145626058	145626192	1	4.85155	2.24445	0.487598	0.945039	0.0145758	No	No	No	No	No	No	No																						0
ENSMUSG00000026360	Rgs2	1	145846468	145851291	-1	98.572	78.4737	0.691663	0.954766	0.00970737	No	Yes	No	No	No	No	No																						0
ENSMUSG00000051079	Rgs13	1	145985797	146024502	-1	0.810269	0.374038	0.892925	0.861351	0.62857	No	No	No	No	No	No	No																						0
ENSMUSG00000088096	U4	1	146456134	146456240	-1	0	0	NA	0.934966	0.576011	No	No	No	No	No	No	No																						0
ENSMUSG00000026357	Rgs18	1	146599813	146622565	-1	9.86455	4.06823	0.210611	0.939874	7.28766e-05	No	Yes	No	No	No	No	No																						0
ENSMUSG00000065787	U6	1	146807864	146807969	-1	0	0	NA	0.899578	0.41638	No	No	No	No	No	No	No																						0
ENSMUSG00000088579	SNORA17	1	147138484	147138610	-1	0	0	NA	0.93591	0.580679	No	No	No	No	No	No	No																						0
ENSMUSG00000035131	Fam5c	1	148342759	148749601	1	0	0.140803	0.892925	0.813633	0.159127	No	No	No	No	No	No	No																						0
ENSMUSG00000080078	Gm15583	1	148572711	148576220	1	0	0	NA	0.922457	0.516451	No	No	No	No	No	No	No																						0
ENSMUSG00000087627	A230059L01Rik	1	148650095	148653152	-1	0	0	NA	0.934092	0.571732	No	No	No	No	No	No	No																						0
ENSMUSG00000085822	Gm15584	1	148656961	148688826	-1	0	0	NA	0.932077	0.561893	No	No	No	No	No	No	No																						0
ENSMUSG00000053988	Gm9931	1	149128702	149129037	-1	0	0	NA	0.885548	0.359878	No	No	No	No	No	No	No																						0
ENSMUSG00000088582	SNORA17	1	150174110	150174238	-1	0	0	NA	0.935917	0.580715	No	No	No	No	No	No	No																						0
ENSMUSG00000082588	Gm15443	1	150872358	150873177	-1	24.6108	25.4594	1	0.958392	0.686037	No	Yes	No	No	No	No	No																						0
ENSMUSG00000088167	U6	1	151554507	151554612	-1	0	0	NA	0.935109	0.576704	No	No	No	No	No	No	No																						0
ENSMUSG00000084532	n-R5s218	1	151581880	151581988	-1	0	0	NA	0.930395	0.553834	No	No	No	No	No	No	No																						0
ENSMUSG00000056220	Pla2g4a	1	151676748	151808420	-1	15.4483	25.7627	0.545242	0.853735	0.000264145	No	Yes	No	No	No	No	No																						0
ENSMUSG00000077516	n-R5s219	1	151688660	151688791	1	0	0	NA	0.916984	0.491459	No	No	No	No	No	No	No																						0
ENSMUSG00000084952	7530420F21Rik	1	151922003	151947004	-1	0	0.391236	0.691663	0.567282	0.048855	No	No	No	No	No	No	No																						0
ENSMUSG00000032487	Ptgs2	1	151947254	151955140	1	3.09214	5.13261	0.661753	0.855906	0.108536	No	No	No	No	No	No	No																						0
ENSMUSG00000081535	Gm15453	1	152112665	152113129	-1	31.2905	28.1131	0.892925	0.956529	0.66241	No	Yes	No	No	No	No	No																						0
ENSMUSG00000006007	Pdc	1	152166547	152181035	1	0.152543	1.53514	0.353897	0.406172	0.0220997	No	No	No	No	No	No	No																						0
ENSMUSG00000006010	BC003331	1	152208435	152240210	-1	477.077	407.855	0.822729	0.959207	4.60319e-09	No	Yes	No	No	No	No	No																						0
ENSMUSG00000006005	Tpr	1	152239968	152297062	1	2114.55	2214.17	0.991027	0.959702	0	No	Yes	No	No	No	No	No																						0
ENSMUSG00000006014	Prg4	1	152296946	152313295	-1	132.409	319.218	0.000311033	0.209091	0	No	Yes	Yes	No	Yes	Yes	No																						0
ENSMUSG00000057399	Ska2l-ps	1	152396447	152396809	1	7.07905	4.99245	0.892925	0.950968	0.640276	No	No	No	No	No	No	No																						0
ENSMUSG00000066842	Hmcn1	1	152409654	152840565	-1	61.5215	128.628	0.0246585	0.490638	0	No	Yes	Yes	No	Yes	Yes	No																						0
ENSMUSG00000089692		1	152723432	152840181	-1	0	0	NA	0.937941	0.59079	No	No	No	No	No	No	No																						0
ENSMUSG00000065624	U6	1	152909134	152909240	-1	0	0	NA	0.899064	0.414226	No	No	No	No	No	No	No																						0
ENSMUSG00000088498	U2	1	153107954	153108044	-1	0	0	NA	0.935747	0.579886	No	No	No	No	No	No	No																						0
ENSMUSG00000089221	Y_RNA	1	153160677	153160758	1	0.289048	0	1	0.833504	0.246552	No	No	No	No	No	No	No																						0
ENSMUSG00000063886	Gm10138	1	153191499	153191866	-1	1.12157	0.530862	0.981007	0.856698	0.636172	No	No	No	No	No	No	No																						0
ENSMUSG00000023150	Ivns1abp	1	153191628	153211575	1	2490.11	2640.1	1	0.959289	9.55902e-13	No	Yes	No	No	No	No	No																						0
ENSMUSG00000052748	1200016B10Rik	1	153214829	153275585	-1	82.3313	161.471	0.0315327	0.469848	0	No	Yes	Yes	No	No	No	No																						0
ENSMUSG00000053286	1190005F20Rik	1	153275778	153305289	1	221.36	296.685	0.663288	0.373692	0	No	Yes	No	No	No	No	No																						0
ENSMUSG00000026484	Rnf2	1	153316657	153347933	-1	228.136	166.094	0.454568	0.947336	2.62667e-10	No	Yes	No	No	No	No	No																						0
ENSMUSG00000026483	Fam129a	1	153418316	153569069	1	236.329	297.602	0.678984	0.829815	0	No	Yes	No	No	No	No	No																						0
ENSMUSG00000043019	Edem3	1	153602504	153669181	1	665.464	622.914	0.987261	0.958578	0.696392	No	Yes	No	No	No	No	No																						0
ENSMUSG00000084557	U4	1	153701953	153702085	-1	0.812143	0	0.178359	0.215413	0.00295779	No	No	No	No	No	No	No																						0
ENSMUSG00000073540		1	153736468	153736560	-1	38.6027	9.78095	0.000148811	0.00417001	0	No	Yes	Yes	No	No	No	No																						0
ENSMUSG00000032666	1700025G04Rik	1	153737978	153937229	-1	1022.61	1047.59	1	0.958842	2.49575e-08	No	Yes	No	No	No	No	No																						0
ENSMUSG00000014980	Tsen15	1	154217865	154233818	-1	44.8433	35.6324	0.641459	0.950164	0.0401037	No	Yes	No	No	No	No	No																						0
ENSMUSG00000032649	Glt25d2	1	154246960	154357825	1	61.3484	67.993	0.892925	0.94594	0.0324526	No	Yes	No	No	No	No	No																						0
ENSMUSG00000080878	Gm15618	1	154254204	154254655	-1	0.448512	0.123606	0.993151	0.691481	0.61367	No	No	No	No	No	No	No																						0
ENSMUSG00000026482	Rgl1	1	154363889	154613481	-1	176.553	205.129	0.796964	0.947992	2.7266e-11	No	Yes	No	No	No	No	No																						0
ENSMUSG00000086145	Gm15479	1	154531156	154534631	-1	0	0.109629	0.892925	0.824754	0.197369	No	No	No	No	No	No	No																						0
ENSMUSG00000080950	Gm7278	1	154576289	154577689	-1	4.31581	3.51813	1	0.952848	0.659108	No	No	No	No	No	No	No																						0
ENSMUSG00000055547	Apobec4	1	154597681	154604674	1	0	0	NA	0.886553	0.363813	No	No	No	No	No	No	No																						0
ENSMUSG00000008475	Arpc5	1	154613672	154622727	1	98.9126	83.0003	0.892925	0.959627	0.686821	No	Yes	No	No	No	No	No																						0
ENSMUSG00000026480	Ncf2	1	154654966	154684121	1	4.86383	4.1416	0.892925	0.945998	0.639264	No	No	No	No	No	No	No																						0
ENSMUSG00000042772	Smg7	1	154684126	154749752	-1	894.535	827.717	0.981007	0.959628	0.700614	No	Yes	No	No	No	No	No																						0
ENSMUSG00000042751	Nmnat2	1	154802128	154964443	1	3.30393	2.63634	0.892925	0.950237	0.655442	No	No	No	No	No	No	No																						0
ENSMUSG00000026479	Lamc2	1	154969886	155033577	-1	17.0376	50.386	0.0226365	0.342777	0	No	Yes	Yes	No	Yes	Yes	No																						0
ENSMUSG00000026478	Lamc1	1	155066052	155179916	-1	1523.36	1867.07	0.720428	0.686411	0	No	Yes	No	No	No	No	No																						0
ENSMUSG00000079138	Gm8818	1	155152562	155153608	1	31.624	18.8395	0.777726	0.942691	0.649365	No	Yes	No	No	No	No	No																						0
ENSMUSG00000073538	E330020D12Rik	1	155251957	155255559	-1	0.289048	0	1	0.833725	0.231234	No	No	No	No	No	No	No																						0
ENSMUSG00000042708	1700012A16Rik	1	155272292	155299704	1	0.367175	0.328888	1	0.828289	0.631026	No	No	No	No	No	No	No																						0
ENSMUSG00000064435	SNORA4	1	155287209	155287348	1	0	0	NA	0.894447	0.39533	No	No	No	No	No	No	No																						0
ENSMUSG00000042699	Dhx9	1	155302943	155334738	-1	736.691	716.304	0.981007	0.943333	0.697472	No	Yes	No	No	No	No	No																						0
ENSMUSG00000042684	Npl	1	155350147	155396846	-1	15.1516	12.4958	0.892925	0.954711	0.652656	No	Yes	No	No	No	No	No																						0
ENSMUSG00000042671	Rgs8	1	155500155	155544797	1	0	1.75468	0.154424	0.240766	0.000644098	No	No	No	No	No	No	No																						0
ENSMUSG00000026475	Rgs16	1	155587479	155592598	1	7.81494	10.0017	0.903407	0.947621	0.636701	No	Yes	No	No	No	No	No																						0
ENSMUSG00000066800	Rnasel	1	155600060	155609471	1	19.0204	20.0735	1	0.954014	0.683215	No	Yes	No	No	No	No	No																						0
ENSMUSG00000042641	Rgsl1	1	155626511	155691272	-1	0.838984	0.895516	0.981007	0.941227	0.642674	No	No	No	No	No	No	No																						0
ENSMUSG00000045968	5830403L16Rik	1	155696672	155747338	-1	8.12681	6.44732	1	0.942461	0.673377	No	Yes	No	No	No	No	No																						0
ENSMUSG00000043282	Gm5531	1	155721475	155724001	1	0	0.109629	0.892925	0.82092	0.161412	No	No	No	No	No	No	No																						0
ENSMUSG00000047053	Teddm1	1	155738922	155740188	1	0.415592	2.4186	0.279234	0.2598	0.00701565	No	No	No	No	No	No	No																						0
ENSMUSG00000026473	Glul	1	155747074	155756853	1	1718.81	1868.94	1	0.960464	0.700949	No	Yes	No	No	No	No	No																						0
ENSMUSG00000079255	Gm11074	1	155752801	155764441	-1	0	0	NA	0.920805	0.508818	No	No	No	No	No	No	No																						0
ENSMUSG00000088669	SNORA17	1	155927225	155927329	-1	0	0	NA	0.936077	0.581504	No	No	No	No	No	No	No																						0
ENSMUSG00000066797	Zfp648	1	156051227	156052804	1	0	0	NA	0.900861	0.421693	No	No	No	No	No	No	No																						0
ENSMUSG00000064860	n-R5s220	1	156158538	156158657	-1	0	0	NA	0.896192	0.402356	No	No	No	No	No	No	No																						0
ENSMUSG00000004110	Cacna1e	1	156239649	156573049	-1	0.34626	1.0801	0.822729	0.844785	0.605028	No	No	No	No	No	No	No																						0
ENSMUSG00000086217	Gm9530	1	156910653	156930396	-1	0.77735	0.589959	0.982767	0.943227	0.643014	No	No	No	No	No	No	No																						0
ENSMUSG00000056708	Ier5	1	156945634	156946560	-1	63.3491	70.454	0.834336	0.957465	1.61699e-05	No	Yes	No	No	No	No	No																						0
ENSMUSG00000026471	Mr1	1	156975076	156993934	-1	299.11	240.874	0.657284	0.953087	8.31315e-06	No	Yes	No	No	No	No	No																						0
ENSMUSG00000026470	Stx6	1	157005879	157054371	1	160.967	142.702	0.975888	0.959777	0.694772	No	Yes	No	No	No	No	No																						0
ENSMUSG00000033722	BC034090	1	157059603	157079870	-1	14.0246	19.5075	0.718228	0.941668	0.0168274	No	Yes	No	No	No	No	No																						0
ENSMUSG00000026469	Xpr1	1	157122831	157264545	-1	2182.57	1267.02	0.0248467	0.647221	0	No	Yes	Yes	No	Yes	Yes	No																						0
ENSMUSG00000073535	Gm5532	1	157367303	157374241	-1	25.7354	70.58	0.0164899	0.109764	0	No	Yes	Yes	No	No	No	No																						0
ENSMUSG00000033701	Acbd6	1	157405250	157534363	1	512.784	403.494	0.848666	0.95841	0.693435	No	Yes	No	No	No	No	No																						0
ENSMUSG00000026468	Lhx4	1	157548855	157589007	-1	0	0	NA	0.868732	0.296956	No	No	No	No	No	No	No																						0
ENSMUSG00000033684	Qsox1	1	157625285	157660013	-1	246.919	223.568	0.967111	0.955321	0.6963	No	Yes	No	No	No	No	No																						0
ENSMUSG00000033671	Cep350	1	157692096	157820314	-1	1089.73	1002.32	0.941416	0.959576	0.256532	No	Yes	No	No	No	No	No																						0
ENSMUSG00000077419	U2	1	157801704	157801852	1	0	0	NA	0.916703	0.490213	No	No	No	No	No	No	No																						0
ENSMUSG00000026466	Tor1aip1	1	157853364	157883610	-1	1184.36	1086.87	0.943162	0.959986	0.670783	No	Yes	No	No	No	No	No																						0
ENSMUSG00000050565	Tor1aip2	1	157882533	157915991	1	248.157	335.666	0.404876	0.486375	0	No	Yes	No	No	No	No	No																						0
ENSMUSG00000079252	Tor1aip2	1	157882856	157900866	1	402.359	348.566	0.842867	0.957065	0.000228536	No	Yes	No	No	No	No	No																						0
ENSMUSG00000015484	Fam163a	1	157923096	158135156	-1	0.585229	0	0.981007	0.773689	0.117899	No	No	No	No	No	No	No																						0
ENSMUSG00000060985	Tdrd5	1	158185426	158233795	-1	0.152543	0	0.981007	0.77097	0.1225	No	No	No	No	No	No	No																						0
ENSMUSG00000026602	Nphs2	1	158240866	158258166	1	2.79435	1.02777	0.779248	0.940901	0.615193	No	No	No	No	No	No	No																						0
ENSMUSG00000026601	9430070O13Rik	1	158295060	158330121	-1	0	0.140803	0.892925	0.813249	0.155116	No	No	No	No	No	No	No																						0
ENSMUSG00000078193	Gm2000	1	158296169	158296613	1	4.08159	3.1059	0.93487	0.958214	0.632343	No	No	No	No	No	No	No																						0
ENSMUSG00000026600	Soat1	1	158358239	158404459	-1	32.6166	44.6077	0.874553	0.786211	0.062031	No	Yes	No	No	No	No	No																						0
ENSMUSG00000057808	Gm10031	1	158454362	158454856	1	75.6217	66.228	0.971965	0.956183	0.685519	No	Yes	No	No	No	No	No																						0
ENSMUSG00000026596	Abl2	1	158489180	158579750	1	740.792	700.278	0.953503	0.954563	0.686732	No	Yes	No	No	No	No	No																						0
ENSMUSG00000060519	Tor3a	1	158583748	158604487	-1	114.748	138.174	0.814526	0.84757	7.53125e-08	No	Yes	No	No	No	No	No																						0
ENSMUSG00000033557	Fam20b	1	158608676	158649141	-1	1051.49	1493.57	0.200763	0.0107198	0	No	Yes	Yes	No	No	No	No																						0
ENSMUSG00000046057	Gm15428	1	158723597	158724500	1	0	0	NA	0.879317	0.335966	No	No	No	No	No	No	No																						0
ENSMUSG00000026594	Ralgps2	1	158738253	158869664	-1	5.87694	5.45965	0.994287	0.95097	0.673386	No	No	No	No	No	No	No																						0
ENSMUSG00000033544	Angptl1	1	158768693	158791209	1	77.3236	115.688	0.417579	0.787279	2.92074e-14	No	Yes	No	No	No	No	No																						0
ENSMUSG00000073531		1	158973680	158974325	1	0	0	NA	0.906784	0.446768	No	No	No	No	No	No	No																						0
ENSMUSG00000026592	1700057K13Rik	1	159029279	159038811	-1	0.0813363	0	1	0.838215	0.219903	No	No	No	No	No	No	No																						0
ENSMUSG00000070565	Rasal2	1	159070665	159342726	-1	84.684	82.4298	1	0.954361	0.691501	No	Yes	No	No	No	No	No																						0
ENSMUSG00000087632	Gm6058	1	159314062	159314460	-1	0.508958	0	1	0.831795	0.245024	No	No	No	No	No	No	No																						0
ENSMUSG00000049881	2810025M15Rik	1	159342483	159350366	1	56.9477	50.9148	1	0.956824	0.686447	No	Yes	No	No	No	No	No																						0
ENSMUSG00000033488	BC026585	1	159388711	159419191	1	7.16165	9.06176	0.902369	0.948601	0.635834	No	Yes	No	No	No	No	No																						0
ENSMUSG00000087093	Gm15486	1	159428006	159441852	-1	0	0	NA	0.933477	0.568731	No	No	No	No	No	No	No																						0
ENSMUSG00000026587	Astn1	1	160292487	160621917	1	2.47041	1.10301	0.822729	0.941521	0.61406	No	No	No	No	No	No	No																						0
ENSMUSG00000070103	Mir488	1	160435756	160435864	1	0	0	NA	0.903158	0.431452	No	No	No	No	No	No	No																						0
ENSMUSG00000073530	Pappa2	1	160641862	160887870	-1	7.92938	10.6756	0.927131	0.952076	0.629575	No	Yes	No	No	No	No	No																						0
ENSMUSG00000047661	1600012P17Rik	1	160888258	160910621	-1	0.155733	0.219259	0.981007	0.668651	0.61597	No	No	No	No	No	No	No																						0
ENSMUSG00000061992	Gm4953	1	161098288	161098773	-1	2.52384	4.9304	0.507416	0.93994	0.0262206	No	No	No	No	No	No	No																						0
ENSMUSG00000040782	Rfwd2	1	161162457	161277711	1	162.512	139.677	0.892925	0.958464	0.676021	No	Yes	No	No	No	No	No																						0
ENSMUSG00000080410	AC084287.1	1	161261927	161262009	-1	0	0	NA	0.922763	0.517846	No	No	No	No	No	No	No																						0
ENSMUSG00000089536	Scarna3a	1	161270414	161270553	1	0	0.579321	0.247367	0.366631	0.00892288	No	No	No	No	No	No	No																						0
ENSMUSG00000073528	Gm10530	1	161544880	161615006	1	0	0	NA	0.906778	0.446744	No	No	No	No	No	No	No																						0
ENSMUSG00000015829	Tnr	1	161667641	161854606	1	0.585229	0.109629	1	0.701985	0.625169	No	No	No	No	No	No	No																						0
ENSMUSG00000088145	SNORA17	1	161913627	161913736	-1	0	0	NA	0.935069	0.57651	No	No	No	No	No	No	No																						0
ENSMUSG00000050883	4930523C07Rik	1	161974544	162002124	1	13.5808	11.8153	0.981007	0.956972	0.679287	No	Yes	No	No	No	No	No																						0
ENSMUSG00000026729	4930562F07Rik	1	162004866	162008049	-1	10.2331	10.5111	1	0.95572	0.679111	No	Yes	No	No	No	No	No																						0
ENSMUSG00000073527	Gm10529	1	162005293	162005672	1	3.77751	4.30309	0.892925	0.946204	0.609995	No	No	No	No	No	No	No																						0
ENSMUSG00000026725	Tnn	1	162015165	162083711	-1	45.8645	11.7065	3.82352e-06	0.772715	0	No	Yes	Yes	No	Yes	No	No																						0
ENSMUSG00000058267	Mrps14	1	162125346	162132301	1	438.867	356.41	0.795333	0.952351	0.0158337	No	Yes	No	No	No	No	No																						0
ENSMUSG00000014226	Cacybp	1	162133056	162142908	-1	415.937	340.342	0.78466	0.95672	0.0125998	No	Yes	No	No	No	No	No																						0
ENSMUSG00000026721	Rabgap1l	1	162149305	162723069	-1	92.8484	118.214	0.847302	0.945991	0.00119492	No	Yes	No	No	No	No	No																						0
ENSMUSG00000089204	Mir1927	1	162225995	162226103	-1	0	0	NA	0.937105	0.586642	No	No	No	No	No	No	No																						0
ENSMUSG00000077759	SNORA17	1	162575704	162575835	1	0	0	NA	0.917637	0.494458	No	No	No	No	No	No	No																						0
ENSMUSG00000077648	SNORA26	1	162806333	162806453	-1	0	0	NA	0.917347	0.493153	No	No	No	No	No	No	No																						0
ENSMUSG00000057499	Gm6177	1	162823251	162823715	1	0	0.529705	0.691663	0.525975	0.0447642	No	No	No	No	No	No	No																						0
ENSMUSG00000040423	Rc3h1	1	162836549	162905109	1	483.638	469.006	1	0.958971	0.697405	No	Yes	No	No	No	No	No																						0
ENSMUSG00000073520		1	162903658	162905104	1	0	0	NA	0.906749	0.446619	No	No	No	No	No	No	No																						0
ENSMUSG00000026715	Serpinc1	1	162917618	162932670	1	0.162673	0.685729	0.757912	0.760236	0.599812	No	No	No	No	No	No	No																						0
ENSMUSG00000043467	Zbtb37	1	162938931	162964980	-1	26.258	21.1431	0.892925	0.955104	0.652572	No	Yes	No	No	No	No	No																						0
ENSMUSG00000079242	C730034F03Rik	1	162951101	162951934	-1	0	0	NA	0.920769	0.508653	No	No	No	No	No	No	No																						0
ENSMUSG00000053332	Gas5	1	162964553	162968670	1	284.058	247.058	0.788462	0.953847	3.38628e-05	No	Yes	No	No	No	No	No																						0
[truncated: 34,538 more rows]
