# Supplementary material for: Resolving candidate genes of mouse skeletal muscle QTL via RNA-Seq and expression network analyses
Source: BMC Genomics. 2012 Nov 5;13:592. doi: 10.1186/1471-2164-13-592 (PMC3505184; doi:10.1186/1471-2164-13-592)
Supplement: Additional file 3 — Contains DexSeq analysis results. [file 1471-2164-13-592-S3.xlsx]

## Sheet: Readme
DexSeq-ExonBinID	unique exon counting bin id
geneID	gene/genes
exonID	exon bin number of gene
chr	chromosome
start	start position of exon-bin
end	end position of exon bin
strand	strand
transcripts	transcripts
L-NormMeanCount	LG/J strain normalised counts for exon-bin (calculated from DexSeq normalised counts)
S-NormMeanCount	SM/J strain normalised counts for exon-bin (calculated from DexSeq normalised counts)
log2fold(S/L)1	calculated from the Normalised mean count
dispBeforeSharing	per exon dispersion
dispFitted	fitted value
dispersion	maximum of the per-exon estimate and fitted value
log2fold(S/L)2	log2 foldchange calculated by DexSeq (calculates them from the coefficients of a General Linear Model that fits the read counts to a variable of the experimental design)
pvalue	P value calculated by DexSeq
padjust	FDR calculated by DexSeq
Loci	Skeletal muscle weight loci from Lionikas et al. 2010

## Sheet: DexSeq results
DexSeq-ExonBinID	geneID	exonID	chr	start	end	strand	transcripts	L-NormMeanCount	S-NormMeanCount	log2-L	log2-S	log2fold(S/L)1	dispBeforeSharing	dispFitted	dispersion	log2fold(S/L)2	pvalue	padjust	Loci
ENSMUSG00000079343+ENSMUSG00000038521:035	ENSMUSG00000079343+ENSMUSG00000038521	E035	chr6	124574643	124575980	-	ENSMUST00000160608;ENSMUST00000068797	18.5624	0	4.21431	0	-4.21431	0.147752	0.289835	0.289835	-42.0459	0	0	.
ENSMUSG00000089945+ENSMUSG00000038729+ENSMUSG00000090053:023	ENSMUSG00000089945+ENSMUSG00000038729+ENSMUSG00000090053	E023	chr4	57754967	57755345	+	ENSMUST00000071723;ENSMUST00000107600	95.0678	0	6.57089	0	-6.57089	0.0388718	0.0997686	0.0997686	-37.3957	0	0	.
ENSMUSG00000067235:006	ENSMUSG00000067235	E006	chr17	35607433	35607590	+	ENSMUST00000068291;ENSMUST00000056774;ENSMUST00000040279	44.2063	0.590703	5.46618	0	-5.46618	0.0477187	0.151519	0.151519	-4.38374	0	0	.
ENSMUSG00000027940:041	ENSMUSG00000027940	E041	chr3	89903450	89904487	+	ENSMUST00000118566;ENSMUST00000029549;ENSMUST00000029550;ENSMUST00000062193;ENSMUST00000119570	33.6092	1.11438	5.07079	0.156245	-4.91454	0.248245	0.17991	0.248245	-5.36228	0	0	.
ENSMUSG00000087260:004	ENSMUSG00000087260	E004	chr3	107086553	107086997	+	ENSMUST00000145735	44.2209	2.97903	5.46666	1.57484	-3.89182	0.154759	0.146537	0.154759	-3.74224	0	0	.
ENSMUSG00000061232:011	ENSMUSG00000061232	E011	chr17	34136933	34136948	-	ENSMUST00000114311;ENSMUST00000046131;ENSMUST00000025181;ENSMUST00000087189	116.192	6.81206	6.86037	2.76809	-4.09228	0.131403	0.089295	0.131403	-3.26171	0	0	.
ENSMUSG00000041298:030	ENSMUSG00000041298	E030	chr5	149805101	149805519	-	ENSMUST00000145042	103.993	8.73523	6.70034	3.12685	-3.5735	0.129976	0.092544	0.129976	-3.14355	0	0	.
ENSMUSG00000061232:010	ENSMUSG00000061232	E010	chr17	34136837	34136932	-	ENSMUST00000114311;ENSMUST00000046131;ENSMUST00000025181	200.481	10.7643	7.64732	3.42818	-4.21914	0.146579	0.0744067	0.146579	-3.36703	0	0	.
ENSMUSG00000055775:038	ENSMUSG00000055775	E038	chr11	67114903	67115086	+	ENSMUST00000019625	2656.28	17.3788	11.3752	4.11925	-7.25594	0.361856	0.0552927	0.361856	-7.09735	0	0	.
ENSMUSG00000058690:010	ENSMUSG00000058690	E010	chr14	37751770	37751966	-	ENSMUST00000090024;ENSMUST00000111893	0	21.6849	0	4.43862	4.43862	0.0535001	0.255827	0.255827	31.9131	0	0	.
ENSMUSG00000029642:006	ENSMUSG00000029642	E006	chr5	147922224	147922936	+	ENSMUST00000110557;ENSMUST00000110555	0.286327	28.0382	0	4.80932	4.80932	0.116456	0.208434	0.208434	7.09843	0	0	.
ENSMUSG00000059142:001	ENSMUSG00000059142	E001	chr17	22985997	22989422	-	ENSMUST00000088696;ENSMUST00000095615;ENSMUST00000160457	150.301	36.4887	7.23171	5.18938	-2.04233	0.0256608	0.0771239	0.0771239	-1.89564	0	0	.
ENSMUSG00000061232:007	ENSMUSG00000061232	E007	chr17	34134230	34134505	-	ENSMUST00000114311;ENSMUST00000046131;ENSMUST00000025181;ENSMUST00000087189	1.82589	36.8834	0.868599	5.2049	4.3363	0.0799872	0.166911	0.166911	5.22206	0	0	.
ENSMUSG00000028795:015	ENSMUSG00000028795	E015	chr4	129298606	129298665	-	ENSMUST00000124630	0.292951	44.2634	0	5.46804	5.46804	0.160753	0.152048	0.160753	5.32112	0	0	.
ENSMUSG00000073609:017	ENSMUSG00000073609	E017	chr1	95747144	95748925	+	ENSMUST00000112881;ENSMUST00000097633	0.343785	45.771	0	5.51636	5.51636	0.0518698	0.148723	0.148723	5.95127	0	0	.
ENSMUSG00000015488:022	ENSMUSG00000015488	E022	chr2	26875314	26875540	+	ENSMUST00000015632;ENSMUST00000114007	353.05	50.3656	8.46373	5.65437	-2.80936	0.0826982	0.0645205	0.0826982	-2.60519	0	0	.
ENSMUSG00000024414:010	ENSMUSG00000024414	E010	chr11	94521032	94521232	+	ENSMUST00000132813;ENSMUST00000025278	0.803198	56.4912	0	5.81995	5.81995	0.0573404	0.130172	0.130172	4.21637	0	0	.
ENSMUSG00000067274:009	ENSMUSG00000067274	E009	chr5	116011108	116011226	+	ENSMUST00000152976;ENSMUST00000156359;ENSMUST00000086519	0.472759	63.7028	0	5.99329	5.99329	0.0032415	0.121967	0.121967	7.13418	0	0	.
ENSMUSG00000084843:007	ENSMUSG00000084843	E007	chr2	180120478	180120590	-	ENSMUST00000145549	61.6637	64.9888	5.94635	6.02212	0.0757695	0.313711	0.0882683	0.313711	4.15296	0	0	.
ENSMUSG00000033196:025	ENSMUSG00000033196	E025	chr11	67002164	67002340	+	ENSMUST00000018640;ENSMUST00000018641;ENSMUST00000131223	249.973	69.9916	7.96563	6.12911	-1.83652	0.116733	0.0673549	0.116733	-2.92952	0	0	.
ENSMUSG00000058690:011	ENSMUSG00000058690	E011	chr14	37752998	37754450	-	ENSMUST00000090024;ENSMUST00000111893	0	100.617	0	6.65272	6.65272	0.113537	0.0972255	0.113537	34.1377	0	0	.
ENSMUSG00000005804:017	ENSMUSG00000005804	E017	chr2	122573836	122575211	+	ENSMUST00000005954	6.88316	108.543	2.78307	6.76212	3.97905	0.037865	0.0916351	0.0916351	3.26142	0	0	.
ENSMUSG00000061232:008	ENSMUSG00000061232	E008	chr17	34136216	34136491	-	ENSMUST00000114311;ENSMUST00000025181;ENSMUST00000087189	27.1235	110.286	4.76147	6.78511	2.02364	0.0606327	0.0855584	0.0855584	2.9836	0	0	.
ENSMUSG00000025794:006	ENSMUSG00000025794	E006	chr9	120483212	120483547	+	ENSMUST00000050737	1.89021	155.594	0.918545	7.28164	6.3631	0.0630695	0.0814914	0.0814914	2.77714	0	0	Skmw29
ENSMUSG00000060180:037	ENSMUSG00000060180	E037	chr11	67181059	67181229	+	ENSMUST00000108684;ENSMUST00000081911	9.05329	169.344	3.17844	7.40381	4.22537	0.142029	0.078228	0.142029	3.2201	0	0	.
ENSMUSG00000059534:004	ENSMUSG00000059534	E004	chr11	4603907	4603965	-	ENSMUST00000151559;ENSMUST00000130236	6.9308	184.157	2.79302	7.5248	4.73177	0.109416	0.0765959	0.109416	3.76289	0	0	.
ENSMUSG00000051234:001	ENSMUSG00000051234	E001	chr9	96371360	96372181	-	ENSMUST00000057500	6.40767	394.644	2.6798	8.62441	5.94461	0.181535	0.0645845	0.181535	2.52897	0	0	.
ENSMUSG00000010492:009	ENSMUSG00000010492	E009	chr2	181314970	181315147	+	ENSMUST00000148847;ENSMUST00000122831;ENSMUST00000123110;ENSMUST00000126672	127.205	713.934	6.99101	9.47965	2.48864	0.0360517	0.0588651	0.0588651	1.74764	0	0	.
ENSMUSG00000073471:001	ENSMUSG00000073471	E001	chr17	8138518	8139168	+	ENSMUST00000097423	1.25017	19.6323	0.322119	4.29516	3.97304	0.057443	0.263596	0.263596	5.83422	2.22e-16	1.58e-12	.
ENSMUSG00000010492:015	ENSMUSG00000010492	E015	chr2	181315915	181316855	+	ENSMUST00000122831	288.971	133.759	8.17478	7.06349	-1.11129	0.0773649	0.064024	0.0773649	-1.85658	4.44e-16	3.05e-12	.
ENSMUSG00000078684:030	ENSMUSG00000078684	E030	chr3	88629510	88630250	+	ENSMUST00000079222	54.859	0.245866	5.77766	0	-5.77766	0.0504171	0.133213	0.133213	-5.24778	7.77e-16	5.17e-12	.
ENSMUSG00000062554:003	ENSMUSG00000062554	E003	chr4	34301673	34302103	+	ENSMUST00000016652	17.408	0	4.12168	0	-4.12168	0.403272	0.305497	0.403272	-29.7281	1.22e-15	7.87e-12	.
ENSMUSG00000015488:021	ENSMUSG00000015488	E021	chr2	26875101	26875313	+	ENSMUST00000114007	494.827	41.0693	8.95078	5.35999	-3.59079	0.210166	0.0618339	0.210166	-3.38438	3.66e-15	2.29e-11	.
ENSMUSG00000058454:002	ENSMUSG00000058454	E002	chr7	151009072	151009445	+	ENSMUST00000073878;ENSMUST00000128454;ENSMUST00000139748	24.4563	0	4.61214	0	-4.61214	0.268801	0.232916	0.268801	-32.0713	3.89e-15	2.36e-11	.
ENSMUSG00000010492:014	ENSMUSG00000010492	E014	chr2	181315682	181315914	+	ENSMUST00000148004;ENSMUST00000122831	213.852	110.811	7.74047	6.79195	-0.948518	0.0232589	0.0671566	0.0671566	-1.68984	1.17e-14	6.87e-11	.
ENSMUSG00000085348:003	ENSMUSG00000085348	E003	chr11	67037381	67037553	-	ENSMUST00000137662	56.3762	106.221	5.81701	6.73093	0.913918	0.0457921	0.080616	0.080616	1.77583	1.6e-14	9.16e-11	.
ENSMUSG00000006010:025	ENSMUSG00000006010	E025	chr1	152239734	152239819	-	ENSMUST00000094477;ENSMUST00000006167	0.225561	17.9837	0	4.16862	4.16862	0.133669	0.294416	0.294416	6.3969	2.65e-14	1.48e-10	.
ENSMUSG00000059923:004	ENSMUSG00000059923	E004	chr11	115507227	115507268	-	ENSMUST00000106499;ENSMUST00000021090;ENSMUST00000106500;ENSMUST00000106497	2.80679	30.7715	1.48892	4.94352	3.4546	0.198474	0.184217	0.198474	4.03027	3.23e-14	1.75e-10	.
ENSMUSG00000030703:010	ENSMUSG00000030703	E010	chr7	133918968	133919157	+	ENSMUST00000032944	18.1527	173.25	4.18211	7.43671	3.2546	0.100152	0.0765582	0.100152	-2.23508	6.57e-14	3.47e-10	.
ENSMUSG00000030246:002	ENSMUSG00000030246	E002	chr6	142438771	142439124	-	ENSMUST00000032373;ENSMUST00000130817	283.313	71.3373	8.14625	6.15659	-1.98967	0.112321	0.0660148	0.112321	-1.93927	1.29e-13	6.63e-10	Skmw34
ENSMUSG00000084843:005	ENSMUSG00000084843	E005	chr2	180117335	180117757	-	ENSMUST00000145549	10.7553	8.13197	3.42697	3.0236	-0.403369	0.251726	0.285773	0.285773	3.83047	2.95e-13	1.48e-09	.
ENSMUSG00000033576:009	ENSMUSG00000033576	E009	chr15	76876544	76876668	+	ENSMUST00000148197	14.8987	0	3.89711	0	-3.89711	0.261797	0.347915	0.347915	-29.1475	4.29e-13	2.11e-09	.
ENSMUSG00000074064:004	ENSMUSG00000074064	E004	chr8	121925494	121926333	+	ENSMUST00000145121	44.0305	142.702	5.46043	7.15686	1.69643	0.0746827	0.077131	0.077131	1.75179	4.45e-13	2.14e-09	.
ENSMUSG00000020744:013	ENSMUSG00000020744	E013	chr11	115484321	115484725	-	ENSMUST00000150898	4.29186	47.8837	2.1016	5.58146	3.47986	0.0356412	0.137679	0.137679	3.00386	4.85e-13	2.27e-09	.
ENSMUSG00000010492:013	ENSMUSG00000010492	E013	chr2	181315403	181315681	+	ENSMUST00000148004;ENSMUST00000122831;ENSMUST00000126672	212.892	120.115	7.73398	6.90827	-0.825706	0.0314705	0.0668182	0.0668182	-1.56898	5.75e-13	2.57e-09	.
ENSMUSG00000033845:013	ENSMUSG00000033845	E013	chr1	4775774	4775779	-	ENSMUST00000045689;ENSMUST00000146665;ENSMUST00000130201;ENSMUST00000115538;ENSMUST00000156816	40.8312	1.31929	5.3516	0.399757	-4.95184	0.398637	0.157664	0.398637	-5.16023	5.77e-13	2.57e-09	.
ENSMUSG00000036138:011	ENSMUSG00000036138	E011	chr9	119258472	119258527	+	ENSMUST00000039784;ENSMUST00000063335	0	20.8499	0	4.38197	4.38197	0.290408	0.263923	0.290408	29.6874	5.85e-13	2.57e-09	.
ENSMUSG00000020857:004	ENSMUSG00000020857	E004	chr11	93814114	93814215	-	ENSMUST00000021217;ENSMUST00000072566	54.4406	12.9125	5.76661	3.6907	-2.07591	0.130898	0.118745	0.130898	-2.37272	8.73e-13	3.75e-09	.
ENSMUSG00000035069:013	ENSMUSG00000035069	E013	chr4	103044337	103044473	+	ENSMUST00000133178	0.0732377	14.2193	0	3.82978	3.82978	0.264197	0.360395	0.360395	7.06271	1.08e-12	4.54e-09	Skmw29
ENSMUSG00000087410:003	ENSMUSG00000087410	E003	chr11	66928156	66928282	-	ENSMUST00000125538	554.136	1409.45	9.1141	10.4609	1.34682	0.017378	0.0558857	0.0558857	1.26295	2.03e-12	8.38e-09	.
ENSMUSG00000022519:013	ENSMUSG00000022519	E013	chr16	4541680	4541816	-	ENSMUST00000133440	18.2859	0.410187	4.19266	0	-4.19266	0.171808	0.288147	0.288147	-5.68526	2.11e-12	8.55e-09	.
ENSMUSG00000004070:006	ENSMUSG00000004070	E006	chr16	4756994	4757112	+	ENSMUST00000118885;ENSMUST00000140367;ENSMUST00000121529	16.4226	0.105483	4.03761	0	-4.03761	0.282793	0.318905	0.318905	-6.57883	3.32e-12	1.32e-08	.
ENSMUSG00000017615:010	ENSMUSG00000017615	E010	chr11	78343839	78343849	-	ENSMUST00000017759;ENSMUST00000108277	6.65254	44.5253	2.7339	5.47655	2.74265	0.144712	0.139317	0.144712	2.85305	4.05e-12	1.58e-08	.
ENSMUSG00000024414:011	ENSMUSG00000024414	E011	chr11	94521233	94521403	+	ENSMUST00000025278	44.5714	47.6034	5.47805	5.57299	0.0949449	0.0566904	0.101216	0.101216	-1.55145	4.54e-12	1.73e-08	.
ENSMUSG00000073155:005	ENSMUSG00000073155	E005	chr6	35202956	35203045	+	ENSMUST00000136110;ENSMUST00000130875	29.5756	3.68046	4.88633	1.87989	-3.00645	0.149724	0.185482	0.185482	-3.17997	4.87e-12	1.83e-08	.
ENSMUSG00000028452:001	ENSMUSG00000028452	E001	chr4	42992835	42993506	-	ENSMUST00000030164	14.6817	232.625	3.87595	7.86186	3.98592	0.150658	0.0713804	0.150658	2.09286	8.21e-12	3.02e-08	.
ENSMUSG00000022748:013	ENSMUSG00000022748	E013	chr16	57561173	57561875	-	ENSMUST00000099668	8.7484	24.6442	3.12902	4.62318	1.49416	0.0275787	0.184943	0.184943	2.95168	9.51e-12	3.4e-08	.
ENSMUSG00000068921:001	ENSMUSG00000068921	E001	chr3	88724725	88727557	-	ENSMUST00000090938	113.552	228.026	6.82721	7.83305	1.00584	0.0286897	0.0664879	0.0664879	1.49108	9.57e-12	3.4e-08	.
ENSMUSG00000010492:007	ENSMUSG00000010492	E007	chr2	181314303	181314357	+	ENSMUST00000148004;ENSMUST00000122831;ENSMUST00000126672	53.7386	248.778	5.74789	7.95872	2.21083	0.0254407	0.0681451	0.0681451	1.47626	1.49e-11	5.19e-08	.
ENSMUSG00000025794:001	ENSMUSG00000025794	E001	chr9	120480632	120480658	+	ENSMUST00000050737	8.30971	8.67427	3.0548	3.11674	0.0619454	0.0288929	0.311785	0.311785	-4.22367	1.94e-11	6.66e-08	.
ENSMUSG00000023286:026	ENSMUSG00000023286	E026	chr4	155331211	155331592	+	ENSMUST00000103175;ENSMUST00000105582;ENSMUST00000105583;ENSMUST00000105581;ENSMUST00000024056;ENSMUST00000118192;ENSMUST00000124092	51.7294	10.9433	5.69291	3.45197	-2.24094	0.0499856	0.123606	0.123606	-2.14863	5.22e-11	1.77e-07	.
ENSMUSG00000020744:011	ENSMUSG00000020744	E011	chr11	115483952	115483990	-	ENSMUST00000135552;ENSMUST00000106504	0.0815278	15.8358	0	3.98512	3.98512	0.286017	0.329083	0.329083	6.30472	8.84e-11	2.94e-07	.
ENSMUSG00000059208:032	ENSMUSG00000059208	E032	chr17	33822347	33823805	-	ENSMUST00000148178	15.1044	70.5442	3.9169	6.14046	2.22355	0.0081167	0.10484	0.10484	2.00219	1.61e-10	5.28e-07	.
ENSMUSG00000042233:008	ENSMUSG00000042233	E008	chr4	154794455	154796014	+	ENSMUST00000123952	12.1538	0.210966	3.60334	0	-3.60334	0.294009	0.408218	0.408218	-5.34241	1.96e-10	6.3e-07	.
ENSMUSG00000004070:007	ENSMUSG00000004070	E007	chr16	4757113	4757127	+	ENSMUST00000118885;ENSMUST00000121529	14.4598	0.105483	3.85398	0	-3.85398	0.405347	0.354651	0.405347	-6.42317	2.72e-10	8.62e-07	.
ENSMUSG00000032294:005	ENSMUSG00000032294	E005	chr9	59516720	59516906	+	ENSMUST00000034834	1215.5	2191.94	10.2473	11.098	0.850651	0.0663499	0.0549396	0.0663499	1.06433	2.85e-10	8.89e-07	.
ENSMUSG00000021592:001	ENSMUSG00000021592	E001	chr13	76197870	76199680	-	ENSMUST00000120573	13.0928	53.9738	3.7107	5.75419	2.04348	0.147557	0.119023	0.147557	2.10344	4.71e-10	1.45e-06	.
ENSMUSG00000020744:012	ENSMUSG00000020744	E012	chr11	115483991	115484139	-	ENSMUST00000135552	3.33903	33.0283	1.73943	5.04563	3.3062	0.166358	0.174204	0.174204	2.86956	7.45e-10	2.26e-06	.
ENSMUSG00000022283:018	ENSMUSG00000022283	E018	chr15	36530348	36530443	-	ENSMUST00000156793;ENSMUST00000001809	1.54665	22.4372	0.629147	4.48782	3.85868	0.231366	0.236447	0.236447	3.59874	8.31e-10	2.48e-06	.
ENSMUSG00000041298:029	ENSMUSG00000041298	E029	chr5	149802658	149805100	-	ENSMUST00000145042;ENSMUST00000152575	471.194	164.512	8.88018	7.36205	-1.51812	0.0114039	0.0605495	0.0605495	-1.12956	9.31e-10	2.74e-06	.
ENSMUSG00000029076:012	ENSMUSG00000029076	E012	chr4	155376582	155376808	+	ENSMUST00000097734	19.1468	1.36547	4.25903	0.449402	-3.80963	0.327125	0.267384	0.327125	-4.03456	1.04e-09	3.01e-06	.
ENSMUSG00000073411:005	ENSMUSG00000073411	E005	chr17	35403005	35403013	+	ENSMUST00000087173	17.6759	0	4.14371	0	-4.14371	0.603025	0.30168	0.603025	-28.4179	1.24e-09	3.56e-06	.
ENSMUSG00000020744:015	ENSMUSG00000020744	E015	chr11	115484732	115484906	-	ENSMUST00000140539;ENSMUST00000150898;ENSMUST00000144083	1.45667	25.8872	0.542673	4.69417	4.15149	0.0998862	0.213986	0.213986	3.33845	1.47e-09	4.16e-06	.
ENSMUSG00000023723:007	ENSMUSG00000023723	E007	chr11	88017988	88018082	+	ENSMUST00000139170;ENSMUST00000107916;ENSMUST00000118784	137.208	63.5041	7.10022	5.98878	-1.11144	0.0535637	0.0754958	0.0754958	-1.39371	1.65e-09	4.59e-06	.
ENSMUSG00000022748:014	ENSMUSG00000022748	E014	chr16	57606779	57606839	-	ENSMUST00000056619;ENSMUST00000099668;ENSMUST00000114371	6.38987	16.0589	2.67579	4.0053	1.32951	0.239112	0.248947	0.248947	3.00624	1.7e-09	4.67e-06	.
ENSMUSG00000018286:007	ENSMUSG00000018286	E007	chr11	70339927	70339927	+	ENSMUST00000148535;ENSMUST00000018430	7.4925	57.3895	2.90545	5.84271	2.93727	0.267052	0.121224	0.267052	3.14003	1.72e-09	4.68e-06	.
ENSMUSG00000052146:005	ENSMUSG00000052146	E005	chr17	27768145	27768200	-	ENSMUST00000114881;ENSMUST00000155071;ENSMUST00000114882	12.167	56.8078	3.6049	5.82802	2.22312	0.159873	0.117214	0.159873	1.79725	1.88e-09	5.04e-06	.
ENSMUSG00000030555:035	ENSMUSG00000030555	E035	chr7	74870434	74870900	+	ENSMUST00000154697	32.4078	4.06921	5.01827	2.02475	-2.99352	0.278164	0.173841	0.278164	-3.07977	2.13e-09	5.64e-06	.
ENSMUSG00000033196:039	ENSMUSG00000033196	E039	chr11	67007113	67007316	+	ENSMUST00000018641	824.339	68.3264	9.68709	6.09437	-3.59272	0.64193	0.0585643	0.64193	-4.68935	2.52e-09	6.58e-06	.
ENSMUSG00000038481:001	ENSMUSG00000038481	E001	chr10	40069114	40069527	+	ENSMUST00000095743;ENSMUST00000044672	49.9115	34.984	5.6413	5.12862	-0.512676	0.118073	0.105294	0.118073	-1.81881	2.79e-09	7.18e-06	.
ENSMUSG00000031078:007	ENSMUSG00000031078	E007	chr7	151624691	151624836	-	ENSMUST00000157079;ENSMUST00000103079;ENSMUST00000033407	12.2206	0.172419	3.61124	0	-3.61124	0.207772	0.40741	0.40741	-6.12578	3.42e-09	8.71e-06	.
ENSMUSG00000038481:013	ENSMUSG00000038481	E013	chr10	40199481	40203624	+	ENSMUST00000095743;ENSMUST00000044672	77.8078	434.501	6.28184	8.76321	2.48137	0.0308358	0.0622106	0.0622106	1.1148	3.79e-09	9.53e-06	Skmw35
ENSMUSG00000060636:014	ENSMUSG00000060636	E014	chr16	33057617	33057628	+	ENSMUST00000078804;ENSMUST00000115076;ENSMUST00000115075;ENSMUST00000133785;ENSMUST00000115079;ENSMUST00000115078	0	12.8651	0	3.68539	3.68539	0.443308	0.394429	0.443308	32.6556	5.29e-09	1.31e-05	.
ENSMUSG00000057229:002	ENSMUSG00000057229	E002	chr7	26404512	26405483	+	ENSMUST00000085953	24.168	299.174	4.59503	8.22484	3.62981	0.324165	0.0672118	0.324165	3.12738	6.25e-09	1.54e-05	.
ENSMUSG00000060636:013	ENSMUSG00000060636	E013	chr16	33057476	33057616	+	ENSMUST00000078804;ENSMUST00000137720;ENSMUST00000115076;ENSMUST00000115075;ENSMUST00000133785;ENSMUST00000115079;ENSMUST00000115078	0	12.932	0	3.69288	3.69288	0.455265	0.392665	0.455265	32.6572	7.03e-09	1.71e-05	.
ENSMUSG00000036644:036	ENSMUSG00000036644	E036	chr11	49985533	49986287	+	ENSMUST00000101270	21.4639	78.1895	4.42384	6.2889	1.86506	0.0148325	0.0976466	0.0976466	1.722	7.24e-09	1.74e-05	.
ENSMUSG00000060477:004	ENSMUSG00000060477	E004	chr6	113597633	113597815	+	ENSMUST00000089022;ENSMUST00000059286	14.9805	14.7711	3.90501	3.88471	-0.0203029	0.0855805	0.20101	0.20101	2.54331	8.26e-09	1.96e-05	.
ENSMUSG00000059534:005	ENSMUSG00000059534	E005	chr11	4603966	4603992	-	ENSMUST00000109928;ENSMUST00000151559;ENSMUST00000130236	4.17984	113.391	2.06345	6.82516	4.76171	0.474875	0.0909423	0.474875	3.66002	8.77e-09	2.05e-05	.
ENSMUSG00000029153:008	ENSMUSG00000029153	E008	chr5	73729770	73729832	-	ENSMUST00000087195;ENSMUST00000133164	15.2468	54.1999	3.93044	5.76022	1.82978	0.0667213	0.116782	0.116782	1.84678	8.94e-09	2.07e-05	.
ENSMUSG00000010492:011	ENSMUSG00000010492	E011	chr2	181315334	181315394	+	ENSMUST00000122831;ENSMUST00000148847;ENSMUST00000148004;ENSMUST00000123110;ENSMUST00000126672	32.3959	12.5154	5.01774	3.64563	-1.37211	0.0773649	0.15127	0.15127	-2.12007	1.11e-08	2.54e-05	.
ENSMUSG00000013593:015	ENSMUSG00000013593	E015	chr1	173170159	173170186	-	ENSMUST00000131286	0.262257	39.5083	0	5.30408	5.30408	0.805477	0.163888	0.805477	6.47507	1.16e-08	2.62e-05	.
ENSMUSG00000045980:013	ENSMUSG00000045980	E013	chr11	115089735	115089828	+	ENSMUST00000100235;ENSMUST00000061450	13.3352	47.7362	3.73717	5.57701	1.83984	0.112457	0.12544	0.12544	1.91707	1.27e-08	2.85e-05	.
ENSMUSG00000067235:007	ENSMUSG00000067235	E007	chr17	35607771	35608046	+	ENSMUST00000068291;ENSMUST00000056774;ENSMUST00000040279	60.5965	36.8088	5.92116	5.20198	-0.719182	0.0813233	0.098662	0.098662	1.11017	1.54e-08	3.41e-05	.
ENSMUSG00000071533:002	ENSMUSG00000071533	E002	chr16	56015619	56016912	-	ENSMUST00000114444;ENSMUST00000125040	106.403	55.9661	6.73339	5.80648	-0.926906	0.0773649	0.080654	0.080654	-1.12056	1.9e-08	4.16e-05	.
ENSMUSG00000056328:012	ENSMUSG00000056328	E012	chr11	67017851	67017965	+	ENSMUST00000075734;ENSMUST00000018637;ENSMUST00000124516	2671.29	1267.36	11.3833	10.3076	-1.07571	0.0888363	0.0547661	0.0888363	-1.42201	3.09e-08	6.7e-05	.
ENSMUSG00000045160:019	ENSMUSG00000045160	E019	chr6	83308411	83309241	+	ENSMUST00000148875;ENSMUST00000136501	208.787	572.936	7.70588	9.16223	1.45635	0.0310013	0.0592613	0.0592613	1.06033	3.73e-08	8.01e-05	.
ENSMUSG00000078684:012	ENSMUSG00000078684	E012	chr3	88614591	88614759	+	ENSMUST00000107501;ENSMUST00000135913	0	3.97089	0	1.98946	1.98946	1.74e-09	1.15772	1.15772	40.9688	4.87e-08	0.000103523	.
ENSMUSG00000022205:001	ENSMUSG00000022205	E001	chr15	11911094	11913795	-	ENSMUST00000022816	317.772	126.086	8.31185	6.97827	-1.33358	0.0547256	0.0635303	0.0635303	-1.05695	5.35e-08	0.000112588	.
ENSMUSG00000001089:006	ENSMUSG00000001089	E006	chr4	136095040	136095131	+	ENSMUST00000129230	11.8432	0.459662	3.56598	0	-3.56598	0.00596114	0.410003	0.410003	-4.37245	5.73e-08	0.000119389	.
ENSMUSG00000025794:002	ENSMUSG00000025794	E002	chr9	120481213	120481314	+	ENSMUST00000050737	5.49462	5.89162	2.45802	2.55867	0.100645	0.0287081	0.438689	0.438689	-4.2469	5.85e-08	0.000120525	Skmw24
ENSMUSG00000039065:009	ENSMUSG00000039065	E009	chr15	31548365	31550982	+	ENSMUST00000160146	48.7389	153.372	5.607	7.2609	1.65389	0.0949872	0.0753446	0.0949872	1.37387	6.56e-08	0.000133286	.
ENSMUSG00000014763:011	ENSMUSG00000014763	E011	chr17	15568731	15570544	+	ENSMUST00000055352	111.317	415.145	6.79853	8.69747	1.89894	0.10288	0.0619805	0.10288	1.49524	6.59e-08	0.000133286	.
ENSMUSG00000086215:001	ENSMUSG00000086215	E001	chr15	99082219	99082432	+	ENSMUST00000132673	18.3704	28.0543	4.19931	4.81015	0.610836	0.0341106	0.148088	0.148088	1.46145	6.73e-08	0.000134804	.
ENSMUSG00000028788:010	ENSMUSG00000028788	E010	chr4	129516395	129516440	+	ENSMUST00000132386;ENSMUST00000133662;ENSMUST00000127558;ENSMUST00000030578;ENSMUST00000141754	27.9755	123.043	4.80609	6.94302	2.13693	0.227385	0.0826832	0.227385	2.30418	7.59e-08	0.000150547	.
ENSMUSG00000024294:012	ENSMUSG00000024294	E012	chr18	10763187	10763320	+	ENSMUST00000124288;ENSMUST00000052838	9.68812	25.9562	3.27622	4.69801	1.42179	0.116745	0.176649	0.176649	2.15724	9.21e-08	0.000180805	.
ENSMUSG00000058690:008	ENSMUSG00000058690	E008	chr14	37740025	37740115	-	ENSMUST00000090024;ENSMUST00000067700;ENSMUST00000111893	87.303	11.622	6.44796	3.53878	-2.90918	0.157844	0.0979706	0.157844	-1.60796	1e-07	0.000194706	.
ENSMUSG00000085348:008	ENSMUSG00000085348	E008	chr11	67050636	67050783	-	ENSMUST00000149070	105.12	20.2996	6.71589	4.34338	-2.37251	0.0748285	0.0886086	0.0886086	-1.48767	1.09e-07	0.000209972	.
ENSMUSG00000033845:014	ENSMUSG00000033845	E014	chr1	4775780	4775791	-	ENSMUST00000146665;ENSMUST00000130201;ENSMUST00000115538;ENSMUST00000156816	27.9554	1.31929	4.80505	0.399757	-4.4053	0.653421	0.203411	0.653421	-4.61355	1.2e-07	0.000228309	.
ENSMUSG00000089875:004	ENSMUSG00000089875	E004	chr13	59872288	59873300	+	ENSMUST00000163053;ENSMUST00000162450	6.64737	39.6495	2.73278	5.30923	2.57645	0.0433592	0.148349	0.148349	1.68496	1.41e-07	0.000267294	.
ENSMUSG00000079343+ENSMUSG00000038521:023	ENSMUSG00000079343+ENSMUSG00000038521	E023	chr6	124490807	124490956	-	ENSMUST00000100963;ENSMUST00000160505;ENSMUST00000159463;ENSMUST00000077416;ENSMUST00000162443	0	9.08192	0	3.183	3.183	0.0773649	0.536383	0.536383	38.8956	1.52e-07	0.000282944	.
ENSMUSG00000010492:005	ENSMUSG00000010492	E005	chr2	181314194	181314236	+	ENSMUST00000126672	52.066	250.533	5.70227	7.96885	2.26658	0.118426	0.0681412	0.118426	1.58834	1.52e-07	0.000282944	.
ENSMUSG00000084843:004	ENSMUSG00000084843	E004	chr2	180116812	180116971	-	ENSMUST00000145549	4.19488	4.02697	2.06863	2.00969	-0.0589355	0.468911	0.58688	0.58688	3.95726	1.7e-07	0.000312854	.
ENSMUSG00000016510:008	ENSMUSG00000016510	E008	chr5	147774797	147774956	-	ENSMUST00000016654;ENSMUST00000110564	16.091	2.37006	4.00818	1.24492	-2.76326	0.319568	0.291133	0.319568	-3.13228	1.72e-07	0.000313217	.
ENSMUSG00000062040:001	ENSMUSG00000062040	E001	chr7	30678352	30678733	-	ENSMUST00000162592	40.4161	2.67069	5.33686	1.41721	-3.91965	0.105382	0.155404	0.155404	-2.39486	1.76e-07	0.000317838	.
ENSMUSG00000032563:019	ENSMUSG00000032563	E019	chr9	104979793	104979796	+	ENSMUST00000142424	1.71508	25.6223	0.778277	4.67933	3.90105	0.240462	0.214024	0.240462	2.86195	1.78e-07	0.000318341	.
ENSMUSG00000037029:003	ENSMUSG00000037029	E003	chr7	30948346	30948392	-	ENSMUST00000136508	1.03516	12.2051	0.0498588	3.60941	3.55955	2.16e-09	0.384774	0.384774	3.7844	1.85e-07	0.000329413	.
ENSMUSG00000026727:004	ENSMUSG00000026727	E004	chr2	13137629	13138396	-	ENSMUST00000162223	1.21098	14.8722	0.27618	3.89455	3.61837	0.0675512	0.326242	0.326242	3.38496	1.98e-07	0.000348687	.
ENSMUSG00000078684:011	ENSMUSG00000078684	E011	chr3	88612475	88612564	+	ENSMUST00000135913	0.0732377	4.18186	0	2.06414	2.06414	2.16e-09	1.08397	1.08397	7.32841	2.18e-07	0.000380195	.
ENSMUSG00000036073:002	ENSMUSG00000036073	E002	chr4	41702126	41702525	+	ENSMUST00000108038;ENSMUST00000151490;ENSMUST00000135734;ENSMUST00000084695	1.40182	26.8711	0.487297	4.74798	4.26068	0.138176	0.208717	0.208717	3.10526	2.28e-07	0.000394445	.
ENSMUSG00000034620+ENSMUSG00000079884:016	ENSMUSG00000034620+ENSMUSG00000079884	E016	chr10	121533193	121533283	-	ENSMUST00000135083	0.298799	11.92	0	3.57531	3.57531	0.26236	0.412455	0.412455	4.47576	2.3e-07	0.000394596	.
ENSMUSG00000038481:002	ENSMUSG00000038481	E002	chr10	40114131	40114206	+	ENSMUST00000095743;ENSMUST00000044672	41.961	25.9294	5.39098	4.69652	-0.694459	0.180725	0.118229	0.180725	-2.02677	2.44e-07	0.000415523	.
ENSMUSG00000059975:018	ENSMUSG00000059975	E018	chr7	30736733	30736912	-	ENSMUST00000108205	13.7784	0.245866	3.78434	0	-3.78434	0.201431	0.366261	0.366261	-4.75137	2.47e-07	0.00041795	.
ENSMUSG00000038244:025	ENSMUSG00000038244	E025	chr7	119480363	119480488	+	ENSMUST00000106649;ENSMUST00000037991	371.308	81.4092	8.53647	6.34712	-2.18935	0.0643341	0.063337	0.0643341	-1.17749	3.06e-07	0.00051371	.
ENSMUSG00000028648:003	ENSMUSG00000028648	E003	chr4	123393107	123393324	-	ENSMUST00000137312;ENSMUST00000106206;ENSMUST00000106207;ENSMUST00000030401	27.2867	12.3717	4.77013	3.62897	-1.14116	0.0320577	0.1642	0.1642	-1.66983	3.16e-07	0.00052395	.
ENSMUSG00000059534:007	ENSMUSG00000059534	E007	chr11	4604160	4604337	-	ENSMUST00000109928;ENSMUST00000058407;ENSMUST00000151559	1837.65	1714.51	10.8436	10.7436	-0.100067	0.035071	0.0548872	0.0548872	-0.988142	3.18e-07	0.00052395	.
ENSMUSG00000078700:008	ENSMUSG00000078700	E008	chr11	96806159	96806407	+	ENSMUST00000107628;ENSMUST00000131501;ENSMUST00000107627;ENSMUST00000135825	11.1614	1.97056	3.48044	0.978608	-2.50183	0.0942763	0.387505	0.387505	-2.3772	3.39e-07	0.000555185	.
ENSMUSG00000025743:010	ENSMUSG00000025743	E010	chr4	130377572	130378165	+	ENSMUST00000140623	0.905561	14.4062	0	3.84862	3.84862	0.0652887	0.339977	0.339977	3.94688	3.87e-07	0.000628599	.
ENSMUSG00000001508:018	ENSMUSG00000001508	E018	chr11	94837429	94837641	-	ENSMUST00000103162	121.878	217.763	6.9293	7.76662	0.837319	0.112928	0.0665611	0.112928	1.44525	4.42e-07	0.000711351	.
ENSMUSG00000073418:012	ENSMUSG00000073418	E012	chr17	34869669	34869836	-	ENSMUST00000069507	15.3629	1.71726	3.94138	0.780105	-3.16127	0.057238	0.310332	0.310332	-3.16463	4.55e-07	0.000726849	.
ENSMUSG00000079343+ENSMUSG00000038521:045	ENSMUSG00000079343+ENSMUSG00000038521	E045	chr6	124585090	124585210	-	ENSMUST00000160608;ENSMUST00000068797	5.33393	0	2.4152	0	-2.4152	0.310987	0.875583	0.875583	-40.1533	4.77e-07	0.000757012	.
ENSMUSG00000036138:012	ENSMUSG00000036138	E012	chr9	119258610	119258755	+	ENSMUST00000039784;ENSMUST00000063335	13.3917	72.764	3.74326	6.18515	2.44189	0.0213134	0.104539	0.104539	1.68818	5.08e-07	0.000799572	.
ENSMUSG00000022629:009	ENSMUSG00000022629	E009	chr15	90778755	90778769	-	ENSMUST00000100304	9.10009	0.316829	3.18588	0	-3.18588	0.358436	0.51921	0.51921	-4.96776	5.78e-07	0.000902162	.
ENSMUSG00000087410:005	ENSMUSG00000087410	E005	chr11	66929614	66930002	-	ENSMUST00000153497;ENSMUST00000125538	1038	593.7	10.0196	9.21359	-0.805997	0.0252467	0.0563398	0.0563398	-0.885651	7.16e-07	0.00110959	.
ENSMUSG00000020857:006	ENSMUSG00000020857	E006	chr11	93816939	93817097	-	ENSMUST00000072566	299.734	637.062	8.22754	9.31529	1.08775	0.0108401	0.0583329	0.0583329	0.877347	7.22e-07	0.0011108	.
ENSMUSG00000051761+ENSMUSG00000037531:001	ENSMUSG00000051761+ENSMUSG00000037531	E001	chr3	32624319	32626496	-	ENSMUST00000043966	193.028	181.597	7.59266	7.50459	-0.0880693	0.0352898	0.0653557	0.0653557	-1.01959	7.34e-07	0.00112144	.
ENSMUSG00000062040:014	ENSMUSG00000062040	E014	chr7	30691073	30691079	-	ENSMUST00000160411;ENSMUST00000053521;ENSMUST00000085788	11.8928	0	3.57201	0	-3.57201	0.0217507	0.42229	0.42229	-29.5433	7.48e-07	0.00112871	.
ENSMUSG00000005683:004	ENSMUSG00000005683	E004	chr10	127788255	127788320	+	ENSMUST00000005826	152.85	455.462	7.25597	8.83119	1.57521	0.120061	0.06086	0.120061	1.39951	7.5e-07	0.00112871	.
ENSMUSG00000039115:037	ENSMUSG00000039115	E037	chr9	118806842	118810121	+	ENSMUST00000044165	328.601	145.459	8.36019	7.18447	-1.17572	0.0287081	0.062901	0.062901	-0.945933	7.74e-07	0.00115651	.
ENSMUSG00000004056:009	ENSMUSG00000004056	E009	chr7	28392262	28392424	+	ENSMUST00000108343	6.55426	0	2.71243	0	-2.71243	0.51869	0.722549	0.722549	-30.4556	8.18e-07	0.00121382	.
ENSMUSG00000084843:002	ENSMUSG00000084843	E002	chr2	180106377	180106497	-	ENSMUST00000145549	241.865	5.07009	7.91806	2.34201	-5.57605	0.0130009	0.0714071	0.0714071	-1.33218	8.67e-07	0.00127685	.
ENSMUSG00000060938:004	ENSMUSG00000060938	E004	chr11	68715129	68715314	+	ENSMUST00000101014;ENSMUST00000128952	4.48359	5.32742	2.16465	2.41344	0.248783	0.979746	0.50051	0.979746	-4.56738	9.09e-07	0.00132963	.
ENSMUSG00000030621:027	ENSMUSG00000030621	E027	chr7	96997261	96997662	+	ENSMUST00000159167	22.5919	57.203	4.49773	5.83802	1.34029	0.0955569	0.108595	0.108595	1.54996	9.21e-07	0.0013367	.
ENSMUSG00000021218:011	ENSMUSG00000021218	E011	chr13	3564242	3565066	+	ENSMUST00000059515;ENSMUST00000110714	214.984	353.535	7.74808	8.46571	0.717625	0.0106256	0.0613645	0.0613645	0.963139	9.65e-07	0.00139117	.
ENSMUSG00000025980:001	ENSMUSG00000025980	E001	chr1	55134679	55135284	-	ENSMUST00000027123	5.71325	29.2521	2.51431	4.87047	2.35616	6.39e-10	0.179037	0.179037	2.1788	1.07e-06	0.00153559	.
ENSMUSG00000085348:004	ENSMUSG00000085348	E004	chr11	67037698	67037839	-	ENSMUST00000149070	77.1963	92.3938	6.27046	6.52972	0.259265	0.0701503	0.0795042	0.0795042	1.16559	1.13e-06	0.00160572	.
ENSMUSG00000021458+ENSMUSG00000056199:001	ENSMUSG00000021458+ENSMUSG00000056199	E001	chr13	62915437	62915984	+	ENSMUST00000060660	709.038	425.745	9.46972	8.73385	-0.735874	0.0197291	0.0575164	0.0575164	-0.90538	1.29e-06	0.0018266	.
ENSMUSG00000055041:003	ENSMUSG00000055041	E003	chr15	76730423	76730460	+	ENSMUST00000109793	7.96808	0	2.99423	0	-2.99423	0.540793	0.603863	0.603863	-27.0851	1.31e-06	0.00183322	.
ENSMUSG00000090222+ENSMUSG00000039997:018	ENSMUSG00000090222+ENSMUSG00000039997	E018	chr1	175858406	175859647	-	ENSMUST00000129829	15.8376	27.0794	3.98528	4.75912	0.773844	0.0238975	0.155806	0.155806	1.75518	1.38e-06	0.00192706	.
ENSMUSG00000073411:004	ENSMUSG00000073411	E004	chr17	35402729	35403004	+	ENSMUST00000087173;ENSMUST00000078966	47.5704	71.8994	5.57199	6.16791	0.595917	0.0311992	0.0903494	0.0903494	1.14917	1.69e-06	0.00233451	.
ENSMUSG00000084843:001	ENSMUSG00000084843	E001	chr2	180105196	180105935	-	ENSMUST00000145549	1054.13	31.9239	10.0418	4.99657	-5.04526	0.0773649	0.0576898	0.0773649	-0.926555	1.78e-06	0.00244573	.
ENSMUSG00000028795:018	ENSMUSG00000028795	E018	chr4	129299970	129300031	-	ENSMUST00000106035;ENSMUST00000030586;ENSMUST00000152708;ENSMUST00000150357;ENSMUST00000151838	59.09	43.5286	5.88484	5.44389	-0.440952	0.0998831	0.0963754	0.0998831	-1.48355	1.8e-06	0.00245754	.
ENSMUSG00000039285:021	ENSMUSG00000039285	E021	chr9	117968738	117968784	+	ENSMUST00000130735;ENSMUST00000134433	5.79287	26.9762	2.53428	4.75362	2.21934	0.0531338	0.187441	0.187441	2.21467	2.1e-06	0.0028422	.
ENSMUSG00000018559:009	ENSMUSG00000018559	E009	chr11	69802330	69802441	+	ENSMUST00000141623;ENSMUST00000108593;ENSMUST00000018703;ENSMUST00000131531	218.962	77.9804	7.77454	6.28504	-1.4895	0.0599474	0.0684172	0.0684172	-1.09779	2.5e-06	0.00337074	.
ENSMUSG00000021711+ENSMUSG00000078936:017	ENSMUSG00000021711+ENSMUSG00000078936	E017	chr13	104963802	104965084	-	ENSMUST00000091264;ENSMUST00000133280	26.1486	7.36662	4.70866	2.881	-1.82766	0.14488	0.184463	0.184463	-2.1287	2.63e-06	0.00352806	.
ENSMUSG00000039065:008	ENSMUSG00000039065	E008	chr15	31547291	31548364	+	ENSMUST00000160146;ENSMUST00000161061	27.1189	78.2194	4.76123	6.28945	1.52823	0.0600405	0.0952724	0.0952724	1.23631	2.73e-06	0.00362759	.
ENSMUSG00000032425:010	ENSMUSG00000032425	E010	chr9	88447554	88447699	+	ENSMUST00000162985;ENSMUST00000161232;ENSMUST00000160652;ENSMUST00000034998;ENSMUST00000162827	2.87514	15.7966	1.52363	3.98155	2.45791	0.0858797	0.288452	0.288452	2.5795	2.82e-06	0.00371215	.
ENSMUSG00000034620+ENSMUSG00000079884:015	ENSMUSG00000034620+ENSMUSG00000079884	E015	chr10	121533151	121533192	-	ENSMUST00000141057;ENSMUST00000135083	0.52436	12.0096	0	3.58611	3.58611	6.13e-10	0.403433	0.403433	3.76481	2.83e-06	0.00371215	.
ENSMUSG00000088921+ENSMUSG00000028811:009	ENSMUSG00000088921+ENSMUSG00000028811	E009	chr4	128877265	128877398	+	ENSMUST00000133992	0	5.57939	0	2.48011	2.48011	0.423195	0.839423	0.839423	27.8858	3.26e-06	0.00424902	.
ENSMUSG00000060477:003	ENSMUSG00000060477	E003	chr6	113588522	113588635	+	ENSMUST00000089022;ENSMUST00000059286;ENSMUST00000089023	13.1834	16.7603	3.72065	4.06698	0.34633	0.404733	0.200065	0.404733	2.8345	3.46e-06	0.00448755	.
ENSMUSG00000051761+ENSMUSG00000037531:006	ENSMUSG00000051761+ENSMUSG00000037531	E006	chr3	32631480	32631535	-	ENSMUST00000153564	4.17088	0	2.06035	0	-2.06035	0.00960324	1.10478	1.10478	-27.8963	3.57e-06	0.00460686	.
ENSMUSG00000063954+ENSMUSG00000070392:003	ENSMUSG00000063954+ENSMUSG00000070392	E003	chr3	96050005	96050673	+	ENSMUST00000090779	6.9205	0	2.79088	0	-2.79088	0.115105	0.68715	0.68715	-28.0158	3.77e-06	0.00479488	.
ENSMUSG00000063954+ENSMUSG00000070392:005	ENSMUSG00000063954+ENSMUSG00000070392	E005	chr3	96051220	96052431	+	ENSMUST00000090779	80.2779	62.9485	6.32693	5.9761	-0.350832	0.0292365	0.0842627	0.0842627	0.00103137	3.77e-06	0.00479488	.
ENSMUSG00000027384:014	ENSMUSG00000027384	E014	chr2	140029024	140029106	+	ENSMUST00000028863;ENSMUST00000044825;ENSMUST00000125913	303.48	174.253	8.24546	7.44504	-0.800418	0.0196569	0.0628299	0.0628299	-0.978029	3.86e-06	0.00488732	.
ENSMUSG00000018378+ENSMUSG00000087498:008	ENSMUSG00000018378+ENSMUSG00000087498	E008	chr11	87975763	87975923	+	ENSMUST00000154812	12.6753	86.7046	3.66395	6.43804	2.77408	0.261147	0.0977677	0.261147	2.18225	3.9e-06	0.00490747	.
ENSMUSG00000010651:010	ENSMUSG00000010651	E010	chr9	119062788	119062830	-	ENSMUST00000010795	10.6692	10.4236	3.41538	3.38179	-0.0335932	0.130469	0.261502	0.261502	2.42247	3.98e-06	0.00496782	.
ENSMUSG00000073155:004	ENSMUSG00000073155	E004	chr6	35202783	35202955	+	ENSMUST00000136110	47.8234	18.4693	5.57965	4.20706	-1.37259	0.15019	0.119786	0.15019	-1.53101	4.15e-06	0.00515827	.
ENSMUSG00000018845:018	ENSMUSG00000018845	E018	chr11	82747104	82747154	+	ENSMUST00000142336	4.46443	17.6504	2.15848	4.14163	1.98315	0.176679	0.251896	0.251896	2.44593	4.24e-06	0.00523693	.
ENSMUSG00000057229:003	ENSMUSG00000057229	E003	chr7	26405556	26405913	+	ENSMUST00000130897	14.9532	53.6032	3.90238	5.74425	1.84186	0.168936	0.117602	0.168936	1.60662	4.53e-06	0.00556217	.
ENSMUSG00000071644:006	ENSMUSG00000071644	E006	chr19	9043854	9043996	+	ENSMUST00000128626;ENSMUST00000152076;ENSMUST00000122932;ENSMUST00000052248;ENSMUST00000127480	0.219713	8.55221	0	3.0963	3.0963	0.250426	0.553442	0.553442	4.49021	4.64e-06	0.00566704	.
ENSMUSG00000032633:007	ENSMUSG00000032633	E007	chr11	59608767	59609077	-	ENSMUST00000148151	27.4884	9.06364	4.78075	3.18009	-1.60066	0.234288	0.173595	0.234288	-1.99751	4.86e-06	0.00586785	.
ENSMUSG00000073889:027	ENSMUSG00000073889	E027	chr4	41714819	41714933	+	ENSMUST00000098132;ENSMUST00000152748;ENSMUST00000108040;ENSMUST00000108041;ENSMUST00000155538;ENSMUST00000108042;ENSMUST00000145445	26.758	6.70196	4.7419	2.74458	-1.99731	0.0275905	0.184679	0.184679	-1.77194	4.87e-06	0.00586785	.
ENSMUSG00000042684:001	ENSMUSG00000042684	E001	chr1	155350147	155350687	-	ENSMUST00000041874	5.8509	0	2.54866	0	-2.54866	0.0561756	0.802959	0.802959	-27.5284	4.99e-06	0.00598391	.
ENSMUSG00000030852:001	ENSMUSG00000030852	E001	chr7	137720998	137721030	+	ENSMUST00000033140;ENSMUST00000084513;ENSMUST00000059145	71.4847	30.559	6.15956	4.93353	-1.22604	0.136018	0.0966161	0.136018	-1.51306	5.29e-06	0.00630916	.
ENSMUSG00000025920:012	ENSMUSG00000025920	E012	chr1	16334380	16335674	-	ENSMUST00000131257;ENSMUST00000162007;ENSMUST00000159558;ENSMUST00000128957;ENSMUST00000115360;ENSMUST00000127420	237.51	127.661	7.89184	6.99618	-0.895665	0.0481068	0.0656586	0.0656586	-1.00924	5.39e-06	0.00638267	.
ENSMUSG00000038481:003	ENSMUSG00000038481	E003	chr10	40154110	40154220	+	ENSMUST00000095743;ENSMUST00000044672	25.2738	15.4606	4.65957	3.95053	-0.709045	0.203677	0.16128	0.203677	-2.03838	5.5e-06	0.00647903	.
ENSMUSG00000044795:002	ENSMUSG00000044795	E002	chr11	69206765	69207113	-	ENSMUST00000108660	21.5521	1.29375	4.42976	0.371555	-4.0582	0.117843	0.245553	0.245553	-2.246	5.71e-06	0.00668454	.
ENSMUSG00000062040:012	ENSMUSG00000062040	E012	chr7	30689063	30689078	-	ENSMUST00000162592;ENSMUST00000159920;ENSMUST00000053521;ENSMUST00000085788	15.144	0.286424	3.92067	0	-3.92067	0.31252	0.337775	0.337775	-4.08616	6.03e-06	0.00701905	.
ENSMUSG00000033813+ENSMUSG00000025903:039	ENSMUSG00000033813+ENSMUSG00000025903	E039	chr1	4886437	4887983	+	ENSMUST00000081551	0.878878	10.6484	0	3.41257	3.41257	0.205345	0.433978	0.433978	3.49746	6.39e-06	0.00740409	.
ENSMUSG00000024750:017	ENSMUSG00000024750	E017	chr19	21355462	21356779	+	ENSMUST00000025659	167.795	338.277	7.39055	8.40206	1.01151	0.0799872	0.062316	0.0799872	1.03622	6.46e-06	0.0074414	.
ENSMUSG00000020821:029	ENSMUSG00000020821	E029	chr11	70542382	70543926	+	ENSMUST00000102554;ENSMUST00000072187	4607.65	2413.88	12.1698	11.2371	-0.932674	0.0271941	0.0542774	0.0542774	-0.843782	6.54e-06	0.00746599	.
ENSMUSG00000080741+ENSMUSG00000047246:004	ENSMUSG00000080741+ENSMUSG00000047246	E004	chr13	23677295	23677448	-	ENSMUST00000091704;ENSMUST00000051091	9.30623	43.5145	3.2182	5.44342	2.22523	0.203042	0.136653	0.203042	1.85041	6.55e-06	0.00746599	Skmw33
ENSMUSG00000075000:007	ENSMUSG00000075000	E007	chr10	66747929	66748053	-	ENSMUST00000077839	10.6438	5.78689	3.41195	2.53279	-0.879158	0.501294	0.320477	0.501294	1.35219	6.89e-06	0.00780737	.
ENSMUSG00000028268:006	ENSMUSG00000028268	E006	chr3	142223685	142223822	+	ENSMUST00000128609;ENSMUST00000142731;ENSMUST00000029935	10.5207	0	3.39516	0	-3.39516	0.210975	0.470365	0.470365	-28.1051	7.14e-06	0.00804057	.
ENSMUSG00000005882:011	ENSMUSG00000005882	E011	chr2	155677095	155677102	-	ENSMUST00000109631;ENSMUST00000109632;ENSMUST00000109633;ENSMUST00000109636;ENSMUST00000006036;ENSMUST00000161484;ENSMUST00000152766;ENSMUST00000139232;ENSMUST00000151078;ENSMUST00000088667;ENSMUST00000136933;ENSMUST00000152818;ENSMUST00000123790	31.0708	4.02893	4.95749	2.0104	-2.94709	0.0826753	0.178557	0.178557	-1.98464	7.64e-06	0.00856446	.
ENSMUSG00000053768:012	ENSMUSG00000053768	E012	chr6	32751997	32752066	-	ENSMUST00000125264	0.152324	7.6425	0	2.93405	2.93405	0.272963	0.616092	0.616092	5.47695	7.68e-06	0.00856499	.
ENSMUSG00000020917:018	ENSMUSG00000020917	E018	chr11	100355395	100355513	-	ENSMUST00000152969	0.0732377	7.16332	0	2.84063	2.84063	0.565121	0.659482	0.659482	5.63255	7.83e-06	0.00868104	.
ENSMUSG00000023939:005	ENSMUSG00000023939	E005	chr17	45833668	45833905	+	ENSMUST00000149040	20.3198	2.3165	4.34481	1.21195	-3.13286	0.614776	0.24733	0.614776	-3.50287	7.98e-06	0.00880276	.
ENSMUSG00000087128:006	ENSMUSG00000087128	E006	chr4	94143704	94143858	-	ENSMUST00000133884;ENSMUST00000127678	130.12	25.2495	7.0237	4.65818	-2.36552	0.114958	0.0818703	0.114958	-1.24154	8.08e-06	0.00885788	Skmw29
ENSMUSG00000085237+ENSMUSG00000085971:003	ENSMUSG00000085237+ENSMUSG00000085971	E003	chr5	149807897	149808142	-	ENSMUST00000133694;ENSMUST00000133243	4.27524	3.84675	2.09601	1.94364	-0.152368	0.230989	0.593437	0.593437	3.29508	8.25e-06	0.0090047	.
ENSMUSG00000087372:006	ENSMUSG00000087372	E006	chr7	31530568	31530948	+	ENSMUST00000154990	4.24749	0	2.08661	0	-2.08661	0.455391	1.08582	1.08582	-26.9842	8.84e-06	0.00959648	.
ENSMUSG00000029534:027	ENSMUSG00000029534	E027	chr6	17800426	17802257	+	ENSMUST00000140358;ENSMUST00000154059	2.88689	17.9234	1.52952	4.16377	2.63426	0.240009	0.264324	0.264324	2.46154	8.92e-06	0.00963011	.
ENSMUSG00000030621:007	ENSMUSG00000030621	E007	chr7	96789537	96792183	+	ENSMUST00000162145	160.931	14.244	7.3303	3.83229	-3.49801	0.622537	0.0786801	0.622537	-3.23492	9.07e-06	0.00974587	.
ENSMUSG00000035086:001	ENSMUSG00000035086	E001	chr11	101147266	101149575	-	ENSMUST00000130916	14.3634	1.96762	3.84432	0.97645	-2.86787	0.188058	0.322107	0.322107	-2.7485	9.32e-06	0.00991923	.
ENSMUSG00000049687+ENSMUSG00000022452:018	ENSMUSG00000049687+ENSMUSG00000022452	E018	chr15	82179273	82179299	+	ENSMUST00000160994;ENSMUST00000161892;ENSMUST00000023086;ENSMUST00000162705;ENSMUST00000159054	150.372	381.599	7.23239	8.57592	1.34352	0.0708772	0.0618943	0.0708772	0.966756	9.34e-06	0.00991923	.
ENSMUSG00000031949:013	ENSMUSG00000031949	E013	chr8	114516081	114516148	-	ENSMUST00000034427;ENSMUST00000139820;ENSMUST00000070921	0.815571	9.30577	0	3.21813	3.21813	0.2059	0.486809	0.486809	3.48853	9.38e-06	0.00991923	.
ENSMUSG00000002031:043	ENSMUSG00000002031	E043	chr9	44598979	44600797	+	ENSMUST00000002099	2.22902	13.5974	1.15641	3.76526	2.60885	0.0555411	0.330665	0.330665	2.70224	9.72e-06	0.010227	.
ENSMUSG00000010492:008	ENSMUSG00000010492	E008	chr2	181314358	181314368	+	ENSMUST00000122831	8.66965	43.2298	3.11597	5.43395	2.31798	0.0026999	0.138126	0.138126	1.6501	1.07e-05	0.0111878	.
ENSMUSG00000034055:018	ENSMUSG00000034055	E018	chrX	99752435	99752611	-	ENSMUST00000122022;ENSMUST00000120270;ENSMUST00000113611;ENSMUST00000052012;ENSMUST00000119229;ENSMUST00000142534	634.607	271.699	9.30972	8.08587	-1.22385	0.0472632	0.0584903	0.0584903	-0.976225	1.09e-05	0.0112756	.
ENSMUSG00000020773+ENSMUSG00000054517:027	ENSMUSG00000020773+ENSMUSG00000054517	E027	chr11	115992439	115992440	-	ENSMUST00000067632;ENSMUST00000154061	6.58429	0.248695	2.71903	0	-2.71903	0.221512	0.695263	0.695263	-5.01653	1.1e-05	0.0112756	.
ENSMUSG00000020773+ENSMUSG00000054517:028	ENSMUSG00000020773+ENSMUSG00000054517	E028	chr11	115992441	115992442	-	ENSMUST00000154061	6.58429	0.248695	2.71903	0	-2.71903	0.221732	0.695263	0.695263	-5.01653	1.1e-05	0.0112756	.
ENSMUSG00000031158:012	ENSMUSG00000031158	E012	chrX	7484097	7485477	+	ENSMUST00000033498	128.02	30.9834	7.00022	4.95342	-2.0468	0.148863	0.0812255	0.148863	-1.42245	1.1e-05	0.0112756	.
ENSMUSG00000024049:018	ENSMUSG00000024049	E018	chr17	71431543	71431836	+	ENSMUST00000073211	137.982	254.619	7.10833	7.99219	0.883862	0.0977297	0.0648199	0.0977297	1.16694	1.1e-05	0.0112756	.
ENSMUSG00000034449:004	ENSMUSG00000034449	E004	chr11	84635494	84635812	-	ENSMUST00000151496	32.9566	80.0649	5.04249	6.3231	1.2806	0.0837015	0.0924431	0.0924431	1.16498	1.13e-05	0.0114651	.
ENSMUSG00000073411:003	ENSMUSG00000073411	E003	chr17	35400784	35401059	+	ENSMUST00000087173;ENSMUST00000078966	57.8638	12.7624	5.85459	3.67382	-2.18077	0.0614602	0.115728	0.115728	-1.58699	1.14e-05	0.0114914	.
ENSMUSG00000020743:008	ENSMUSG00000020743	E008	chr11	115470491	115470593	-	ENSMUST00000142637	39.9098	14.8492	5.31867	3.89232	-1.42636	0.059325	0.133715	0.133715	-1.6343	1.15e-05	0.0115876	.
ENSMUSG00000022312:002	ENSMUSG00000022312	E002	chr15	51618367	51618371	-	ENSMUST00000022925	0	4.83885	0	2.27466	2.27466	0.822345	0.959677	0.959677	28.4016	1.17e-05	0.0116734	.
ENSMUSG00000021772:015	ENSMUSG00000021772	E015	chr14	19110358	19110615	+	ENSMUST00000156186;ENSMUST00000022294	31.8304	65.9432	4.99233	6.04315	1.05082	0.0643996	0.0984924	0.0984924	1.27833	1.17e-05	0.0116734	.
ENSMUSG00000004996:009	ENSMUSG00000004996	E009	chr8	86779691	86780142	-	ENSMUST00000127747	1.21683	13.2862	0.283131	3.73186	3.44873	0.44014	0.355942	0.44014	3.30658	1.2e-05	0.0118644	.
ENSMUSG00000034729:031	ENSMUSG00000034729	E031	chr17	47515151	47515627	+	ENSMUST00000152497;ENSMUST00000120737;ENSMUST00000119841;ENSMUST00000119945;ENSMUST00000060752	117.513	53.3921	6.87667	5.73856	-1.13812	0.0687141	0.0793054	0.0793054	-0.990899	1.21e-05	0.0119623	.
ENSMUSG00000027219:004	ENSMUSG00000027219	E004	chr2	122265590	122265859	+	ENSMUST00000110525;ENSMUST00000028652	5.0752	0	2.34346	0	-2.34346	0.305938	0.917485	0.917485	-31.5848	1.25e-05	0.0122356	.
ENSMUSG00000024389:002	ENSMUSG00000024389	E002	chr17	35261165	35261759	+	ENSMUST00000052167	30.9155	24.9922	4.95026	4.6434	-0.306854	3.86e-10	0.13207	0.13207	-1.19945	1.29e-05	0.0125122	Skmw32
ENSMUSG00000024389:001	ENSMUSG00000024389	E001	chr17	35259931	35260604	+	ENSMUST00000052167	46.5168	136.002	5.53968	7.08748	1.5478	0.000370384	0.0776731	0.0776731	0.644638	1.29e-05	0.0125122	.
ENSMUSG00000045268:003	ENSMUSG00000045268	E003	chr4	118845651	118846267	-	ENSMUST00000052715	60.0905	46.087	5.90907	5.52629	-0.382778	0.152971	0.0949434	0.152971	-1.4433	1.63e-05	0.0158007	.
ENSMUSG00000067212:003	ENSMUSG00000067212	E003	chr17	36167523	36167639	-	ENSMUST00000102678	64.6606	16.5131	6.01481	4.04554	-1.96928	0.104089	0.107662	0.107662	-1.25371	1.67e-05	0.016052	.
ENSMUSG00000057572:011	ENSMUSG00000057572	E011	chr4	129024048	129024174	+	ENSMUST00000048467;ENSMUST00000106047;ENSMUST00000140272;ENSMUST00000119480;ENSMUST00000141235	8.37286	0.122933	3.06572	0	-3.06572	1.99e-09	0.569687	0.569687	-4.99265	1.71e-05	0.0163712	.
ENSMUSG00000027575:010	ENSMUSG00000027575	E010	chr2	180702035	180702238	+	ENSMUST00000108859	14.199	1.32386	3.82771	0.404754	-3.42296	0.100518	0.336083	0.336083	-2.97374	1.71e-05	0.0163712	.
ENSMUSG00000038695:014	ENSMUSG00000038695	E014	chr7	51723561	51723675	+	ENSMUST00000155659	30.8192	13.8876	4.94576	3.79573	-1.15003	0.133825	0.151717	0.151717	-1.4853	1.74e-05	0.0164903	.
ENSMUSG00000010651:002	ENSMUSG00000010651	E002	chr9	119057852	119057997	-	ENSMUST00000010795	25.0443	0.5582	4.64641	0	-4.64641	0.0748285	0.224891	0.224891	-2.80512	1.76e-05	0.0166164	.
ENSMUSG00000052712:020	ENSMUSG00000052712	E020	chr17	29438471	29439826	+	ENSMUST00000064709	377.697	169.508	8.56109	7.40521	-1.15588	0.0169355	0.0616648	0.0616648	-0.879199	1.87e-05	0.0176276	.
ENSMUSG00000023861:001	ENSMUSG00000023861	E001	chr17	8475769	8475882	+	ENSMUST00000145402	0.0815278	6.65381	0	2.73418	2.73418	0.22203	0.704566	0.704566	5.45246	1.9e-05	0.0178089	.
ENSMUSG00000075007+ENSMUSG00000043336:010	ENSMUSG00000075007+ENSMUSG00000043336	E010	chr16	57569763	57572903	+	ENSMUST00000057595;ENSMUST00000159414;ENSMUST00000159816	3603.63	918.287	11.8152	9.8428	-1.97243	0.0251599	0.0546225	0.0546225	0.659768	2.05e-05	0.0191482	.
ENSMUSG00000028795:017	ENSMUSG00000028795	E017	chr4	129299844	129299969	-	ENSMUST00000151838;ENSMUST00000123943;ENSMUST00000030586;ENSMUST00000152708;ENSMUST00000106035;ENSMUST00000150357	60.5404	35.4428	5.91983	5.14742	-0.772406	0.204905	0.0993289	0.204905	-1.81441	2.06e-05	0.0191662	.
ENSMUSG00000056770:003	ENSMUSG00000056770	E003	chr12	109344876	109345247	-	ENSMUST00000071095;ENSMUST00000148119;ENSMUST00000085012;ENSMUST00000099383	108.781	49.6011	6.76528	5.6323	-1.13298	0.0974933	0.0813337	0.0974933	-1.04918	2.11e-05	0.019502	.
ENSMUSG00000079507:002	ENSMUSG00000079507	E002	chr17	35457766	35458035	+	ENSMUST00000073208	0	1.98508	0	0.9892	0.9892	0.313426	2.26218	2.26218	33.811	2.13e-05	0.0196361	.
ENSMUSG00000038525:022	ENSMUSG00000038525	E022	chr5	21167437	21168426	+	ENSMUST00000095495;ENSMUST00000072896	15.4874	9.80014	3.95302	3.2928	-0.660216	0.152838	0.227024	0.227024	-1.62805	2.17e-05	0.0198649	.
ENSMUSG00000059534:003	ENSMUSG00000059534	E003	chr11	4601985	4602223	-	ENSMUST00000058407;ENSMUST00000130236;ENSMUST00000151559	3064.69	3145.54	11.5815	11.6191	0.0375678	0.0244273	0.054359	0.054359	-0.850404	2.18e-05	0.0199165	.
ENSMUSG00000087410:001	ENSMUSG00000087410	E001	chr11	66925963	66927510	-	ENSMUST00000125538	1438.92	903.91	10.4908	9.82004	-0.670738	0.0419912	0.0555243	0.0555243	-0.751199	2.26e-05	0.0205424	.
ENSMUSG00000024576:002	ENSMUSG00000024576	E002	chr18	61716157	61716263	+	ENSMUST00000025469;ENSMUST00000115246	400.913	768.477	8.64714	9.58586	0.938715	0.0704731	0.0574021	0.0704731	0.94015	2.27e-05	0.0205708	.
ENSMUSG00000060002:001	ENSMUSG00000060002	E001	chr10	87915490	87915748	-	ENSMUST00000148899	1.09117	9.78547	0.125871	3.29064	3.16477	0.332173	0.456729	0.456729	3.42752	2.31e-05	0.0207766	.
ENSMUSG00000024173:005	ENSMUSG00000024173	E005	chr17	25480765	25481595	-	ENSMUST00000146856	3.94951	3.55465	1.98167	1.82971	-0.151968	0.623261	0.637878	0.637878	3.20793	2.49e-05	0.0223154	.
ENSMUSG00000080741+ENSMUSG00000047246:002	ENSMUSG00000080741+ENSMUSG00000047246	E002	chr13	23675612	23677269	-	ENSMUST00000091704;ENSMUST00000051091	25.9514	71.6583	4.69774	6.16306	1.46532	0.0256802	0.0985678	0.0985678	1.10199	2.5e-05	0.022327	Skmw33
ENSMUSG00000046351:005	ENSMUSG00000046351	E005	chr13	23454449	23454523	-	ENSMUST00000125328;ENSMUST00000145451	5.58489	0	2.48153	0	-2.48153	3.26e-09	0.838649	0.838649	-26.4613	2.54e-05	0.0226106	.
ENSMUSG00000057572:012	ENSMUSG00000057572	E012	chr4	129024175	129024179	+	ENSMUST00000048467;ENSMUST00000106047;ENSMUST00000119480;ENSMUST00000141235	7.99482	0.122933	2.99907	0	-2.99907	2.16e-09	0.593718	0.593718	-4.92984	2.66e-05	0.0233084	.
ENSMUSG00000057572:013	ENSMUSG00000057572	E013	chr4	129024180	129024273	+	ENSMUST00000048467;ENSMUST00000106047;ENSMUST00000141235	7.99482	0.122933	2.99907	0	-2.99907	2.16e-09	0.593718	0.593718	-4.92984	2.66e-05	0.0233084	.
ENSMUSG00000064246:023	ENSMUSG00000064246	E023	chr1	136086058	136086604	+	ENSMUST00000156873;ENSMUST00000082060;ENSMUST00000134812;ENSMUST00000153856	36.224	12.8953	5.17887	3.68877	-1.4901	0.0443352	0.142907	0.142907	1.13872	2.66e-05	0.0233084	.
ENSMUSG00000033196:038	ENSMUSG00000033196	E038	chr11	67006801	67007028	+	ENSMUST00000018641	517.592	618.776	9.01567	9.27327	0.257603	0.0658322	0.057511	0.0658322	-0.829137	2.67e-05	0.0233084	.
ENSMUSG00000030246:010	ENSMUSG00000030246	E010	chr6	142453968	142454066	-	ENSMUST00000134191;ENSMUST00000130817;ENSMUST00000032373	90.6753	48.0479	6.50264	5.5864	-0.916236	0.0721701	0.0852563	0.0852563	-0.874105	2.68e-05	0.0233368	.
ENSMUSG00000037225+ENSMUSG00000051444+ENSMUSG00000089841:007	ENSMUSG00000037225+ENSMUSG00000051444+ENSMUSG00000089841	E007	chr3	37218692	37220108	+	ENSMUST00000057975;ENSMUST00000108121	6.74803	19.5527	2.75447	4.2893	1.53483	0.0708321	0.220345	0.220345	1.66553	2.79e-05	0.0241964	.
ENSMUSG00000061816:003	ENSMUSG00000061816	E003	chr1	66971597	66971639	-	ENSMUST00000150542;ENSMUST00000119429;ENSMUST00000113984;ENSMUST00000027151	133.538	213.373	7.06111	7.73723	0.676124	0.118742	0.0662906	0.118742	1.2923	2.81e-05	0.0242222	.
ENSMUSG00000028673:017	ENSMUSG00000028673	E017	chr4	135495205	135496226	+	ENSMUST00000030434	16.6058	1.09461	4.05361	0.130411	-3.9232	0.339899	0.301338	0.339899	-2.78653	2.83e-05	0.0243459	.
ENSMUSG00000078859+ENSMUSG00000018906:014	ENSMUSG00000078859+ENSMUSG00000018906	E014	chr11	53923711	53923744	+	ENSMUST00000126840;ENSMUST00000129499;ENSMUST00000125651;ENSMUST00000019050;ENSMUST00000138477;ENSMUST00000151218;ENSMUST00000154560;ENSMUST00000135653;ENSMUST00000125132;ENSMUST00000093107	10.3169	29.8457	3.36693	4.89945	1.53252	0.13959	0.162812	0.162812	1.57672	3.03e-05	0.0259133	.
ENSMUSG00000020773+ENSMUSG00000054517:023	ENSMUSG00000020773+ENSMUSG00000054517	E023	chr11	115988930	115989011	-	ENSMUST00000154061	5.73349	0.333899	2.51941	0	-2.51941	0.140136	0.776224	0.776224	-4.41686	3.11e-05	0.0264667	.
ENSMUSG00000087555+ENSMUSG00000050211:006	ENSMUSG00000087555+ENSMUSG00000050211	E006	chr2	119997909	119999388	-	ENSMUST00000127009	3.808	45.7254	1.92903	5.51493	3.58589	0.214638	0.142161	0.214638	2.09216	3.12e-05	0.0264667	.
ENSMUSG00000020864:010	ENSMUSG00000020864	E010	chr11	94200554	94200823	+	ENSMUST00000021227	28.5509	8.18176	4.83546	3.03241	-1.80305	0.0998999	0.173005	0.173005	-1.68371	3.16e-05	0.026678	.
ENSMUSG00000031486:018	ENSMUSG00000031486	E018	chr8	28230919	28231008	+	ENSMUST00000033876	18.8597	3.57103	4.23724	1.83634	-2.4009	0.0591979	0.249104	0.249104	-2.20989	3.26e-05	0.0274044	.
ENSMUSG00000036078:017	ENSMUSG00000036078	E017	chr4	41701701	41701961	-	ENSMUST00000123524	3.59093	25.7525	1.84436	4.68664	2.84228	0.459389	0.20306	0.459389	2.64422	3.27e-05	0.027445	.
ENSMUSG00000051234:003	ENSMUSG00000051234	E003	chr9	96374281	96374376	-	ENSMUST00000128955	3.56214	3.9276	1.83274	1.97365	0.140903	0.365448	0.639003	0.639003	-3.41919	3.36e-05	0.0280704	.
ENSMUSG00000025362:001	ENSMUSG00000025362	E001	chr10	128061593	128061692	-	ENSMUST00000026420	29.6236	1.0524	4.88868	0.073689	-4.81499	0.0391609	0.19657	0.19657	-2.08549	3.39e-05	0.0281555	.
ENSMUSG00000021684:035	ENSMUSG00000021684	E035	chr13	95877610	95877800	-	ENSMUST00000162153;ENSMUST00000022192;ENSMUST00000162412;ENSMUST00000067082;ENSMUST00000067093;ENSMUST00000159608;ENSMUST00000160957;ENSMUST00000159598;ENSMUST00000162716;ENSMUST00000162328;ENSMUST00000162292	0	5.43441	0	2.44212	2.44212	0.393727	0.860386	0.860386	30.178	3.45e-05	0.0285902	.
ENSMUSG00000080741+ENSMUSG00000047246:009	ENSMUSG00000080741+ENSMUSG00000047246	E009	chr13	23712599	23712784	-	ENSMUST00000120330;ENSMUST00000129312	77.0319	45.766	6.26738	5.5162	-0.75118	0.0408633	0.0893549	0.0893549	-1.04088	3.49e-05	0.0287583	.
ENSMUSG00000028518:001	ENSMUSG00000028518	E001	chr4	104702479	104708935	-	ENSMUST00000030243	6129.63	6873.13	12.5816	12.7468	0.165168	0.0376495	0.0539902	0.0539902	0.730723	3.74e-05	0.0307034	.
ENSMUSG00000021646:005	ENSMUSG00000021646	E005	chr13	100728446	100728759	-	ENSMUST00000109383	0.326111	8.14929	0	3.02668	3.02668	0.247304	0.570928	0.570928	3.89082	3.77e-05	0.0308844	.
ENSMUSG00000068373:028	ENSMUSG00000068373	E028	chr2	104095280	104095572	-	ENSMUST00000141159;ENSMUST00000149165;ENSMUST00000149466;ENSMUST00000089726	8.16913	0.778156	3.03018	0	-3.03018	0.0634699	0.543647	0.543647	-3.42954	3.97e-05	0.032384	.
ENSMUSG00000038967:016	ENSMUSG00000038967	E016	chr11	94901699	94901849	-	ENSMUST00000141712	5.95115	34.2709	2.57317	5.09891	2.52574	0.483796	0.162651	0.483796	2.69999	4.06e-05	0.0329722	.
ENSMUSG00000049624:002	ENSMUSG00000049624	E002	chr9	78384313	78386106	-	ENSMUST00000052441;ENSMUST00000117645	33.9524	46.3023	5.08544	5.53301	0.447571	0.00416653	0.108281	0.108281	1.13088	4.1e-05	0.0331667	.
ENSMUSG00000085348:007	ENSMUSG00000085348	E007	chr11	67050519	67050635	-	ENSMUST00000145021;ENSMUST00000149070	110.131	27.0405	6.78308	4.75705	-2.02603	0.0891929	0.0856138	0.0891929	-1.13072	4.12e-05	0.0331982	.
ENSMUSG00000089669+ENSMUSG00000018752+ENSMUSG00000090170:011	ENSMUSG00000089669+ENSMUSG00000018752+ENSMUSG00000090170	E011	chr11	69498633	69499056	-	ENSMUST00000108648;ENSMUST00000018896	10.952	20.7658	3.45313	4.37614	0.923012	0.119886	0.191875	0.191875	1.83476	4.19e-05	0.033588	.
ENSMUSG00000000581:002	ENSMUSG00000000581	E002	chr11	17157595	17157596	+	ENSMUST00000131227;ENSMUST00000135568	9.29299	31.8634	3.21614	4.99383	1.77768	0.0997747	0.160176	0.160176	1.68246	4.23e-05	0.033835	.
ENSMUSG00000022748:015	ENSMUSG00000022748	E015	chr16	57606840	57606942	-	ENSMUST00000056619;ENSMUST00000099668	8.82047	20.2464	3.14086	4.33959	1.19874	0.578996	0.204482	0.578996	2.7207	4.42e-05	0.0352036	.
ENSMUSG00000024571+ENSMUSG00000057130:017	ENSMUSG00000024571+ENSMUSG00000057130	E017	chr18	80404083	80404423	+	ENSMUST00000155879;ENSMUST00000126177;ENSMUST00000125352	1.87262	12.0466	0.905055	3.59056	2.6855	0.0583862	0.368621	0.368621	2.75001	4.5e-05	0.0356984	.
ENSMUSG00000028180:021	ENSMUSG00000028180	E021	chr3	157209039	157209113	+	ENSMUST00000106057	5.552	21.0366	2.47301	4.39483	1.92182	0.193771	0.21854	0.21854	1.83174	4.55e-05	0.0358784	.
ENSMUSG00000026672:021	ENSMUSG00000026672	E021	chr2	4983905	4984033	-	ENSMUST00000143809	9.00516	50.9835	3.17075	5.67196	2.50121	0.189707	0.126735	0.189707	1.7386	4.56e-05	0.0358784	.
ENSMUSG00000087222:002	ENSMUSG00000087222	E002	chr2	75547380	75548081	+	ENSMUST00000135244	14.0003	0	3.80738	0	-3.80738	0.141122	0.366798	0.366798	-26.2384	4.84e-05	0.0378109	.
ENSMUSG00000087222:001	ENSMUSG00000087222	E001	chr2	75542827	75543551	+	ENSMUST00000135244	53.0905	9.81673	5.73038	3.29524	-2.43514	0.0217507	0.123345	0.123345	0.00293168	4.84e-05	0.0378109	.
ENSMUSG00000017478:010	ENSMUSG00000017478	E010	chr8	124925491	124925608	+	ENSMUST00000017622;ENSMUST00000093073	0.219713	6.4267	0	2.68408	2.68408	0.288336	0.713274	0.713274	4.28236	4.93e-05	0.0382501	.
ENSMUSG00000026814+ENSMUSG00000026817:014	ENSMUSG00000026814+ENSMUSG00000026817	E014	chr2	32488921	32489005	+	ENSMUST00000113277;ENSMUST00000068271;ENSMUST00000127603;ENSMUST00000113278	4098.27	2973.09	12.0008	11.5377	-0.463051	0.0617315	0.054273	0.0617315	-0.906279	4.93e-05	0.0382501	.
ENSMUSG00000036073:008	ENSMUSG00000036073	E008	chr4	41703135	41703216	+	ENSMUST00000133106;ENSMUST00000130698;ENSMUST00000154275	12.7968	8.10689	3.67771	3.01915	-0.658565	0.214032	0.263382	0.263382	-2.04627	5.39e-05	0.0414877	.
ENSMUSG00000010492:006	ENSMUSG00000010492	E006	chr2	181314237	181314302	+	ENSMUST00000122831;ENSMUST00000126672	45.4178	232.497	5.50518	7.86107	2.35588	0.217456	0.069428	0.217456	1.65661	5.39e-05	0.0414877	.
ENSMUSG00000085697:004	ENSMUSG00000085697	E004	chr6	116157920	116158011	-	ENSMUST00000138120	0	7.6591	0	2.93717	2.93717	0.360331	0.626059	0.626059	26.4925	5.59e-05	0.042871	.
ENSMUSG00000055413:005	ENSMUSG00000055413	E005	chr17	35534012	35534287	+	ENSMUST00000040240	7.6809	4.04242	2.94127	2.01522	-0.926055	0.742607	0.427618	0.742607	3.63203	5.8e-05	0.0442674	.
ENSMUSG00000087260:003	ENSMUSG00000087260	E003	chr3	107084827	107084944	+	ENSMUST00000145735	52.4219	81.3086	5.7121	6.34534	0.633239	0.0722856	0.0864362	0.0864362	0.856892	5.85e-05	0.0445146	.
ENSMUSG00000023809:024	ENSMUSG00000023809	E024	chr17	7504565	7507662	+	ENSMUST00000024575;ENSMUST00000024619	407.701	218.025	8.67137	7.76835	-0.903015	0.0555014	0.0606594	0.0606594	-0.836708	5.88e-05	0.0445884	.
ENSMUSG00000000581:001	ENSMUSG00000000581	E001	chr11	17157582	17157594	+	ENSMUST00000131227	7.6727	27.8174	2.93973	4.79791	1.85818	0.0862589	0.177184	0.177184	1.75186	6.11e-05	0.0461732	.
ENSMUSG00000036114:002	ENSMUSG00000036114	E002	chr4	41660493	41660566	-	ENSMUST00000038434	26.8369	76.9161	4.74615	6.26521	1.51907	0.0734704	0.0959083	0.0959083	0.864373	6.51e-05	0.0487911	.
ENSMUSG00000036114:001	ENSMUSG00000036114	E001	chr4	41659065	41659846	-	ENSMUST00000038434	503.17	588.402	8.9749	9.20066	0.225756	0.0257226	0.0576693	0.0576693	-0.435688	6.51e-05	0.0487911	.
ENSMUSG00000030232:011	ENSMUSG00000030232	E011	chr6	140575403	140575578	+	ENSMUST00000161335	0.0815278	4.83256	0	2.27279	2.27279	0.1984	0.945805	0.945805	5.54537	6.73e-05	0.0503138	.
ENSMUSG00000044795:005	ENSMUSG00000044795	E005	chr11	69208130	69208348	-	ENSMUST00000108660;ENSMUST00000051620	12.8716	11.2192	3.68612	3.4879	-0.198222	0.214494	0.235636	0.235636	1.64673	7.29e-05	0.0543004	.
ENSMUSG00000027001+ENSMUSG00000026999:010	ENSMUSG00000027001+ENSMUSG00000026999	E010	chr2	80461518	80461957	+	ENSMUST00000125033	17.8297	3.7403	4.15621	1.90315	-2.25305	0.15563	0.256904	0.256904	-2.27991	7.34e-05	0.0544263	.
ENSMUSG00000086215:003	ENSMUSG00000086215	E003	chr15	99092383	99092473	+	ENSMUST00000132673	32.4717	5.5211	5.02111	2.46496	-2.55616	0.264234	0.169046	0.264234	-1.65258	7.77e-05	0.0574169	.
ENSMUSG00000034667:005	ENSMUSG00000034667	E005	chr10	121037848	121037963	-	ENSMUST00000039810	0.832324	9.38002	0	3.22959	3.22959	0.118397	0.482949	0.482949	3.77676	7.95e-05	0.0585713	.
ENSMUSG00000018661:001	ENSMUSG00000018661	E001	chr11	113510483	113510641	+	ENSMUST00000018805	4.35124	0	2.12143	0	-2.12143	0.855215	1.06121	1.06121	-28.6642	8.02e-05	0.0588219	.
ENSMUSG00000079071:020	ENSMUSG00000079071	E020	chr2	122353068	122353776	+	ENSMUST00000110521	0	5.95211	0	2.5734	2.5734	0.301098	0.790217	0.790217	33.1096	8.06e-05	0.0589178	.
ENSMUSG00000034621+ENSMUSG00000050324:004	ENSMUSG00000034621+ENSMUSG00000050324	E004	chr11	102338521	102343401	-	ENSMUST00000069673;ENSMUST00000143842	1119.67	675.709	10.1289	9.40026	-0.728605	0.022672	0.0560949	0.0560949	-0.644561	8.09e-05	0.0589675	.
ENSMUSG00000028795:006	ENSMUSG00000028795	E006	chr4	129297724	129297836	-	ENSMUST00000126777;ENSMUST00000106035	1.90358	19.5255	0.928719	4.28729	3.35857	0.169645	0.25824	0.25824	2.02553	8.27e-05	0.0600316	.
ENSMUSG00000040950:014	ENSMUSG00000040950	E014	chr11	69949753	69949839	+	ENSMUST00000041550;ENSMUST00000108584;ENSMUST00000144935	12.8935	0.372458	3.68857	0	-3.68857	0.114864	0.384132	0.384132	-3.77064	8.47e-05	0.0612948	.
ENSMUSG00000026519:023	ENSMUSG00000026519	E023	chr1	182890198	182890556	+	ENSMUST00000161942	2.19847	10.1924	1.1365	3.34943	2.21292	0.00837447	0.40747	0.40747	2.69159	8.6e-05	0.0620309	.
ENSMUSG00000039405:002	ENSMUSG00000039405	E002	chr7	96665957	96666054	-	ENSMUST00000041761	19.3017	30.94	4.27066	4.9514	0.680746	0.546427	0.140913	0.546427	2.65909	9.23e-05	0.0658653	Skmw21
ENSMUSG00000080741+ENSMUSG00000047246:008	ENSMUSG00000080741+ENSMUSG00000047246	E008	chr13	23710849	23712598	-	ENSMUST00000129312	283.566	206.834	8.14754	7.69233	-0.455208	0.0201126	0.0625929	0.0625929	-0.757144	9.23e-05	0.0658653	.
ENSMUSG00000039405:001	ENSMUSG00000039405	E001	chr7	96657619	96659380	-	ENSMUST00000041761	1940.08	421.798	10.9219	8.72041	-2.20149	0.0422107	0.0555092	0.0555092	-0.255975	9.23e-05	0.0658653	.
ENSMUSG00000074064:003	ENSMUSG00000074064	E003	chr8	121925381	121925493	+	ENSMUST00000098367;ENSMUST00000145121	182.091	99.4042	7.50852	6.63523	-0.873284	0.0281181	0.0692274	0.0692274	-0.847071	9.26e-05	0.0658683	.
ENSMUSG00000033009:010	ENSMUSG00000033009	E010	chr8	96563011	96563352	+	ENSMUST00000141636	0	3.93842	0	1.97762	1.97762	0.443527	1.16682	1.16682	28.5876	9.63e-05	0.0682691	.
ENSMUSG00000028896+ENSMUSG00000085241+ENSMUSG00000064387:039	ENSMUSG00000028896+ENSMUSG00000085241+ENSMUSG00000064387	E039	chr4	131909549	131909578	-	ENSMUST00000155816;ENSMUST00000152943	50.1066	11.1632	5.64693	3.48068	-2.16625	0.11106	0.125207	0.125207	-1.32078	9.76e-05	0.0689178	.
ENSMUSG00000054405:022	ENSMUSG00000054405	E022	chr4	132106292	132106383	+	ENSMUST00000105937;ENSMUST00000094657;ENSMUST00000067467;ENSMUST00000105939;ENSMUST00000105938;ENSMUST00000156385;ENSMUST00000105940;ENSMUST00000150207;ENSMUST00000142281;ENSMUST00000138334	1.62208	11.7399	0.697842	3.55334	2.8555	0.406265	0.381758	0.406265	2.74748	0.00010215	0.0718587	Skmw39
ENSMUSG00000030246:007	ENSMUSG00000030246	E007	chr6	142447025	142447198	-	ENSMUST00000134191;ENSMUST00000032373	102.922	167.374	6.68541	7.38693	0.701514	0.0773649	0.0698727	0.0773649	0.795779	0.000102458	0.0718587	.
ENSMUSG00000030089:003	ENSMUSG00000030089	E003	chr6	90569240	90569639	+	ENSMUST00000032177	51.298	89.391	5.68083	6.48206	0.801227	0.100461	0.0848148	0.100461	1.112	0.000103947	0.0726558	.
ENSMUSG00000026511:005	ENSMUSG00000026511	E005	chr1	184062051	184062538	+	ENSMUST00000027792	263.887	161.266	8.04378	7.3333	-0.710478	0.0551463	0.0639648	0.0639648	-0.528305	0.000104511	0.0728035	.
ENSMUSG00000047187:002	ENSMUSG00000047187	E002	chr4	8488299	8488370	+	ENSMUST00000060232	97.4538	43.2464	6.60665	5.43451	-1.17214	0.055962	0.0848123	0.0848123	-0.97057	0.000106591	0.0740024	.
ENSMUSG00000070315:021	ENSMUSG00000070315	E021	chr9	34937417	34938507	+	ENSMUST00000093873	6.84014	14.2064	2.77403	3.82847	1.05445	0.131944	0.261958	0.261958	1.70825	0.000108729	0.0752331	.
ENSMUSG00000004044:001	ENSMUSG00000004044	E001	chr11	100818047	100820639	-	ENSMUST00000060792	4351.19	5083.07	12.0872	12.3115	0.22429	0.00992282	0.0541177	0.0541177	0.679386	0.000111033	0.0764897	.
ENSMUSG00000033845:015	ENSMUSG00000033845	E015	chr1	4775792	4775820	-	ENSMUST00000146665;ENSMUST00000115538;ENSMUST00000156816	12.7709	1.31929	3.67479	0.399757	-3.27503	0.703252	0.3648	0.703252	-3.44747	0.000111287	0.0764897	.
ENSMUSG00000034120:001	ENSMUSG00000034120	E001	chr11	116711215	116711357	-	ENSMUST00000092404;ENSMUST00000138484	2.05593	18.6631	1.03979	4.22212	3.18233	0.447176	0.265251	0.447176	2.74461	0.000113433	0.0777057	.
ENSMUSG00000030386:015	ENSMUSG00000030386	E015	chr7	13080912	13081584	+	ENSMUST00000098822	16.8469	4.88458	4.07441	2.28824	-1.78617	0.189653	0.255394	0.255394	-1.90911	0.000121456	0.0829264	.
ENSMUSG00000054199:033	ENSMUSG00000054199	E033	chr3	88702812	88702996	+	ENSMUST00000107498;ENSMUST00000081695;ENSMUST00000090942	4.85625	0	2.27984	0	-2.27984	0.068043	0.956431	0.956431	-36.6774	0.000122868	0.0836137	.
ENSMUSG00000030272:024	ENSMUSG00000030272	E024	chr6	113290673	113290896	-	ENSMUST00000156512	0.304647	5.6533	0	2.49909	2.49909	0.225339	0.789496	0.789496	4.49477	0.000123863	0.0840131	.
ENSMUSG00000028553:012	ENSMUSG00000028553	E012	chr4	98710956	98712802	+	ENSMUST00000125546	1.31659	0.572849	0.396805	0	-0.396805	4.5452	2.37398	4.5452	-0.17352	0.000125686	0.0849704	.
ENSMUSG00000061816:017	ENSMUSG00000061816	E017	chr1	66991865	66991958	-	ENSMUST00000151328;ENSMUST00000160100	114.873	151.386	6.84389	7.24209	0.398196	0.110597	0.0701186	0.110597	1.00123	0.000127376	0.0858312	.
ENSMUSG00000068373:009	ENSMUSG00000068373	E009	chr2	104025144	104026060	-	ENSMUST00000156278	0.704151	8.21248	0	3.03782	3.03782	0.273412	0.545332	0.545332	3.14199	0.000130063	0.0871996	.
ENSMUSG00000024190:002	ENSMUSG00000024190	E002	chr17	26642536	26643460	-	ENSMUST00000126178;ENSMUST00000025025	728.682	886.849	9.50914	9.79255	0.283401	0.0544081	0.0563667	0.0563667	0.730864	0.000130252	0.0871996	.
ENSMUSG00000027424:003	ENSMUSG00000027424	E003	chr2	144096677	144096750	+	ENSMUST00000110027;ENSMUST00000028910;ENSMUST00000110028	4.19397	20.4682	2.06832	4.35531	2.287	0.382182	0.23142	0.382182	2.38519	0.000130705	0.0872194	.
ENSMUSG00000061232:013	ENSMUSG00000061232	E013	chr17	34137139	34137229	-	ENSMUST00000114311;ENSMUST00000046131;ENSMUST00000025181;ENSMUST00000087189	88.9734	14.0228	6.4753	3.8097	-2.6656	0.231	0.0962188	0.231	-1.80388	0.000132783	0.0883207	.
ENSMUSG00000012443:002	ENSMUSG00000012443	E002	chr19	37458730	37458862	+	ENSMUST00000012587	2.98219	0	1.57637	0	-1.57637	1.58752	1.52375	1.58752	-33.3322	0.000138284	0.0916838	.
ENSMUSG00000090222+ENSMUSG00000039997:012	ENSMUSG00000090222+ENSMUSG00000039997	E012	chr1	175850538	175851978	-	ENSMUST00000123708;ENSMUST00000081216;ENSMUST00000156895	55.7707	10.6664	5.80144	3.415	-2.38643	0.138494	0.119642	0.138494	-1.33167	0.000141098	0.0932495	.
ENSMUSG00000031144:021	ENSMUSG00000031144	E021	chrX	7230127	7230259	+	ENSMUST00000069520;ENSMUST00000033484	9.38073	9.18818	3.2297	3.19978	-0.0299201	2.57e-09	0.289753	0.289753	-1.92575	0.000141823	0.0934293	.
ENSMUSG00000074282:008	ENSMUSG00000074282	E008	chr7	25093597	25093889	-	ENSMUST00000137781	0	5.36247	0	2.4229	2.4229	0.354943	0.871209	0.871209	28.0249	0.000142507	0.093581	.
ENSMUSG00000029994:012	ENSMUSG00000029994	E012	chr6	86700223	86700844	-	ENSMUST00000127152	1.64213	18.182	0.715566	4.18444	3.46887	0.128312	0.274803	0.274803	2.20016	0.000148119	0.0969572	.
ENSMUSG00000053835:008	ENSMUSG00000053835	E008	chr17	36152329	36152601	-	ENSMUST00000116595;ENSMUST00000113760;ENSMUST00000066488	44.4715	6.76024	5.47481	2.75707	-2.71773	0.085845	0.139227	0.139227	-1.28741	0.00014981	0.0977541	.
ENSMUSG00000017478:003	ENSMUSG00000017478	E003	chr8	124907314	124907490	+	ENSMUST00000017622;ENSMUST00000043855;ENSMUST00000093073	37.3303	12.5258	5.22228	3.64683	-1.57544	0.184029	0.141588	0.184029	-1.50127	0.000150896	0.0978558	.
ENSMUSG00000024953:017	ENSMUSG00000024953	E017	chr19	6984108	6984468	-	ENSMUST00000145300;ENSMUST00000025904	1219.07	989.416	10.2516	9.95043	-0.301132	0.0448439	0.0556381	0.0556381	-0.682121	0.000151167	0.0978558	.
ENSMUSG00000079507:012	ENSMUSG00000079507	E012	chr17	35481700	35481975	+	ENSMUST00000074806	11.8115	0	3.56212	0	-3.56212	0.104663	0.424825	0.424825	-33.0902	0.00015139	0.0978558	.
