# Supplementary material for: Resolving candidate genes of mouse skeletal muscle QTL via RNA-Seq and expression network analyses
Source: BMC Genomics. 2012 Nov 5;13:592. doi: 10.1186/1471-2164-13-592 (PMC3505184; doi:10.1186/1471-2164-13-592)
Supplement: Additional file 4 — Contains identified SNPs. [file 1471-2164-13-592-S4.xlsx]

## Sheet: Readme
SNPs (Table S2)
transcript_id			Transcript ID
gene_symbol			NCBI gene ID
chro			Chromosome
strand			Strand
position			Genomic position
type			Type of SNP
SM_allele			Allele of SM/J strain
LG_allele			Allele of LG/J strain
dbSNP			SNP ID

## Sheet: SNPs
transcript_id	gene_symbol	chro	strand	position	type	SM_allele	LG_allele	dbSNP
NM_001177658	Mrpl15	1	-	4766815	synonymous	A	G	rs13465636
NM_001177658	Mrpl15	1	-	4772811	acceptor_in_exon_synonymous	G	A	rs39166120
NM_008866	Lypla1	1	+	4831041	missense_Pro->Leu	C	T	rs37793405
NM_008866	Lypla1	1	+	4835490	utr3	C	T	-
NM_008866	Lypla1	1	+	4836503	utr3	T	C	-
NM_008866	Lypla1	1	+	4836595	utr3	G	A	-
NM_013715	Cops5	1	-	10028140	upstream	T	C	rs31625895
NM_001102430	Arfgef1	1	-	10143552	synonymous	G	A	rs49395183
NM_001102430	Arfgef1	1	-	10147984	donor_in_exon_synonymous	C	A	rs46669335
NM_001102430	Arfgef1	1	-	10149749	synonymous	A	G	rs50045048
NM_001102430	Arfgef1	1	-	10164172	synonymous	C	T	rs50511122
NM_001102430	Arfgef1	1	-	10171024	synonymous	G	A	-
NM_001102430	Arfgef1	1	-	10174512	synonymous	G	A	rs6409765
NM_001102430	Arfgef1	1	-	10222590	utr5	C	A	-
NM_001102430	Arfgef1	1	-	10222968	upstream	G	A	-
ENSMUST00000029667	Kcnq5	1	-	21389718	utr3	G	A	-
NM_001160139	Kcnq5	1	-	21390183	utr3	C	T	rs48152540
NM_001160139	Kcnq5	1	-	21390412	utr3	C	A	-
NM_001160139	Kcnq5	1	-	21391955	utr3	A	C	-
NM_001160139	Kcnq5	1	-	21414180	synonymous	G	A	-
ENSMUST00000027247	Pdcl3	1	+	39051770	synonymous	C	T	rs31833503
NM_008696	Map4k4	1	+	40047045	synonymous	G	A	rs48858967
NM_001033289	Slc9a2	1	+	40799498	synonymous	C	T	rs51806646
NM_001033289	Slc9a2	1	+	40824916	utr3	A	G	rs31928338
NM_001081198	Tmem182	1	+	40864513	synonymous	G	C	rs31975465
NM_001081198	Tmem182	1	+	40911988	utr3	A	C	rs31474809
NM_001081198	Tmem182	1	+	40913405	downstream	T	C	rs4222308
NM_023514	Mrps9	1	+	42908223	synonymous	G	A	-
NM_001013025	Tgfbrap1	1	-	43106092	utr3	C	T	rs32722253
ENSMUST00000070968	Stat1	1	+	52223014	downstream	G	A	rs36734302
ENSMUST00000044478	Hibch	1	+	52916927	missense_Gly->Ala	G	C	rs32750437
ENSMUST00000044478	Hibch	1	+	52916932	missense_Val->Ile	G	A	rs32750435
NM_010834	Mstn	1	+	53123975	utr3	T	C	rs32735272
ENSMUST00000027264	Asnsd1	1	-	53404289	missense_Arg->His	C	T	-
NM_133810	Stk17b	1	-	53813363	utr3	T	C	rs32753917
NM_031179	Sf3b1	1	-	55047413	synonymous	A	G	rs50948058
NM_008303	Hspe1	1	+	55144850	upstream	T	C	-
NM_008303	Hspe1	1	+	55144879	upstream	C	T	-
NM_172406	Trak2	1	-	58957486	utr3	C	T	rs3669195
NM_172406	Trak2	1	-	58957991	utr3	T	C	rs13459557
NM_172406	Trak2	1	-	58958013	utr3	T	C	rs13459556
NM_172406	Trak2	1	-	58958602	utr3	G	T	rs13459558
NM_172406	Trak2	1	-	58958889	utr3	C	T	rs31486497
NM_172406	Trak2	1	-	58959930	utr3	A	G	rs32794819
NM_172406	Trak2	1	-	58960572	synonymous	G	A	rs32583581
NM_172406	Trak2	1	-	58965410	synonymous	T	C	rs31554744
NM_172406	Trak2	1	-	58965506	synonymous	C	T	rs32799346
NM_172406	Trak2	1	-	58967084	missense_Gln->Arg	T	C	rs46945028
NM_172406	Trak2	1	-	58967086	synonymous	C	T	rs47900356
ENSMUST00000087435	Bmpr2	1	+	59870538	synonymous	C	G	rs32818620
ENSMUST00000087435	Bmpr2	1	+	59929954	downstream	A	G	-
-	-	1	+	59933515	intergenic	T	C	rs49503994
ENSMUST00000035550	Nbeal1	1	+	60393286	downstream	G	C	-
ENSMUST00000027087	Idh1	1	-	65211795	missense_Lys->Asn	C	A	rs31596984
ENSMUST00000027153	Acadl	1	-	66877477	utr3	G	T	rs47608393
NM_007381	Acadl	1	-	66877647	utr3	G	A	rs50702638
ENSMUST00000027153	Acadl	1	-	66877844	utr3	C	T	rs30325950
ENSMUST00000027153	Acadl	1	-	66877924	utr3	C	A	rs47606486
NM_007381	Acadl	1	-	66878095	synonymous	G	A	-
NM_007381	Acadl	1	-	66899706	synonymous	A	G	rs30329619
NM_007381	Acadl	1	-	66899748	synonymous	C	T	rs30329622
ENSMUST00000027151	Myl1	1	-	66971112	utr3	G	C	rs30332053
NM_001113387	Myl1	1	-	66971238	intron	A	G	rs30332836
ENSMUST00000027151	Myl1	1	-	66971256	intron	C	T	rs30332839
NM_001113387	Myl1	1	-	66971609	utr3	G	A	rs30334824
ENSMUST00000027151	Myl1	1	-	66972496	intron	T	G	rs30335709
ENSMUST00000027151	Myl1	1	-	66972551	intron	G	C	rs30335712
ENSMUST00000027151	Myl1	1	-	66972591	intron	G	A	rs30330855
ENSMUST00000027151	Myl1	1	-	66972601	intron	A	C	rs46015758
NM_001113387	Myl1	1	-	66972683	intron	T	A	rs30330858
ENSMUST00000027151	Myl1	1	-	66973680	intron	T	A	rs31335041
NM_001113387	Myl1	1	-	66973835	intron	T	A	rs32291992
ENSMUST00000027151	Myl1	1	-	66973977	intron	T	C	rs30331949
NM_001113387	Myl1	1	-	66974582	intron	T	C	rs30334007
NM_001113387	Myl1	1	-	66975824	intron	C	G	rs30334013
ENSMUST00000027151	Myl1	1	-	66976241	intron	A	T	rs30957106
ENSMUST00000027151	Myl1	1	-	66978268	intron	G	A	rs30338551
NM_001113387	Myl1	1	-	66984110	upstream	G	A	rs31749476
ENSMUST00000027151	Myl1	1	-	66991530	utr5	T	C	rs32364124
NM_021285	Myl1	1	-	66991599	utr5	C	T	-
ENSMUST00000027151	Myl1	1	-	66991983	upstream	C	A	rs30894954
NM_026195	Atic	1	+	71603823	utr5	A	G	rs6369836
NM_026195	Atic	1	+	71605866	synonymous	G	A	-
NM_026195	Atic	1	+	71623253	synonymous	G	A	rs30566260
NM_026195	Atic	1	+	71624467	synonymous	C	T	rs30563581
NM_026195	Atic	1	+	71625909	utr3	C	G	rs30559861
NM_010233	Fn1	1	-	71695775	synonymous	T	C	rs30575794
NM_001005423	Mreg	1	-	72207269	utr3	G	A	rs30658764
NM_001005423	Mreg	1	-	72209040	missense_Asp->Glu	G	T	rs30659662
NM_009533	Xrcc5	1	+	72372831	synonymous	C	T	rs36356567
ENSMUST00000027377	Igfbp5	1	-	72920870	utr5	A	G	rs13468924
ENSMUST00000027377	Igfbp5	1	-	72920958	utr5	C	T	rs13468923
ENSMUST00000027377	Igfbp5	1	-	72921155	utr5	C	T	rs13468919
ENSMUST00000027377	Igfbp5	1	-	72921217	utr5	A	C	rs13468914
NM_027884	Tns1	1	-	73957015	utr3	A	G	rs13466223
NM_027884	Tns1	1	-	73957890	utr3	C	T	-
NM_027884	Tns1	1	-	73959293	utr3	C	A	-
NM_027884	Tns1	1	-	73960103	utr3	G	A	rs4222436
NM_027884	Tns1	1	-	73971311	synonymous	C	T	rs36379984
NM_027884	Tns1	1	-	73972203	missense_Ser->Leu	G	A	-
NM_027884	Tns1	1	-	73974575	synonymous	G	A	-
NM_027884	Tns1	1	-	73999026	synonymous	G	A	-
NM_027884	Tns1	1	-	73999420	missense_Ala->Gly	G	C	-
NM_027884	Tns1	1	-	74038761	synonymous	C	T	rs37776880
NM_027884	Tns1	1	-	74038793	acceptor_in_exon_synonymous	G	A	rs36339784
ENSMUST00000006467	Arpc2	1	+	74283210	utr5	A	T	-
ENSMUST00000006467	Arpc2	1	+	74314692	utr3	T	A	rs50021885
ENSMUST00000027367	Ctdsp1	1	+	74441422	synonymous	T	C	-
ENSMUST00000027367	Ctdsp1	1	+	74443301	utr3	C	T	-
NM_001081456	Plcd4	1	+	74601200	synonymous	T	C	rs32931309
NM_021313	Rnf25	1	-	74636262	downstream	C	T	-
NM_024264	Cyp27a1	1	+	74782557	missense_Thr->Pro	A	C	-
NM_024264	Cyp27a1	1	+	74783365	synonymous	G	A	-
NM_024264	Cyp27a1	1	+	74784149	synonymous	C	T	-
NM_024264	Cyp27a1	1	+	74786296	downstream	A	G	rs47849397
NM_024264	Cyp27a1	1	+	74786323	downstream	G	T	-
ENSMUST00000027394	Zfand2b	1	+	75170128	downstream	A	G	rs49184210
ENSMUST00000027394	Zfand2b	1	+	75170163	downstream	T	C	-
ENSMUST00000027394	Zfand2b	1	+	75171577	downstream	G	T	rs50778184
NM_001003917	Atg9a	1	-	75174326	downstream	C	A	rs50543979
ENSMUST00000027396	Abcb6	1	-	75177852	upstream	T	A	-
ENSMUST00000027396	Abcb6	1	-	75179497	upstream	C	G	rs32397165
ENSMUST00000027396	Abcb6	1	-	75181376	upstream	G	A	rs31618921
ENSMUST00000027396	Abcb6	1	-	75181675	upstream	G	A	-
NM_009447	Tuba4a	1	-	75213866	synonymous	G	A	rs13462770
NM_001159883	Dnajb2	1	+	75241818	utr3	G	A	rs13459468
ENSMUST00000027404	Ptprn	1	-	75241835	downstream	T	C	rs47732931
ENSMUST00000066668	Dnpep	1	-	75313319	synonymous	C	G	rs13464446
ENSMUST00000027409	Des	1	+	75363689	utr3	G	A	-
ENSMUST00000027409	Des	1	+	75363841	utr3	A	G	-
ENSMUST00000027409	Des	1	+	75365634	downstream	A	G	rs38319169
ENSMUST00000027409	Des	1	+	75366390	downstream	T	G	rs37358743
ENSMUST00000027409	Des	1	+	75369066	downstream	A	G	-
ENSMUST00000087122	Speg	1	+	75373107	intron	C	A	rs38086873
ENSMUST00000087122	Speg	1	+	75373210	intron	G	T	rs36464420
ENSMUST00000087122	Speg	1	+	75373276	intron	T	A	rs37893067
ENSMUST00000038230	Speg	1	+	75374520	upstream	G	A	-
ENSMUST00000038230	Speg	1	+	75375408	upstream	C	G	-
ENSMUST00000038230	Speg	1	+	75375834	upstream	T	C	-
ENSMUST00000038230	Speg	1	+	75398897	synonymous	C	G	-
ENSMUST00000038230	Speg	1	+	75407280	synonymous	T	C	rs32358383
ENSMUST00000038230	Speg	1	+	75423258	intron	A	G	rs37022041
ENSMUST00000038230	Speg	1	+	75423418	synonymous	C	G	-
ENSMUST00000038230	Speg	1	+	75424265	synonymous	C	T	rs37827142
ENSMUST00000038230	Speg	1	+	75424570	synonymous	C	T	-
ENSMUST00000038230	Speg	1	+	75424975	synonymous	A	G	-
ENSMUST00000037796	Gmppa	1	+	75428612	upstream	G	T	rs3022819
ENSMUST00000037796	Gmppa	1	+	75439519	synonymous	A	G	rs13474573
ENSMUST00000027412	Obsl1	1	-	75494758	missense_Lys->Glu	T	C	rs30599864
ENSMUST00000068333	Farsb	1	-	78421877	synonymous	T	C	rs4222476
ENSMUST00000068333	Farsb	1	-	78421913	synonymous	G	T	rs4222475
ENSMUST00000068333	Farsb	1	-	78440320	missense_Asn->Ser	T	C	rs13460647
ENSMUST00000068333	Farsb	1	-	78465827	donor_in_exon_synonymous	T	C	rs50445990
ENSMUST00000068333	Farsb	1	-	78476678	synonymous	T	C	rs50510591
ENSMUST00000097685	Wdfy1	1	-	79699764	utr3	A	G	rs45933740
ENSMUST00000027464	Mrpl44	1	+	79774631	synonymous	C	T	rs13475941
ENSMUST00000027464	Mrpl44	1	+	79774844	synonymous	G	A	rs48058732
ENSMUST00000027464	Mrpl44	1	+	79776173	synonymous	T	C	rs51599965
ENSMUST00000027467	Serpine2	1	-	79790995	utr3	G	T	rs13469719
ENSMUST00000069799	Irs1	1	-	82285374	synonymous	G	A	-
ENSMUST00000073025	Mff	1	+	82733653	intron	C	T	rs30240699
ENSMUST00000027331	Tm4sf20	1	-	82748466	downstream	G	A	rs30242969
ENSMUST00000027331	Tm4sf20	1	-	82748679	downstream	G	A	rs30242966
ENSMUST00000027331	Tm4sf20	1	-	82748753	downstream	T	C	-
ENSMUST00000027331	Tm4sf20	1	-	82748769	downstream	G	A	-
ENSMUST00000027331	Tm4sf20	1	-	82748783	downstream	G	A	-
ENSMUST00000027331	Tm4sf20	1	-	82748792	downstream	C	T	-
ENSMUST00000027331	Tm4sf20	1	-	82748803	downstream	C	T	-
ENSMUST00000063380	Agfg1	1	+	82878855	synonymous	T	C	-
ENSMUST00000063380	Agfg1	1	+	82892039	utr3	T	C	-
NM_133975	Trip12	1	-	84790700	missense_Phe->Leu	A	G	rs30250838
ENSMUST00000082149	Cab39	1	+	87744875	synonymous	C	T	-
ENSMUST00000027471	Eif4e2	1	+	89124431	synonymous	C	A	-
ENSMUST00000050876	Eif4e2	1	+	89135789	downstream	G	A	rs33057876
ENSMUST00000027512	Atg16l1	1	+	89688029	utr3	A	G	rs4222500
ENSMUST00000027512	Atg16l1	1	+	89688746	utr3	C	T	rs13461821
ENSMUST00000086882	Asb18	1	-	91911107	missense_Ile->Val	T	C	rs30342351
ENSMUST00000065587	Cxcr7	1	+	92111340	synonymous	C	T	rs30333169
NM_133805	Cops8	1	+	92508988	utr3	G	A	rs32047787
NM_133805	Cops8	1	+	92509040	utr3	A	G	rs32736192
NM_133805	Cops8	1	+	92509372	utr3	G	T	-
NM_133805	Cops8	1	+	92509464	utr3	A	G	rs32200602
ENSMUST00000068116	Lrrfip1	1	+	92997180	synonymous	T	C	-
NM_001111311	Lrrfip1	1	+	92997764	acceptor_in_exon_synonymous	C	T	rs48667459
NM_001111311	Lrrfip1	1	+	93001715	synonymous	C	T	rs31946569
ENSMUST00000068116	Lrrfip1	1	+	93019053	missense_Leu->Phe	C	T	-
ENSMUST00000068116	Lrrfip1	1	+	93019085	synonymous	T	C	rs48562365
NM_001111312	Lrrfip1	1	+	93024912	utr3	G	A	rs46124602
ENSMUST00000068116	Lrrfip1	1	+	93025073	utr3	G	A	-
ENSMUST00000068116	Lrrfip1	1	+	93025172	utr3	A	C	-
ENSMUST00000068116	Lrrfip1	1	+	93025348	utr3	T	C	rs46411386
ENSMUST00000048383	Ramp1	1	+	93093374	synonymous	T	G	-
ENSMUST00000027533	Klhl30	1	+	93247653	utr5	C	T	-
ENSMUST00000027533	Klhl30	1	+	93250414	synonymous	C	T	-
ENSMUST00000027533	Klhl30	1	+	93250467	missense_Leu->Ser	T	C	rs49764923
ENSMUST00000027533	Klhl30	1	+	93250468	synonymous	G	A	-
ENSMUST00000027533	Klhl30	1	+	93250556	missense_Ala->Thr	G	A	rs51736710
ENSMUST00000027533	Klhl30	1	+	93250996	synonymous	G	A	-
ENSMUST00000027533	Klhl30	1	+	93251028	donor_in_exon_missense_Glu->Ala	A	C	-
ENSMUST00000027533	Klhl30	1	+	93252088	synonymous	G	A	-
ENSMUST00000027533	Klhl30	1	+	93252107	missense_Gly->Ser	G	A	-
ENSMUST00000027533	Klhl30	1	+	93254393	synonymous	G	A	-
ENSMUST00000027533	Klhl30	1	+	93254438	synonymous	T	C	rs47891271
ENSMUST00000027533	Klhl30	1	+	93256037	synonymous	T	C	-
ENSMUST00000027533	Klhl30	1	+	93257591	synonymous	A	G	-
ENSMUST00000027533	Klhl30	1	+	93257737	missense_His->Arg	A	G	-
ENSMUST00000027533	Klhl30	1	+	93257847	utr3	G	T	-
ENSMUST00000027533	Klhl30	1	+	93257904	utr3	T	C	-
ENSMUST00000027533	Klhl30	1	+	93257946	utr3	T	C	-
NM_027551	Klhl30	1	+	93258015	utr3	C	T	rs32175321
ENSMUST00000027533	Klhl30	1	+	93258026	utr3	C	T	rs45696307
ENSMUST00000027533	Klhl30	1	+	93258104	utr3	A	G	-
ENSMUST00000027533	Klhl30	1	+	93258124	utr3	C	T	-
ENSMUST00000027533	Klhl30	1	+	93258128	utr3	G	A	-
ENSMUST00000027533	Klhl30	1	+	93258293	utr3	C	T	-
ENSMUST00000027533	Klhl30	1	+	93258523	utr3	A	G	-
ENSMUST00000027533	Klhl30	1	+	93258542	utr3	C	T	-
ENSMUST00000027533	Klhl30	1	+	93258555	utr3	G	T	-
ENSMUST00000027533	Klhl30	1	+	93258614	utr3	T	C	-
ENSMUST00000027533	Klhl30	1	+	93258770	utr3	A	G	-
ENSMUST00000027533	Klhl30	1	+	93258787	utr3	A	G	-
ENSMUST00000027533	Klhl30	1	+	93258834	utr3	A	G	-
ENSMUST00000027534	Ilkap	1	-	93275066	synonymous	G	T	-
ENSMUST00000027534	Ilkap	1	-	93275129	synonymous	C	A	-
ENSMUST00000027534	Ilkap	1	-	93278478	synonymous	T	C	-
ENSMUST00000027538	Asb1	1	+	93454756	utr3	G	A	rs32185678
ENSMUST00000008995	Hdac4	1	-	93827868	downstream	C	T	-
ENSMUST00000008995	Hdac4	1	-	93830289	synonymous	A	G	rs32305492
ENSMUST00000045970	Gpc1	1	+	94756741	utr3	G	A	-
NM_133808	Hdlbp	1	-	95316685	synonymous	C	T	rs30377747
NM_025920	Thap4	1	-	95602048	utr3	T	C	rs13463883
NM_025920	Thap4	1	-	95611511	synonymous	G	A	rs30354177
ENSMUST00000058762	Pam	1	-	99718347	utr3	C	G	rs8239100
NM_013626	Pam	1	-	99736966	synonymous	A	G	rs37592961
NM_013626	Pam	1	-	99737321	missense_Val->Met	C	T	rs36321707
NM_013626	Pam	1	-	99737373	missense_Glu->Asp	C	G	rs36292592
-	-	1	+	100582192	intergenic	G	T	-
NM_011650	Tsn	1	-	120197348	utr3	G	A	rs32214710
NM_026472	Mki67ip	1	+	120218475	synonymous	T	C	rs13472772
NM_001081276	Clasp1	1	+	120503630	utr3	T	C	rs30729949
NM_001081276	Clasp1	1	+	120504381	utr3	C	T	rs32577747
NM_001081276	Clasp1	1	+	120504616	utr3	G	A	rs31150771
NM_001081276	Clasp1	1	+	120504980	utr3	A	T	rs30729945
NM_001081276	Clasp1	1	+	120505263	utr3	G	A	rs50755851
NM_001081276	Clasp1	1	+	120505543	utr3	G	A	rs31667674
NM_133748	Insig2	1	-	123201419	utr3	C	T	rs30790049
NM_133748	Insig2	1	-	123201435	utr3	C	A	rs30790048
ENSMUST00000003818	Insig2	1	-	123201487	utr3	T	C	-
ENSMUST00000003818	Insig2	1	-	123201892	utr3	C	T	-
ENSMUST00000036025	Ccdc93	1	+	123401471	downstream	G	A	-
NM_028787	Slc35f5	1	+	127468969	synonymous	G	A	rs31454047
NM_028787	Slc35f5	1	+	127491832	utr3	G	A	rs50729346
NM_028787	Slc35f5	1	+	127491988	utr3	T	G	rs49101844
ENSMUST00000037649	Rab3gap1	1	+	129824591	synonymous	T	A	rs3658603
ENSMUST00000037649	Rab3gap1	1	+	129839124	synonymous	C	T	-
ENSMUST00000037649	Rab3gap1	1	+	129839661	utr3	C	T	rs3712165
ENSMUST00000037649	Rab3gap1	1	+	129839849	utr3	C	T	rs50663985
ENSMUST00000086614	Zranb3	1	-	129853147	synonymous	G	A	-
NM_026390	Ubxn4	1	+	130173639	synonymous	C	T	rs47584313
NM_026390	Ubxn4	1	+	130173851	utr3	T	A	rs48479743
NM_026390	Ubxn4	1	+	130175396	utr3	G	A	-
NM_026390	Ubxn4	1	+	130175403	utr3	C	A	-
NM_145507	Dars	1	-	130313785	missense_Thr->Ala	T	C	rs13469851
ENSMUST00000068791	Lgtn	1	+	133057896	synonymous	T	G	rs13461093
NM_001081011	Srgap2	1	-	133253411	synonymous	T	C	-
NM_173865	Slc41a1	1	+	133726951	utr5	T	G	-
NM_173865	Slc41a1	1	+	133743747	utr3	A	G	-
NM_173865	Slc41a1	1	+	133743762	utr3	T	G	rs37552173
NM_173865	Slc41a1	1	+	133743799	utr3	C	A	-
NM_173865	Slc41a1	1	+	133743940	utr3	C	T	rs38409732
NM_173865	Slc41a1	1	+	133743972	utr3	T	C	rs38234939
NM_173865	Slc41a1	1	+	133744326	utr3	C	T	rs38359297
NM_173865	Slc41a1	1	+	133744476	utr3	T	C	-
NM_173865	Slc41a1	1	+	133744842	utr3	G	C	-
NM_007923	Elk4	1	+	133921280	utr3	G	A	-
NM_007923	Elk4	1	+	133926082	downstream	C	T	rs32708803
NM_007923	Elk4	1	+	133926120	downstream	G	A	rs38394064
NM_001114662	Mfsd4	1	-	133935309	utr3	T	C	rs32591413
NM_001160420	Optc	1	-	135807006	upstream	C	A	-
NM_001160420	Optc	1	-	135807119	upstream	T	C	rs36552861
NM_001160420	Optc	1	-	135807843	upstream	G	A	-
NM_001160420	Optc	1	-	135807889	upstream	A	G	rs36450660
NM_054077	Prelp	1	-	135811245	synonymous	A	G	rs37129301
NM_054077	Prelp	1	-	135811845	synonymous	G	A	-
NM_021355	Fmod	1	+	135936842	synonymous	A	G	rs32171703
NM_021355	Fmod	1	+	135944271	utr3	T	C	rs31078252
NM_028320	Adipor1	1	+	136329339	downstream	C	T	rs31618822
-	-	1	+	136654686	intergenic	G	T	-
ENSMUST00000045665	Ppp1r12b	1	-	136655993	downstream	G	A	rs50435223
ENSMUST00000045665	Ppp1r12b	1	-	136656346	downstream	A	T	rs30850886
-	-	1	+	136656753	intergenic	C	T	-
NM_001081307	Ppp1r12b	1	-	136732419	synonymous	T	C	rs30836624
ENSMUST00000045665	Ppp1r12b	1	-	136732422	synonymous	C	T	rs30844927
NM_001081307	Ppp1r12b	1	-	136732620	missense_Gly->Val	C	A	rs30843393
ENSMUST00000045665	Ppp1r12b	1	-	136772689	synonymous	G	A	rs30844146
ENSMUST00000045665	Ppp1r12b	1	-	136788843	synonymous	C	T	rs30844416
ENSMUST00000045665	Ppp1r12b	1	-	136788873	synonymous	G	A	rs30844415
NM_001081307	Ppp1r12b	1	-	136852156	synonymous	G	A	rs50587170
NM_001081307	Ppp1r12b	1	-	136852252	synonymous	C	T	rs32659204
NM_053106	Lmod1	1	+	137267825	downstream	G	A	rs31991538
ENSMUST00000041240	Shisa4	1	-	137268167	utr3	G	A	-
NM_053106	Lmod1	1	+	137268313	downstream	C	T	rs45886394
ENSMUST00000041240	Shisa4	1	-	137268895	synonymous	C	T	-
ENSMUST00000041023	Ipo9	1	-	137283289	synonymous	G	A	rs37386053
ENSMUST00000041023	Ipo9	1	-	137283379	synonymous	C	T	-
NM_007791	Csrp1	1	+	137636037	synonymous	T	C	rs13473549
ENSMUST00000027677	Csrp1	1	+	137641849	synonymous	G	A	rs32081554
ENSMUST00000027677	Csrp1	1	+	137641867	synonymous	C	T	rs13473550
ENSMUST00000027677	Csrp1	1	+	137641921	synonymous	T	C	rs31234383
ENSMUST00000027677	Csrp1	1	+	137648275	utr3	T	A	rs50601781
ENSMUST00000027677	Csrp1	1	+	137648421	utr3	C	T	rs50983865
ENSMUST00000027677	Csrp1	1	+	137648488	utr3	A	G	rs51136540
ENSMUST00000027677	Csrp1	1	+	137648525	utr3	C	G	rs51768189
ENSMUST00000027677	Csrp1	1	+	137648538	utr3	C	A	rs46265146
ENSMUST00000027677	Csrp1	1	+	137648551	utr3	C	T	rs49462407
NM_177642	Igfn1	1	-	137850420	utr3	G	A	rs30911967
NM_177642	Igfn1	1	-	137850486	utr3	C	T	rs50259852
NM_177642	Igfn1	1	-	137850493	utr3	C	T	rs30911966
NM_177642	Igfn1	1	-	137850567	utr3	G	T	-
NM_177642	Igfn1	1	-	137850610	synonymous	G	A	-
NM_177642	Igfn1	1	-	137851214	synonymous	A	G	rs30911058
NM_177642	Igfn1	1	-	137851460	synonymous	C	T	rs30911057
NM_177642	Igfn1	1	-	137852265	synonymous	A	G	rs30910197
NM_177642	Igfn1	1	-	137856490	missense_Ala->Val	G	A	-
NM_177642	Igfn1	1	-	137858568	synonymous	A	G	rs30913874
NM_177642	Igfn1	1	-	137860360	synonymous	T	C	rs30911403
NM_177642	Igfn1	1	-	137860525	missense_His->Gln	G	C	-
NM_177642	Igfn1	1	-	137866833	synonymous	T	C	-
NM_177642	Igfn1	1	-	137876478	synonymous	T	A	rs30898756
NM_001081023	Cacna1s	1	+	137951243	synonymous	C	T	rs30892536
NM_001081023	Cacna1s	1	+	137967283	synonymous	C	T	rs30891158
NM_001081023	Cacna1s	1	+	137967304	synonymous	T	G	rs30891157
NM_001081023	Cacna1s	1	+	137967310	synonymous	A	C	-
NM_001081023	Cacna1s	1	+	137967542	synonymous	T	C	rs30891156
NM_001081023	Cacna1s	1	+	137967632	synonymous	T	C	rs30891155
NM_001081023	Cacna1s	1	+	137970181	synonymous	T	C	rs6165801
NM_001081023	Cacna1s	1	+	137970247	synonymous	T	C	rs6166278
NM_001081023	Cacna1s	1	+	138000362	intron	C	T	rs30928826
NM_001081023	Cacna1s	1	+	138014197	synonymous	C	A	rs13476125
NM_001081023	Cacna1s	1	+	138015293	missense_Phe->Ser	T	C	rs30889688
NM_145991	Cdc73	1	-	145518499	synonymous	A	T	-
NM_001038592	Glrx2	1	+	145586752	utr5	G	T	-
NM_001038592	Glrx2	1	+	145586767	utr5	G	C	-
NM_001038592	Glrx2	1	+	145586784	utr5	T	C	-
ENSMUST00000050491	Glrx2	1	+	145594079	downstream	A	G	rs30975501
ENSMUST00000006167	BC003331	1	-	152208647	downstream	A	G	rs33656297
ENSMUST00000006167	BC003331	1	-	152209026	downstream	C	T	ENSMUSSNP1540001
NM_001077237	BC003331	1	-	152209027	utr3	A	G	rs13467332
ENSMUST00000006167	BC003331	1	-	152209032	downstream	C	T	rs33662997
ENSMUST00000006167	BC003331	1	-	152209099	downstream	G	A	rs33662995
ENSMUST00000006167	BC003331	1	-	152209188	downstream	A	C	rs33662994
ENSMUST00000006167	BC003331	1	-	152209284	downstream	C	G	ENSMUSSNP1140182
ENSMUST00000006167	BC003331	1	-	152209392	downstream	T	C	-
ENSMUST00000006167	BC003331	1	-	152210631	synonymous	C	T	rs33661479
ENSMUST00000006167	BC003331	1	-	152210724	synonymous	G	A	rs33661477
ENSMUST00000006167	BC003331	1	-	152222746	synonymous	A	G	rs51350478
ENSMUST00000006167	BC003331	1	-	152235699	missense_Lys->Arg	T	C	rs31168469
ENSMUST00000006167	BC003331	1	-	152242386	upstream	C	G	rs31169325
ENSMUST00000064506	Tpr	1	+	152267024	synonymous	C	T	rs31164877
ENSMUST00000064506	Tpr	1	+	152271921	missense_Val->Ala	T	C	-
ENSMUST00000064506	Tpr	1	+	152279963	synonymous	A	G	rs31161603
ENSMUST00000064506	Tpr	1	+	152280829	synonymous	A	G	-
ENSMUST00000064506	Tpr	1	+	152289307	synonymous	T	A	-
ENSMUST00000064506	Tpr	1	+	152291513	synonymous	C	T	rs31159886
ENSMUST00000006171	Prg4	1	-	152293225	downstream	C	T	rs31159070
ENSMUST00000006171	Prg4	1	-	152293270	downstream	G	T	rs31159069
ENSMUST00000006171	Prg4	1	-	152294756	downstream	C	T	rs31158065
ENSMUST00000006171	Prg4	1	-	152296289	downstream	A	G	rs31156250
ENSMUST00000006171	Prg4	1	-	152297986	missense_Met->Val	T	C	-
ENSMUST00000006171	Prg4	1	-	152298450	missense_Val->Ala	A	G	rs31160130
ENSMUST00000006171	Prg4	1	-	152298470	synonymous	C	T	rs31160129
ENSMUST00000006171	Prg4	1	-	152301443	missense_Ser->Ala	A	C	-
ENSMUST00000023918	Ivns1abp	1	+	153196711	utr5	A	C	-
ENSMUST00000023918	Ivns1abp	1	+	153196722	utr5	C	G	-
ENSMUST00000023918	Ivns1abp	1	+	153198839	synonymous	T	C	rs48793622
ENSMUST00000023918	Ivns1abp	1	+	153210662	utr3	C	T	rs51877355
ENSMUST00000023918	Ivns1abp	1	+	153210843	utr3	C	G	rs47188319
ENSMUST00000023918	Ivns1abp	1	+	153210875	utr3	A	G	rs48463403
ENSMUST00000065625	1190005F20Rik	1	+	153295568	synonymous	T	C	rs46250419
ENSMUST00000065625	1190005F20Rik	1	+	153305111	utr3	T	C	-
ENSMUST00000086267	Fam129a	1	+	153542882	synonymous	A	G	-
ENSMUST00000086267	Fam129a	1	+	153567307	downstream	G	T	-
ENSMUST00000059498	Edem3	1	+	153629550	synonymous	A	T	rs49952742
ENSMUST00000059498	Edem3	1	+	153651417	synonymous	A	G	-
ENSMUST00000059498	Edem3	1	+	153666192	utr3	C	T	rs51563787
ENSMUST00000059498	Edem3	1	+	153666289	utr3	C	T	rs51077094
ENSMUST00000059498	Edem3	1	+	153667725	utr3	G	A	rs49519563
ENSMUST00000059498	Edem3	1	+	153668774	utr3	C	T	rs50581131
ENSMUST00000097539	AC166332.7	1	-	153732093	downstream	C	T	rs31231234
ENSMUST00000097539	AC166332.7	1	-	153733986	downstream	C	T	rs31230405
ENSMUST00000097539	AC166332.7	1	-	153734313	downstream	G	C	-
ENSMUST00000044581	1700025G04Rik	1	-	153738172	downstream	G	A	rs6347177
ENSMUST00000044581	1700025G04Rik	1	-	153738416	downstream	T	C	rs31235071
ENSMUST00000044581	1700025G04Rik	1	-	153738546	downstream	A	G	rs32128073
ENSMUST00000044581	1700025G04Rik	1	-	153738585	downstream	C	T	rs31235070
ENSMUST00000044581	1700025G04Rik	1	-	153738891	downstream	G	A	rs31235069
ENSMUST00000044581	1700025G04Rik	1	-	153738943	downstream	T	C	rs31235068
ENSMUST00000044581	1700025G04Rik	1	-	153739506	downstream	G	A	rs31235066
ENSMUST00000044581	1700025G04Rik	1	-	153739591	downstream	T	G	rs31235065
ENSMUST00000044581	1700025G04Rik	1	-	153739981	utr3	C	T	rs31234152
NM_197990	1700025G04Rik	1	-	153740245	utr3	A	G	rs31234151
NM_197990	1700025G04Rik	1	-	153740470	utr3	T	C	rs31234150
ENSMUST00000044581	1700025G04Rik	1	-	153740477	utr3	C	T	rs31234149
ENSMUST00000044581	1700025G04Rik	1	-	153740508	utr3	C	T	rs31234148
ENSMUST00000044581	1700025G04Rik	1	-	153853827	utr5	G	C	-
ENSMUST00000027754	Ncf2	1	+	154685380	downstream	C	T	rs31175869
ENSMUST00000027754	Ncf2	1	+	154687466	downstream	C	T	rs31174860
ENSMUST00000043560	Smg7	1	-	154695793	intron	C	G	rs31180604
ENSMUST00000043560	Smg7	1	-	154708883	missense_Thr->Ala	T	C	rs31174829
ENSMUST00000027752	Lamc1	1	-	155066519	utr3	A	G	rs32005098
ENSMUST00000027752	Lamc1	1	-	155066931	utr3	G	A	rs31823707
ENSMUST00000027752	Lamc1	1	-	155066936	utr3	G	A	rs30890267
ENSMUST00000027752	Lamc1	1	-	155066960	utr3	C	G	rs47820955
ENSMUST00000027752	Lamc1	1	-	155067018	utr3	T	C	rs31425041
ENSMUST00000027752	Lamc1	1	-	155067399	utr3	C	T	rs31766839
ENSMUST00000027752	Lamc1	1	-	155067495	utr3	A	T	rs45903890
ENSMUST00000027752	Lamc1	1	-	155067595	utr3	T	C	rs32283455
ENSMUST00000027752	Lamc1	1	-	155067668	utr3	A	G	rs31604547
ENSMUST00000027752	Lamc1	1	-	155067729	utr3	A	T	rs46598382
ENSMUST00000027752	Lamc1	1	-	155067757	utr3	A	C	rs32447537
NM_010683	Lamc1	1	-	155068636	synonymous	G	T	-
ENSMUST00000027752	Lamc1	1	-	155073583	synonymous	C	T	rs48140835
ENSMUST00000027752	Lamc1	1	-	155073601	synonymous	A	G	rs48419743
ENSMUST00000027752	Lamc1	1	-	155073646	synonymous	T	C	rs49612209
ENSMUST00000027752	Lamc1	1	-	155074827	synonymous	G	A	rs46892610
ENSMUST00000027752	Lamc1	1	-	155077993	acceptor_in_exon_synonymous	A	G	rs52529674
ENSMUST00000027752	Lamc1	1	-	155080627	missense_Lys->Arg	T	C	rs3674968
ENSMUST00000027752	Lamc1	1	-	155086540	acceptor_in_exon_missense_Val->Ala	A	G	rs51919699
ENSMUST00000027752	Lamc1	1	-	155087459	synonymous	C	A	rs45689171
ENSMUST00000027752	Lamc1	1	-	155087579	missense_Glu->Asp	C	G	rs52051176
ENSMUST00000027752	Lamc1	1	-	155087594	synonymous	T	C	rs50789831
ENSMUST00000027752	Lamc1	1	-	155089065	synonymous	G	A	rs32589931
ENSMUST00000027752	Lamc1	1	-	155089848	synonymous	C	T	rs51160262
ENSMUST00000027752	Lamc1	1	-	155090545	synonymous	A	G	rs51510546
NM_177644	Rasal2	1	-	159343915	upstream	G	A	-
ENSMUST00000014370	Cacybp	1	-	162133345	utr3	A	G	rs13476204
ENSMUST00000035430	Dars2	1	-	162981479	missense_Cys->Arg	A	G	rs33754544
ENSMUST00000028021	Pigc	1	+	163901530	utr3	G	T	-
ENSMUST00000050010	Vamp4	1	+	164504487	synonymous	T	G	-
ENSMUST00000050010	Vamp4	1	+	164525007	intron	A	G	rs37295267
ENSMUST00000028020	Myoc	1	+	164569496	synonymous	A	G	-
ENSMUST00000028020	Myoc	1	+	164569743	synonymous	C	T	-
ENSMUST00000028020	Myoc	1	+	164569884	missense_Thr->Ala	A	G	rs31522104
ENSMUST00000028020	Myoc	1	+	164579441	utr3	A	C	rs31960049
ENSMUST00000028016	Bat2d	1	-	164636639	missense_Glu->Gly	T	C	rs37113023
ENSMUST00000046049	Fmo1	1	-	164763860	synonymous	C	G	rs38365096
ENSMUST00000046049	Fmo1	1	-	164780197	synonymous	G	A	rs32739759
NM_011127	Prrx1	1	-	165175771	utr3	C	T	rs13463949
ENSMUST00000027866	Blzf1	1	-	166221868	utr3	A	C	rs13471516
ENSMUST00000027866	Blzf1	1	-	166228446	synonymous	G	T	rs49710616
ENSMUST00000027863	Atp1b1	1	-	166367833	utr3	A	T	rs13462308
ENSMUST00000043235	Tiprl	1	-	167166986	utr5	T	C	rs13472109
ENSMUST00000040357	Rcsd1	1	-	167585493	synonymous	A	G	rs32412214
ENSMUST00000040357	Rcsd1	1	-	167585548	missense_Pro->Arg	G	C	-
ENSMUST00000040357	Rcsd1	1	-	167585658	missense_Arg->Ser	C	A	-
ENSMUST00000040357	Rcsd1	1	-	167585785	missense_Thr->Ile	G	A	-
ENSMUST00000040357	Rcsd1	1	-	167587663	synonymous	G	A	-
ENSMUST00000040298	Creg1	1	+	167704635	downstream	T	C	rs31343276
ENSMUST00000040298	Creg1	1	+	167704820	downstream	C	T	rs31396005
ENSMUST00000040298	Creg1	1	+	167705062	downstream	T	C	-
ENSMUST00000040298	Creg1	1	+	167705089	downstream	G	C	-
ENSMUST00000040298	Creg1	1	+	167705172	downstream	C	T	rs31402141
ENSMUST00000028005	Mgst3	1	-	169308522	synonymous	C	T	-
ENSMUST00000027974	Atf6	1	-	172724802	synonymous	T	G	rs49462394
NM_023173	Dusp12	1	-	172804639	synonymous	G	C	rs33774059
NM_025321	Sdhc	1	-	173066184	synonymous	C	A	rs13470623
ENSMUST00000005817	Tomm40l	1	-	173149075	utr3	C	T	rs8237062
NM_010185	Fcer1g	1	-	173166817	upstream	G	A	rs8238364
ENSMUST00000013737	Ndufs2	1	-	173167316	synonymous	C	T	rs8242476
ENSMUST00000013737	Ndufs2	1	-	173168135	synonymous	G	A	rs31544035
ENSMUST00000013737	Ndufs2	1	-	173168462	synonymous	G	A	rs31544034
ENSMUST00000013737	Ndufs2	1	-	173168541	intron	T	G	rs8242756
ENSMUST00000013737	Ndufs2	1	-	173168555	intron	C	A	rs31441177
NM_153064	Ndufs2	1	-	173169514	synonymous	G	A	rs13464003
ENSMUST00000013737	Ndufs2	1	-	173169675	intron	A	C	rs8245267
NM_153064	Ndufs2	1	-	173171150	synonymous	C	T	rs8245216
ENSMUST00000065941	Usp21	1	-	173215709	synonymous	G	A	rs31392371
NM_013919	Usp21	1	-	173219000	upstream	C	T	rs13470410
ENSMUST00000080001	Ufc1	1	-	173224831	synonymous	G	A	rs31551961
NM_001128609	Dedd	1	+	173268767	synonymous	A	C	rs30525567
NM_001128609	Dedd	1	+	173271373	utr3	C	T	rs31553355
ENSMUST00000006579	Pfdn2	1	+	173272516	upstream	A	G	rs4222838
NM_178405	Atp1a2	1	-	174221414	synonymous	G	A	rs31565246
NM_010209	Fh1	1	-	177555716	utr5	A	T	rs31744106
ENSMUST00000070181	Itpkb	1	+	182354662	downstream	A	G	rs13465654
ENSMUST00000038091	BC031781	1	+	182798117	utr3	G	A	rs49926986
ENSMUST00000027800	Tmem63a	1	+	182900319	synonymous	T	C	rs13460422
ENSMUST00000027800	Tmem63a	1	+	182902854	synonymous	G	A	rs13460424
ENSMUST00000036928	Ephx1	1	-	182932055	missense_Ser->Thr	A	T	-
ENSMUST00000075968	Cnih4	1	+	183098492	downstream	G	A	rs32757820
ENSMUST00000036329	Wdr26	1	-	183141770	upstream	T	C	-
NM_133815	Lbr	1	-	183761826	missense_Thr->Ala	T	C	rs13475294
NM_012058	Srp9	1	+	184062006	utr3	G	C	rs50543168
NM_012058	Srp9	1	+	184062021	utr3	C	G	rs51987975
NM_012058	Srp9	1	+	184062208	utr3	A	G	rs47673827
NM_012058	Srp9	1	+	184062221	utr3	T	G	rs47925511
NM_175127	Fbxo28	1	-	184246787	utr3	C	A	rs32664927
ENSMUST00000068505	Capn2	1	-	184397844	utr3	T	A	rs51361169
ENSMUST00000068505	Capn2	1	-	184400313	donor_in_exon_synonymous	A	G	rs8280312
ENSMUST00000068505	Capn2	1	-	184400904	synonymous	A	G	rs8280317
ENSMUST00000068505	Capn2	1	-	184408738	missense_Ala->Thr	C	T	rs31473206
NM_001081361	Mosc1	1	-	186637669	upstream	G	C	rs33833552
NM_001081361	Mosc1	1	-	186637707	upstream	C	T	rs33833551
NM_001081361	Mosc1	1	-	186637726	upstream	A	G	rs13460780
NM_133684	Mosc2	1	-	186643178	synonymous	T	C	rs33832925
NM_133684	Mosc2	1	-	186657889	synonymous	G	A	rs33830238
NM_133684	Mosc2	1	-	186669442	synonymous	A	G	-
NM_133684	Mosc2	1	-	186669460	synonymous	C	G	-
NM_178692	C130074G19Rik	1	-	186695912	utr3	G	A	rs33831676
NM_178692	C130074G19Rik	1	-	186696107	utr3	C	T	-
NM_178692	C130074G19Rik	1	-	186696381	utr3	G	A	rs33830603
NM_178692	C130074G19Rik	1	-	186696934	utr3	T	A	rs33830602
NM_178692	C130074G19Rik	1	-	186696952	utr3	G	A	-
NM_178692	C130074G19Rik	1	-	186697899	utr3	C	T	rs33830597
NM_178692	C130074G19Rik	1	-	186706816	missense_Arg->Gly	T	C	-
NM_178692	C130074G19Rik	1	-	186706826	synonymous	T	C	-
NM_001163754	Rab3gap2	1	+	187071922	synonymous	G	A	-
NM_001163754	Rab3gap2	1	+	187076200	missense_Phe->Val	T	G	-
NM_001163754	Rab3gap2	1	+	187107865	missense_Ala->Val	C	T	rs32144599
NM_001163754	Rab3gap2	1	+	187108918	utr3	C	T	rs32795784
NM_001163754	Rab3gap2	1	+	187110816	downstream	C	T	rs6388755
NM_001163754	Rab3gap2	1	+	187110902	downstream	T	G	rs13465229
NM_001163754	Rab3gap2	1	+	187113322	downstream	G	A	rs32647221
NM_198653	Iars2	1	-	187118671	synonymous	A	G	rs32797370
NM_198653	Iars2	1	-	187118698	synonymous	T	C	rs32797372
NM_198653	Iars2	1	-	187118740	synonymous	G	A	rs32798644
NM_198653	Iars2	1	-	187121384	synonymous	T	A	rs47529412
NM_198653	Iars2	1	-	187142501	synonymous	G	A	rs32804306
NM_198653	Iars2	1	-	187146882	synonymous	C	T	rs32027205
NM_198653	Iars2	1	-	187147597	synonymous	G	A	rs32801692
NM_011794	Bpnt1	1	+	187151511	upstream	A	G	rs32806164
NM_011794	Bpnt1	1	+	187151541	upstream	A	C	rs32806167
NM_011794	Bpnt1	1	+	187152974	upstream	G	A	rs32800855
NM_011794	Bpnt1	1	+	187176165	synonymous	A	C	-
NM_029735	Eprs	1	+	187187063	utr5	G	T	rs30828195
NM_029735	Eprs	1	+	187191423	synonymous	G	A	rs32807779
NM_029735	Eprs	1	+	187193498	synonymous	G	A	rs32805727
NM_029735	Eprs	1	+	187194816	missense_Arg->Gly	A	G	rs47195670
NM_029735	Eprs	1	+	187196800	acceptor_in_exon_missense_Ser->Asn	G	A	rs50897543
NM_029735	Eprs	1	+	187196923	missense_Asn->Ser	A	G	rs51127757
NM_029735	Eprs	1	+	187208867	synonymous	C	T	rs51156656
NM_029735	Eprs	1	+	187210985	synonymous	G	A	rs32810705
NM_029735	Eprs	1	+	187218268	synonymous	C	T	rs32804917
NM_029735	Eprs	1	+	187221048	missense_Ser->Pro	T	C	rs51426492
ENSMUST00000046514	Eprs	1	+	187221049	missense_Ser->Trp	C	G	ENSMUSSNP2591560
NM_029735	Eprs	1	+	187221119	synonymous	C	T	rs46762029
NM_029735	Eprs	1	+	187230956	synonymous	C	T	rs3679590
NM_029735	Eprs	1	+	187230986	synonymous	G	A	rs3679642
NM_029735	Eprs	1	+	187231582	synonymous	C	G	-
NM_029735	Eprs	1	+	187244113	synonymous	T	G	rs45651748
NM_029735	Eprs	1	+	187251748	synonymous	T	C	rs32541171
NM_029735	Eprs	1	+	187251960	synonymous	C	T	rs31891761
ENSMUST00000056178	Rps6kc1	1	-	192624026	intron	C	T	-
ENSMUST00000027947	Angel2	1	+	192757048	missense_Leu->Ser	T	C	-
ENSMUST00000027947	Angel2	1	+	192769374	utr3	T	C	-
ENSMUST00000027947	Angel2	1	+	192770014	utr3	C	T	rs36754744
NM_144814	Rcor3	1	-	193925384	intron	G	A	rs52053228
ENSMUST00000009777	G0s2	1	-	195098606	utr3	T	C	rs30894053
ENSMUST00000009777	G0s2	1	-	195098762	synonymous	C	A	rs4222924
ENSMUST00000009777	G0s2	1	-	195098789	synonymous	C	T	rs4222923
ENSMUST00000009777	G0s2	1	-	195098885	synonymous	C	A	rs4222922
NM_008059	G0s2	1	-	195099258	utr5	T	C	-
ENSMUST00000036350	Armetl1	2	+	3442914	utr3	G	A	rs33314890
ENSMUST00000036350	Armetl1	2	+	3442922	utr3	T	C	rs27095513
ENSMUST00000035721	Prpf18	2	-	4544122	utr3	G	T	rs27068033
ENSMUST00000027973	Sephs1	2	+	4829304	utr3	C	T	rs27077880
ENSMUST00000027975	Phyh	2	+	4840121	missense_Asn->Lys	T	A	rs27063458
ENSMUST00000027975	Phyh	2	+	4840181	synonymous	C	T	-
ENSMUST00000027986	Optn	2	-	4940518	downstream	A	G	-
ENSMUST00000027986	Optn	2	-	4940565	downstream	C	T	-
ENSMUST00000027986	Optn	2	-	4940648	downstream	T	G	rs27111475
ENSMUST00000027986	Optn	2	-	4941701	utr3	G	T	-
ENSMUST00000027986	Optn	2	-	4941712	utr3	A	G	rs27111474
ENSMUST00000027986	Optn	2	-	4941781	utr3	G	T	-
ENSMUST00000027986	Optn	2	-	4941845	utr3	T	A	-
ENSMUST00000027986	Optn	2	-	4941979	utr3	C	T	rs13473091
ENSMUST00000027986	Optn	2	-	4942469	synonymous	G	C	rs27111472
ENSMUST00000027986	Optn	2	-	4948213	synonymous	G	A	-
ENSMUST00000027986	Optn	2	-	4952426	synonymous	G	A	rs27096121
ENSMUST00000027986	Optn	2	-	4983976	intron	T	C	rs27095998
ENSMUST00000026925	Sec61a2	2	-	5797908	synonymous	A	G	rs27093101
ENSMUST00000060092	Upf2	2	+	5882357	synonymous	C	T	rs27079309
ENSMUST00000002176	Cugbp2	2	-	6464250	utr3	C	T	-
ENSMUST00000015632	5930434B04Rik	2	+	26865610	missense_Val->Met	G	A	-
ENSMUST00000015632	5930434B04Rik	2	+	26873903	missense_Val->Ile	G	A	-
ENSMUST00000015632	5930434B04Rik	2	+	26874560	utr3	A	C	-
ENSMUST00000015632	5930434B04Rik	2	+	26874562	utr3	A	G	-
ENSMUST00000015632	5930434B04Rik	2	+	26874583	utr3	A	G	-
ENSMUST00000015632	5930434B04Rik	2	+	26874757	utr3	C	T	-
ENSMUST00000015632	5930434B04Rik	2	+	26874953	utr3	C	T	-
ENSMUST00000015632	5930434B04Rik	2	+	26875067	utr3	C	T	rs27226372
ENSMUST00000015632	5930434B04Rik	2	+	26875090	utr3	A	G	-
ENSMUST00000015632	5930434B04Rik	2	+	26875704	utr3	T	C	-
ENSMUST00000015632	5930434B04Rik	2	+	26875763	utr3	A	G	-
ENSMUST00000015632	5930434B04Rik	2	+	26875996	utr3	G	A	-
ENSMUST00000015632	5930434B04Rik	2	+	26876117	utr3	A	C	rs27226371
ENSMUST00000015632	5930434B04Rik	2	+	26876231	utr3	G	A	rs27226370
ENSMUST00000015632	5930434B04Rik	2	+	26876275	utr3	A	G	-
ENSMUST00000015632	5930434B04Rik	2	+	26876284	utr3	T	C	rs27226369
ENSMUST00000113532	Hmcn2	2	+	31276399	synonymous	C	T	rs29675046
ENSMUST00000113532	Hmcn2	2	+	31276417	synonymous	C	T	rs33343719
ENSMUST00000113532	Hmcn2	2	+	31278815	synonymous	C	T	rs27208836
ENSMUST00000113532	Hmcn2	2	+	31279497	synonymous	A	C	rs27208829
ENSMUST00000074390	Hmcn2	2	+	31288992	upstream	T	C	rs27208782
ENSMUST00000074390	Hmcn2	2	+	31300621	missense_Gln->Arg	A	G	rs27208702
ENSMUST00000074390	Hmcn2	2	+	31300811	synonymous	T	A	rs49295185
ENSMUST00000074390	Hmcn2	2	+	31300822	missense_His->Arg	A	G	rs27208697
ENSMUST00000060478	Hmcn2	2	+	31306461	missense_Gln->His	A	T	rs50768681
ENSMUST00000060478	Hmcn2	2	+	31308570	synonymous	A	G	rs46319164
ENSMUST00000060478	Hmcn2	2	+	31310386	synonymous	T	C	-
ENSMUST00000060478	Hmcn2	2	+	31311032	missense_Asn->Asp	A	G	rs13476412
ENSMUST00000028162	Ptges2	2	+	32258105	utr3	C	A	rs13474428
ENSMUST00000041555	Fam125b	2	-	33729903	synonymous	A	G	rs33509917
NM_177345	Mapkap1	2	+	34478981	synonymous	A	C	rs13476425
ENSMUST00000040459	Mapkap1	2	+	34479128	utr3	T	C	-
NM_177345	Mapkap1	2	+	34479267	utr3	G	C	rs47090778
NM_025709	Gapvd1	2	-	34532864	utr3	T	C	rs27170289
NM_001163434	Hspa5	2	+	34629391	synonymous	A	G	rs13460296
NM_001163434	Hspa5	2	+	34629747	synonymous	T	C	rs13460297
NM_001163434	Hspa5	2	+	34630614	synonymous	C	T	-
NM_001163434	Hspa5	2	+	34630710	synonymous	G	A	rs27221869
NM_001163434	Hspa5	2	+	34631246	synonymous	T	C	-
NM_001163434	Hspa5	2	+	34631378	synonymous	T	C	rs13460301
NM_001163434	Hspa5	2	+	34631468	synonymous	A	G	rs13460295
NM_145522	Rabepk	2	-	34641164	missense_Asn->Ser	T	C	rs13471648
NM_080554	Psmd5	2	-	34708056	utr3	G	A	rs13463387
ENSMUST00000100050	Kbtbd10	2	+	69512514	missense_Ala->Ser	G	T	rs27973784
ENSMUST00000073152	Fastkd1	2	-	69521809	downstream	A	T	rs27973717
ENSMUST00000073152	Fastkd1	2	-	69522756	downstream	A	T	rs27973712
NM_001081548	Ubr3	2	+	69861104	utr3	C	G	rs32851673
NM_008397	Itga6	2	+	71664459	synonymous	T	C	rs28001897
NM_172665	Pdk1	2	+	71713554	synonymous	C	T	rs13460034
NM_172665	Pdk1	2	+	71713563	synonymous	C	T	rs13460033
NM_172665	Pdk1	2	+	71738157	synonymous	C	T	rs13460036
NM_172665	Pdk1	2	+	71738189	utr3	T	C	rs13460035
NM_172665	Pdk1	2	+	71738577	utr3	A	G	rs27983346
NM_172665	Pdk1	2	+	71738705	utr3	G	A	rs27983345
NM_172665	Pdk1	2	+	71738722	utr3	T	A	-
NM_172665	Pdk1	2	+	71738729	utr3	A	G	rs27983344
NM_172665	Pdk1	2	+	71738882	utr3	G	A	rs49204951
NM_172665	Pdk1	2	+	71738892	utr3	G	A	rs27983343
NM_172665	Pdk1	2	+	71738905	utr3	G	A	rs48405837
NM_172665	Pdk1	2	+	71739045	utr3	C	G	rs27983342
NM_172665	Pdk1	2	+	71739080	utr3	T	G	rs27983341
NM_172665	Pdk1	2	+	71739135	utr3	T	C	-
NM_172665	Pdk1	2	+	71739143	utr3	A	G	rs27983340
NM_172665	Pdk1	2	+	71739175	utr3	G	A	rs27983339
NM_172665	Pdk1	2	+	71739233	utr3	C	T	rs27983338
NM_172665	Pdk1	2	+	71739373	utr3	T	C	-
NM_172665	Pdk1	2	+	71739391	utr3	G	A	rs52037819
NM_172665	Pdk1	2	+	71739543	utr3	T	C	rs27983334
NM_172665	Pdk1	2	+	71739546	utr3	T	A	-
NM_172665	Pdk1	2	+	71739603	utr3	G	A	rs50363043
NM_172665	Pdk1	2	+	71739609	utr3	A	C	rs27983333
NM_172665	Pdk1	2	+	71739633	utr3	T	G	rs47350229
NM_172665	Pdk1	2	+	71739635	utr3	T	A	rs48980725
NM_172665	Pdk1	2	+	71739661	utr3	T	C	rs27983332
NM_172665	Pdk1	2	+	71739774	utr3	C	G	rs13460038
NM_172665	Pdk1	2	+	71739929	utr3	G	A	rs13460037
NM_172665	Pdk1	2	+	71740282	utr3	C	T	rs27983330
NM_172665	Pdk1	2	+	71740361	utr3	T	C	rs27983329
NM_172665	Pdk1	2	+	71740393	utr3	A	G	rs27983328
NM_172665	Pdk1	2	+	71740427	utr3	A	G	-
NM_172665	Pdk1	2	+	71740640	utr3	C	T	rs27983326
NM_172665	Pdk1	2	+	71740687	utr3	G	A	rs48819676
NM_172665	Pdk1	2	+	71740812	utr3	A	G	rs51310987
NM_172665	Pdk1	2	+	71740823	utr3	G	A	rs27983324
NM_172665	Pdk1	2	+	71740868	utr3	G	A	-
NM_172665	Pdk1	2	+	71740870	utr3	G	A	-
NM_172665	Pdk1	2	+	71741137	utr3	A	T	rs27983322
NM_172665	Pdk1	2	+	71741168	utr3	A	G	rs27983321
NM_172665	Pdk1	2	+	71741217	utr3	G	A	rs27983320
NM_172665	Pdk1	2	+	71741258	utr3	G	A	rs27983318
NM_172665	Pdk1	2	+	71741277	utr3	T	C	rs27983317
NM_172665	Pdk1	2	+	71741366	utr3	G	A	rs27983316
NM_172665	Pdk1	2	+	71741624	utr3	C	T	rs27983315
NM_172665	Pdk1	2	+	71741667	utr3	G	T	rs27983313
NM_001164791	B230120H23Rik	2	+	72202764	synonymous	C	T	-
NM_001164791	B230120H23Rik	2	+	72202773	synonymous	T	C	rs27985927
NM_001164791	B230120H23Rik	2	+	72209948	synonymous	G	T	-
NM_001164791	B230120H23Rik	2	+	72241164	utr3	A	G	rs27985729
ENSMUST00000090824	B230120H23Rik	2	+	72242198	intron	C	T	-
NM_029022	Scrn3	2	+	73173818	synonymous	A	G	rs28005815
NM_029022	Scrn3	2	+	73173848	synonymous	T	C	rs28005814
NM_001190297	Gpr155	2	-	73174616	downstream	C	T	-
NM_001190297	Gpr155	2	-	73174726	downstream	T	C	-
NM_001190297	Gpr155	2	-	73174757	downstream	G	A	-
ENSMUST00000064503	Lnp	2	-	74356256	utr3	G	A	rs13476577
ENSMUST00000064503	Lnp	2	-	74356451	utr3	G	T	rs29522470
NM_001110209	Lnp	2	-	74357882	utr3	T	G	rs49501050
NM_001110209	Lnp	2	-	74357901	utr3	A	T	-
ENSMUST00000064503	Lnp	2	-	74359354	utr3	T	C	rs29669577
ENSMUST00000047232	Agps	2	+	75732204	missense_Ala->Ser	G	T	-
NM_145525	Osbpl6	2	+	76245570	intron	G	T	rs29962938
NM_145525	Osbpl6	2	+	76390207	synonymous	A	G	rs27982161
ENSMUST00000063499	Osbpl6	2	+	76402903	synonymous	A	G	-
ENSMUST00000063499	Osbpl6	2	+	76424302	synonymous	A	G	rs27967007
ENSMUST00000063499	Osbpl6	2	+	76429963	synonymous	G	A	-
NM_145525	Osbpl6	2	+	76434672	utr3	T	C	-
ENSMUST00000011934	Ttn	2	-	76547198	missense_His->Gln	A	C	rs27947950
ENSMUST00000011934	Ttn	2	-	76548128	synonymous	C	T	rs27947943
NM_011652	Ttn	2	-	76548690	missense_Arg->His	C	T	-
ENSMUST00000011934	Ttn	2	-	76548875	synonymous	T	C	rs27947932
ENSMUST00000011934	Ttn	2	-	76549112	synonymous	T	C	rs45662462
ENSMUST00000011934	Ttn	2	-	76549804	missense_Val->Leu	C	G	-
ENSMUST00000011934	Ttn	2	-	76550907	missense_Ser->Ile	C	A	-
ENSMUST00000011934	Ttn	2	-	76581637	synonymous	C	T	-
NM_011652	Ttn	2	-	76593774	missense_Lys->Arg	T	C	-
NM_011652	Ttn	2	-	76593779	synonymous	A	T	-
NM_011652	Ttn	2	-	76594533	missense_Arg->Leu	C	A	-
ENSMUST00000011934	Ttn	2	-	76629166	synonymous	T	C	rs27981905
ENSMUST00000011934	Ttn	2	-	76629190	synonymous	A	G	-
ENSMUST00000011934	Ttn	2	-	76629745	synonymous	C	T	-
ENSMUST00000011934	Ttn	2	-	76632347	synonymous	C	T	rs27981897
ENSMUST00000011934	Ttn	2	-	76632482	missense_Asn->Asp	T	C	-
ENSMUST00000011934	Ttn	2	-	76637644	missense_Ala->Ser	C	A	-
ENSMUST00000011934	Ttn	2	-	76646643	synonymous	A	G	rs27981828
ENSMUST00000011934	Ttn	2	-	76660561	intron	C	T	-
ENSMUST00000011934	Ttn	2	-	76663933	intron	A	T	-
ENSMUST00000011934	Ttn	2	-	76711775	intron	G	T	-
NM_011652	Ttn	2	-	76712015	synonymous	C	T	-
NM_011652	Ttn	2	-	76715074	missense_Ile->Val	T	C	rs27967371
NM_011652	Ttn	2	-	76715144	synonymous	A	G	rs27967370
NM_011652	Ttn	2	-	76715967	synonymous	A	G	rs27949365
NM_011652	Ttn	2	-	76716474	missense_Ile->Thr	A	G	rs27949360
NM_011652	Ttn	2	-	76716548	synonymous	A	G	rs27949359
NM_011652	Ttn	2	-	76716876	synonymous	A	G	rs27949355
NM_011652	Ttn	2	-	76716981	synonymous	G	A	-
NM_011652	Ttn	2	-	76717005	synonymous	T	A	rs27949353
NM_011652	Ttn	2	-	76717176	synonymous	A	G	rs27949351
NM_011652	Ttn	2	-	76717185	synonymous	G	A	-
NM_011652	Ttn	2	-	76717218	synonymous	G	A	-
NM_011652	Ttn	2	-	76717311	synonymous	T	C	rs27949350
NM_011652	Ttn	2	-	76718123	missense_Val->Ala	A	G	rs27949344
NM_011652	Ttn	2	-	76718685	synonymous	G	A	rs27949342
NM_011652	Ttn	2	-	76723183	donor_in_exon_synonymous	C	T	rs27949319
NM_011652	Ttn	2	-	76724214	synonymous	T	C	rs6266143
NM_011652	Ttn	2	-	76724502	missense_Arg->Lys	C	T	-
NM_011652	Ttn	2	-	76724855	synonymous	C	T	-
NM_011652	Ttn	2	-	76725177	synonymous	C	T	-
NM_011652	Ttn	2	-	76728606	missense_Asp->Asn	C	T	-
NM_011652	Ttn	2	-	76729061	synonymous	C	T	rs27949298
NM_011652	Ttn	2	-	76730993	synonymous	C	T	-
NM_011652	Ttn	2	-	76731205	missense_Ile->Val	T	C	rs27949286
NM_011652	Ttn	2	-	76732284	synonymous	A	G	rs27949278
NM_011652	Ttn	2	-	76732356	synonymous	G	A	-
NM_011652	Ttn	2	-	76735209	missense_Thr->Ala	T	C	-
NM_011652	Ttn	2	-	76736587	synonymous	A	G	-
NM_011652	Ttn	2	-	76737314	synonymous	T	C	rs27949268
NM_011652	Ttn	2	-	76737354	missense_Asp->Gly	T	C	-
NM_011652	Ttn	2	-	76752025	intron	A	G	rs27949187
ENSMUST00000011934	Ttn	2	-	76756832	intron	G	T	rs27949170
ENSMUST00000011934	Ttn	2	-	76784930	missense_Ala->Val	G	A	rs33662864
NM_011652	Ttn	2	-	76791073	synonymous	G	A	rs27977243
ENSMUST00000011934	Ttn	2	-	76791074	missense_Arg->His	C	T	-
ENSMUST00000011934	Ttn	2	-	76791175	synonymous	C	T	rs27977241
ENSMUST00000011934	Ttn	2	-	76791190	synonymous	A	G	-
ENSMUST00000011934	Ttn	2	-	76793050	synonymous	C	T	-
ENSMUST00000011934	Ttn	2	-	76793083	synonymous	T	G	rs27977232
NM_011652	Ttn	2	-	76807739	missense_Ala->Val	G	A	rs33642479
NM_011652	Ttn	2	-	76807744	synonymous	A	G	rs29768097
NM_011652	Ttn	2	-	76807756	synonymous	A	G	rs33263718
NM_011652	Ttn	2	-	76807942	synonymous	A	G	rs27977177
NM_011652	Ttn	2	-	76807963	synonymous	G	A	rs27977176
NM_011652	Ttn	2	-	76808005	acceptor_in_exon_synonymous	G	A	rs27977175
NM_011652	Ttn	2	-	76812090	synonymous	T	C	rs13476587
NM_011652	Ttn	2	-	76812120	synonymous	A	G	rs33022947
NM_011652	Ttn	2	-	76818156	missense_His->Gln	G	T	rs27977119
ENSMUST00000011934	Ttn	2	-	76820582	upstream	G	A	-
ENSMUST00000028393	Ssfa2	2	+	79484959	synonymous	C	T	rs33675190
ENSMUST00000028393	Ssfa2	2	+	79497747	synonymous	C	A	rs28049166
ENSMUST00000028392	Dnajc10	2	+	80155929	utr5	A	G	rs13463513
ENSMUST00000028392	Dnajc10	2	+	80193078	utr3	A	G	rs13463509
ENSMUST00000028389	Frzb	2	-	80252501	utr3	A	G	rs52352051
ENSMUST00000028389	Frzb	2	-	80252577	utr3	C	A	rs28048428
ENSMUST00000028389	Frzb	2	-	80253206	utr3	A	G	rs28048427
ENSMUST00000028389	Frzb	2	-	80253525	donor_in_exon_synonymous	G	T	rs28048422
ENSMUST00000028389	Frzb	2	-	80253529	missense_Ala->Val	G	A	rs51775269
ENSMUST00000028389	Frzb	2	-	80258531	synonymous	A	G	rs33352917
ENSMUST00000036811	Ctnnd1	2	-	84442297	utr3	A	G	rs3022888
ENSMUST00000035840	Zdhhc5	2	-	84531298	synonymous	A	G	rs28029670
ENSMUST00000035840	Zdhhc5	2	-	84533541	synonymous	G	A	rs28029667
ENSMUST00000023994	Serping1	2	-	84605752	synonymous	A	T	rs8273612
ENSMUST00000028471	Smtnl1	2	-	84655482	missense_Arg->Trp	G	A	rs28011396
ENSMUST00000028471	Smtnl1	2	-	84657315	synonymous	T	C	rs28011382
ENSMUST00000028471	Smtnl1	2	-	84658977	missense_Ile->Thr	A	G	rs28011369
ENSMUST00000028470	Timm10	2	+	84662743	upstream	T	C	rs29672640
ENSMUST00000028470	Timm10	2	+	84667292	utr5	G	T	rs28011310
ENSMUST00000028470	Timm10	2	+	84667769	utr5	G	A	rs28011307
ENSMUST00000028470	Timm10	2	+	84669968	synonymous	G	C	rs48642469
ENSMUST00000028470	Timm10	2	+	84670080	synonymous	T	C	rs28011296
ENSMUST00000028470	Timm10	2	+	84670149	acceptor_in_exon_utr3	C	G	rs28011295
ENSMUST00000028470	Timm10	2	+	84670171	utr3	A	T	rs48722879
ENSMUST00000028470	Timm10	2	+	84670173	utr3	G	C	rs28011294
ENSMUST00000028470	Timm10	2	+	84670228	utr3	C	A	rs28011293
NM_001177719	Madd	2	-	91024574	upstream	A	G	rs16822061
ENSMUST00000028678	D2Ertd391e	2	-	91515628	utr3	C	T	rs13473965
ENSMUST00000045699	Ambra1	2	+	91607246	synonymous	C	A	rs27384674
ENSMUST00000028667	Dgkz	2	-	91781155	synonymous	G	A	rs27368509
ENSMUST00000028667	Dgkz	2	-	91785488	intron	A	C	rs32939146
ENSMUST00000028667	Dgkz	2	-	91785605	intron	G	A	rs32923350
ENSMUST00000028667	Dgkz	2	-	91785647	intron	G	C	rs13476637
ENSMUST00000028667	Dgkz	2	-	91786675	intron	T	C	rs33594666
ENSMUST00000028667	Dgkz	2	-	91787096	intron	G	A	rs27368502
NM_001166633	Gyltl1b	2	-	92215706	upstream	A	G	rs27384835
NM_145122	Pex16	2	+	92217870	synonymous	T	C	rs6412776
NM_145122	Pex16	2	+	92217899	synonymous	A	G	rs6412829
NM_011162	Mapk8ip1	2	-	92219408	downstream	G	A	rs27384823
ENSMUST00000028623	Ext2	2	-	93570414	synonymous	A	G	rs27367558
NM_010163	Ext2	2	-	93631194	synonymous	C	T	rs13472608
NM_026592	B230118H07Rik	2	-	101402308	utr3	C	T	rs27377094
NM_026592	B230118H07Rik	2	-	101402344	utr3	A	G	rs46668561
NM_026592	B230118H07Rik	2	-	101402440	synonymous	A	G	rs27377093
NM_026592	B230118H07Rik	2	-	101416190	synonymous	C	T	rs27377020
NM_026592	B230118H07Rik	2	-	101450691	synonymous	A	G	rs46014773
NM_009020	Rag2	2	+	101469090	intron	G	T	rs27362160
NM_009424	Traf6	2	+	101538467	utr3	A	G	rs27409971
NM_009424	Traf6	2	+	101538510	utr3	T	C	rs27409970
NM_009424	Traf6	2	+	101538675	utr3	A	C	-
NM_020267	Trim44	2	-	102143089	utr3	C	T	rs27393424
NM_020267	Trim44	2	-	102240386	synonymous	T	C	rs29931414
NM_001145813	Elf5	2	+	103294231	downstream	A	G	rs27356457
NM_001145813	Elf5	2	+	103294825	downstream	A	C	rs27356456
NM_001145813	Elf5	2	+	103294827	downstream	T	G	rs29517520
NM_009804	Cat	2	-	103297049	synonymous	G	A	rs27356436
NM_009804	Cat	2	-	103297085	synonymous	G	A	rs27356435
ENSMUST00000028603	Fbxo3	2	+	103868076	synonymous	C	T	rs27392898
NM_020593	Fbxo3	2	+	103900191	downstream	G	A	rs3726908
NM_001111060	Cd59a	2	+	103944393	synonymous	G	C	rs6269165
NM_001111060	Cd59a	2	+	103954291	missense_Ser->Leu	C	T	rs27409183
ENSMUST00000040216	D430041D05Rik	2	-	104040893	intron	G	T	-
ENSMUST00000028600	Hipk3	2	-	104267675	downstream	A	G	-
ENSMUST00000028600	Hipk3	2	-	104269182	downstream	A	G	rs27433916
ENSMUST00000028600	Hipk3	2	-	104269518	downstream	G	A	-
ENSMUST00000028600	Hipk3	2	-	104269614	downstream	T	C	rs27433914
ENSMUST00000028600	Hipk3	2	-	104270924	missense_Pro->Leu	G	A	-
ENSMUST00000028600	Hipk3	2	-	104271472	synonymous	G	A	rs27433904
ENSMUST00000028600	Hipk3	2	-	104271544	acceptor_in_exon_synonymous	G	A	rs27433903
ENSMUST00000028600	Hipk3	2	-	104311000	missense_Arg->Cys	G	A	-
ENSMUST00000028600	Hipk3	2	-	104334326	utr5	C	T	-
ENSMUST00000094767	Qser1	2	-	104595121	downstream	A	C	rs28303985
ENSMUST00000094767	Qser1	2	-	104596094	downstream	C	T	rs28303983
ENSMUST00000099655	Qser1	2	-	104628391	utr5	C	T	-
ENSMUST00000099655	Qser1	2	-	104628816	utr5	C	T	-
ENSMUST00000099655	Qser1	2	-	104629183	upstream	C	T	-
NM_001123327	Qser1	2	-	104629249	missense_Glu->Asp	T	G	-
ENSMUST00000117237	Qser1	2	-	104657387	upstream	C	G	-
-	-	2	+	108897902	intergenic	T	C	-
ENSMUST00000028583	Lin7c	2	+	109739676	downstream	T	A	rs13462853
ENSMUST00000046548	Lgr4	2	+	109852424	synonymous	C	T	rs27474727
ENSMUST00000028549	Slc12a6	2	+	112102648	upstream	T	G	rs13463364
ENSMUST00000028549	Slc12a6	2	+	112178074	synonymous	A	G	ENSMUSSNP933331
ENSMUST00000028549	Slc12a6	2	+	112208129	downstream	T	G	-
ENSMUST00000003705	Aven	2	+	112465331	synonymous	C	T	rs27470241
ENSMUST00000003705	Aven	2	+	112470054	missense_Leu->Ser	T	C	rs27470223
ENSMUST00000050668	Zfp770	2	-	114020170	utr3	C	T	rs28254634
ENSMUST00000050668	Zfp770	2	-	114021262	synonymous	C	T	rs28254627
ENSMUST00000050668	Zfp770	2	-	114022441	synonymous	G	A	rs28254621
ENSMUST00000050668	Zfp770	2	-	114023279	missense_Leu->Arg	A	C	rs28254616
ENSMUST00000005233	Eif2ak4	2	+	118301831	downstream	A	T	rs3149413
ENSMUST00000005233	Eif2ak4	2	+	118304714	downstream	G	A	rs3149406
ENSMUST00000059997	A430105I19Rik	2	-	118580133	utr3	G	C	rs32849948
ENSMUST00000059997	A430105I19Rik	2	-	118580506	utr3	C	T	rs3149585
ENSMUST00000059997	A430105I19Rik	2	-	118580596	utr3	C	T	rs3149586
ENSMUST00000059997	A430105I19Rik	2	-	118580647	utr3	T	C	rs3149587
ENSMUST00000059997	A430105I19Rik	2	-	118580825	utr3	G	A	rs3144379
ENSMUST00000059997	A430105I19Rik	2	-	118581095	utr3	G	C	rs27458062
ENSMUST00000059997	A430105I19Rik	2	-	118581124	utr3	A	C	rs27458061
ENSMUST00000059997	A430105I19Rik	2	-	118581311	utr3	G	C	rs3149589
ENSMUST00000059997	A430105I19Rik	2	-	118582517	utr3	C	G	rs3149591
ENSMUST00000059997	A430105I19Rik	2	-	118582540	utr3	G	A	rs3149592
ENSMUST00000059997	A430105I19Rik	2	-	118582600	utr3	T	C	rs3149593
ENSMUST00000059997	A430105I19Rik	2	-	118582632	utr3	T	C	rs3149594
ENSMUST00000059997	A430105I19Rik	2	-	118582784	utr3	G	A	rs3144381
ENSMUST00000059997	A430105I19Rik	2	-	118582872	utr3	G	A	rs3144383
ENSMUST00000059997	A430105I19Rik	2	-	118583263	missense_Arg->Pro	C	G	rs3149595
ENSMUST00000059997	A430105I19Rik	2	-	118583406	synonymous	G	C	rs3149597
ENSMUST00000059997	A430105I19Rik	2	-	118583462	missense_Ala->Thr	C	T	rs3149598
ENSMUST00000059997	A430105I19Rik	2	-	118583591	missense_Met->Thr	A	G	rs3144387
ENSMUST00000059997	A430105I19Rik	2	-	118586101	missense_Arg->Cys	G	A	rs3149605
ENSMUST00000028807	Ivd	2	+	118695496	synonymous	C	T	rs13466719
ENSMUST00000028807	Ivd	2	+	118702633	synonymous	G	A	rs49050239
ENSMUST00000028807	Ivd	2	+	118702675	synonymous	G	A	rs47004510
ENSMUST00000028807	Ivd	2	+	118706419	utr3	C	A	rs13466721
ENSMUST00000028807	Ivd	2	+	118706548	utr3	G	A	rs49827127
ENSMUST00000028807	Ivd	2	+	118706582	utr3	T	C	rs50979746
ENSMUST00000028807	Ivd	2	+	118706768	utr3	A	G	rs27440098
ENSMUST00000028807	Ivd	2	+	118706805	utr3	G	T	rs27440097
ENSMUST00000028807	Ivd	2	+	118707173	downstream	C	T	rs27440096
ENSMUST00000028807	Ivd	2	+	118707208	downstream	T	C	rs13466720
ENSMUST00000028807	Ivd	2	+	118708536	downstream	T	G	rs29874145
ENSMUST00000036578	Bahd1	2	+	118749615	utr3	A	G	rs3660635
ENSMUST00000094695	Fam82a2	2	-	118979637	synonymous	A	G	rs13474048
ENSMUST00000028780	Chac1	2	+	119178124	missense_Arg->His	G	A	rs27423682
ENSMUST00000028780	Chac1	2	+	119179299	synonymous	A	C	rs27423676
ENSMUST00000028780	Chac1	2	+	119179376	utr3	T	C	rs33426463
ENSMUST00000028780	Chac1	2	+	119179476	utr3	C	T	rs27423675
ENSMUST00000049920	Ino80	2	-	119303846	upstream	G	A	-
-	-	2	+	119425860	intergenic	A	G	rs27440539
-	-	2	+	119426346	intergenic	A	G	rs27440538
-	-	2	+	119426434	intergenic	G	A	rs29919433
-	-	2	+	119426529	intergenic	T	C	rs27440537
-	-	2	+	119426561	intergenic	C	A	rs27440536
-	-	2	+	119427021	intergenic	C	T	rs4223411
-	-	2	+	119427471	intergenic	T	C	rs27440535
-	-	2	+	119427586	intergenic	T	C	rs52127268
-	-	2	+	119428017	intergenic	A	G	rs50863496
-	-	2	+	119428091	intergenic	C	G	rs45760518
-	-	2	+	119428109	intergenic	A	G	rs27440534
-	-	2	+	119428139	intergenic	C	G	rs27440533
-	-	2	+	119428208	intergenic	T	C	rs51451466
-	-	2	+	119428464	intergenic	A	C	rs27440532
-	-	2	+	119428478	intergenic	T	C	rs27440531
-	-	2	+	119428958	intergenic	G	T	rs33331214
-	-	2	+	119429010	intergenic	T	C	rs29682968
ENSMUST00000110805	Oip5	2	-	119430519	downstream	A	G	rs27440529
ENSMUST00000110805	Oip5	2	-	119431240	downstream	A	G	rs27440528
ENSMUST00000110805	Oip5	2	-	119431614	downstream	A	G	rs27440526
ENSMUST00000110805	Oip5	2	-	119431723	downstream	G	A	rs27440524
ENSMUST00000110805	Oip5	2	-	119431759	downstream	A	C	rs32893054
ENSMUST00000110805	Oip5	2	-	119432050	downstream	G	A	rs27440523
ENSMUST00000110805	Oip5	2	-	119432154	downstream	A	G	rs27440522
ENSMUST00000110805	Oip5	2	-	119432201	downstream	A	G	rs27440521
ENSMUST00000110805	Oip5	2	-	119432280	downstream	A	G	rs27440520
ENSMUST00000110805	Oip5	2	-	119432363	downstream	G	A	rs13474979
ENSMUST00000110805	Oip5	2	-	119433000	downstream	C	T	rs27440519
ENSMUST00000110805	Oip5	2	-	119433046	downstream	T	G	rs27440518
ENSMUST00000110805	Oip5	2	-	119433087	downstream	C	A	rs27440517
ENSMUST00000028768	Ndufaf1	2	-	119484106	synonymous	T	C	rs13467066
ENSMUST00000028768	Ndufaf1	2	-	119484127	synonymous	C	T	rs13467065
ENSMUST00000028768	Ndufaf1	2	-	119485974	synonymous	A	G	rs27440441
ENSMUST00000028768	Ndufaf1	2	-	119486225	missense_Ser->Asn	C	T	rs13467064
ENSMUST00000028768	Ndufaf1	2	-	119488506	utr5	T	C	rs27440437
ENSMUST00000028767	Rtf1	2	+	119552507	synonymous	C	T	rs48539293
ENSMUST00000028767	Rtf1	2	+	119555656	synonymous	A	G	rs46321359
ENSMUST00000028767	Rtf1	2	+	119558226	synonymous	G	A	rs33535443
ENSMUST00000028767	Rtf1	2	+	119560035	downstream	A	G	rs33090117
ENSMUST00000048493	Rpap1	2	-	119602433	synonymous	C	T	rs27440321
ENSMUST00000048493	Rpap1	2	-	119602505	synonymous	C	T	rs27440320
ENSMUST00000048493	Rpap1	2	-	119602546	missense_Lys->Glu	T	C	rs27440319
ENSMUST00000048493	Rpap1	2	-	119609701	utr5	C	T	rs27440303
ENSMUST00000046717	Mga	2	+	119773633	synonymous	C	T	rs27424476
ENSMUST00000028755	Ehd4	2	-	119916580	utr3	A	C	rs33030543
ENSMUST00000090071	Pla2g4e	2	-	119992371	utr3	T	C	rs27423324
ENSMUST00000090071	Pla2g4e	2	-	119992687	utr3	A	C	rs27423323
ENSMUST00000090071	Pla2g4e	2	-	119996974	synonymous	C	T	rs27423305
ENSMUST00000090071	Pla2g4e	2	-	120008497	synonymous	C	T	rs3679480
ENSMUST00000090071	Pla2g4e	2	-	120011022	missense_Gln->Arg	T	C	rs3723653
ENSMUST00000028752	Vps39	2	-	120143515	utr3	T	C	rs27459512
ENSMUST00000028752	Vps39	2	-	120149335	synonymous	A	G	rs27459492
ENSMUST00000028752	Vps39	2	-	120181184	upstream	G	A	rs27444107
ENSMUST00000028752	Vps39	2	-	120181923	upstream	T	G	rs47882859
ENSMUST00000028752	Vps39	2	-	120182037	upstream	C	T	rs27444105
ENSMUST00000028752	Vps39	2	-	120182057	upstream	G	A	rs46187544
ENSMUST00000028749	Capn3	2	+	120286860	upstream	C	G	rs46206519
ENSMUST00000028749	Capn3	2	+	120289345	upstream	G	A	rs27422488
ENSMUST00000028748	Capn3	2	+	120312089	intron	T	C	rs8281327
ENSMUST00000028748	Capn3	2	+	120316717	synonymous	A	G	rs27422427
ENSMUST00000028748	Capn3	2	+	120317593	synonymous	C	T	rs8281270
ENSMUST00000028748	Capn3	2	+	120317626	synonymous	G	A	rs8281269
ENSMUST00000028748	Capn3	2	+	120333460	downstream	G	C	rs27422403
ENSMUST00000055241	Zfp106	2	-	120346152	missense_Ile->Val	T	C	rs27422357
ENSMUST00000028742	Lrrc57	2	-	120425713	downstream	G	A	rs13464821
ENSMUST00000028728	Ubr1	2	-	120686555	downstream	G	C	rs13461189
ENSMUST00000028728	Ubr1	2	-	120687690	utr3	C	A	rs32821214
ENSMUST00000028728	Ubr1	2	-	120688404	synonymous	G	A	rs27438951
ENSMUST00000028728	Ubr1	2	-	120692130	synonymous	A	G	rs13459787
ENSMUST00000028728	Ubr1	2	-	120701231	missense_Ala->Thr	C	T	rs27438924
ENSMUST00000028728	Ubr1	2	-	120726281	synonymous	A	G	rs27438878
ENSMUST00000028728	Ubr1	2	-	120729872	synonymous	A	G	rs47103096
ENSMUST00000028728	Ubr1	2	-	120736870	missense_Ser->Gly	T	C	rs51051976
ENSMUST00000028728	Ubr1	2	-	120740735	synonymous	C	T	rs45994569
ENSMUST00000028728	Ubr1	2	-	120747144	synonymous	A	G	rs27438828
ENSMUST00000060455	Ccndbp1	2	+	120835601	synonymous	C	T	rs33660463
ENSMUST00000060455	Ccndbp1	2	+	120837461	synonymous	C	T	rs45908489
ENSMUST00000060455	Ccndbp1	2	+	120837467	synonymous	T	C	rs27423006
ENSMUST00000060455	Ccndbp1	2	+	120838506	synonymous	T	C	rs27423002
ENSMUST00000060455	Ccndbp1	2	+	120838614	synonymous	A	G	rs27423001
ENSMUST00000060455	Ccndbp1	2	+	120842192	synonymous	C	T	rs27422991
ENSMUST00000060455	Ccndbp1	2	+	120842287	utr3	A	G	rs46546676
ENSMUST00000060455	Ccndbp1	2	+	120842474	utr3	T	C	rs4223432
ENSMUST00000028702	Adal	2	+	120965422	upstream	A	G	rs27454843
ENSMUST00000028702	Adal	2	+	120981154	synonymous	G	A	rs13467666
ENSMUST00000028702	Adal	2	+	120982161	utr3	G	A	rs13467665
ENSMUST00000094639	Mtap1a	2	+	121129786	synonymous	T	C	rs48685532
ENSMUST00000052029	Hisppd2a	2	-	121137195	utr3	T	C	rs32879959
ENSMUST00000052029	Hisppd2a	2	-	121137203	utr3	C	G	rs27439857
ENSMUST00000052029	Hisppd2a	2	-	121137320	utr3	A	G	rs29573202
ENSMUST00000052029	Hisppd2a	2	-	121138165	missense_Thr->Ala	T	C	rs33605886
ENSMUST00000052029	Hisppd2a	2	-	121147407	synonymous	G	A	rs33141398
ENSMUST00000052029	Hisppd2a	2	-	121162507	synonymous	A	G	rs27439801
ENSMUST00000052029	Hisppd2a	2	-	121162555	synonymous	G	C	rs51776966
ENSMUST00000052029	Hisppd2a	2	-	121163203	synonymous	A	G	rs27439799
ENSMUST00000052029	Hisppd2a	2	-	121163380	synonymous	T	G	rs27439798
ENSMUST00000052029	Hisppd2a	2	-	121166502	synonymous	A	G	rs27439788
ENSMUST00000052029	Hisppd2a	2	-	121176366	utr5	C	T	rs48783261
ENSMUST00000052029	Hisppd2a	2	-	121176384	acceptor_in_exon_utr5	C	T	rs29543099
ENSMUST00000028679	Ell3	2	-	121259754	downstream	A	G	rs13470035
ENSMUST00000028679	Ell3	2	-	121263513	downstream	T	A	rs47271544
ENSMUST00000056312	Serinc4	2	-	121276888	downstream	A	G	rs13470168
ENSMUST00000056312	Serinc4	2	-	121277436	utr3	T	C	rs33551744
ENSMUST00000056312	Serinc4	2	-	121277588	utr3	T	C	rs29821118
ENSMUST00000028677	2310003F16Rik	2	+	121278024	upstream	G	T	rs13475534
ENSMUST00000028677	2310003F16Rik	2	+	121278210	upstream	T	C	rs13475535
ENSMUST00000028677	2310003F16Rik	2	+	121284017	utr3	G	A	rs13472043
ENSMUST00000028665	Patl2	2	-	121973525	intron	C	T	rs32928171
ENSMUST00000028665	Patl2	2	-	121976855	intron	C	A	rs13467835
ENSMUST00000028657	Sord	2	+	122090194	utr3	G	A	rs27453437
ENSMUST00000028652	Slc28a2	2	+	122267513	synonymous	G	A	rs48766552
ENSMUST00000005952	Slc30a4	2	-	122509497	utr3	T	C	rs32839377
ENSMUST00000005952	Slc30a4	2	-	122509506	utr3	T	G	rs29502688
ENSMUST00000005954	Pldn	2	+	122571796	synonymous	A	G	rs27452818
ENSMUST00000005954	Pldn	2	+	122572274	synonymous	C	A	rs33600337
ENSMUST00000005954	Pldn	2	+	122572752	utr3	T	C	rs27452815
ENSMUST00000005954	Pldn	2	+	122573353	utr3	T	C	rs29499574
ENSMUST00000005954	Pldn	2	+	122573364	utr3	A	G	rs29830831
ENSMUST00000005953	Sqrdl	2	+	122610712	missense_Thr->Ala	A	G	rs27452700
ENSMUST00000005953	Sqrdl	2	+	122610753	synonymous	T	C	rs27452698
ENSMUST00000005953	Sqrdl	2	+	122610777	synonymous	C	T	rs27452697
ENSMUST00000005953	Sqrdl	2	+	122610858	synonymous	A	G	rs50116679
ENSMUST00000005953	Sqrdl	2	+	122613286	synonymous	C	T	rs13469329
ENSMUST00000005953	Sqrdl	2	+	122613295	synonymous	G	A	rs13469330
ENSMUST00000005953	Sqrdl	2	+	122613322	synonymous	T	G	rs27452691
ENSMUST00000005953	Sqrdl	2	+	122623865	missense_Gly->Asp	G	A	rs27452671
ENSMUST00000005953	Sqrdl	2	+	122625653	synonymous	G	A	rs27452669
ENSMUST00000005953	Sqrdl	2	+	122635231	utr3	C	T	rs27452634
ENSMUST00000028633	Fbn1	2	-	125127688	synonymous	G	A	rs29766215
ENSMUST00000028635	Cops2	2	-	125657374	utr3	C	T	rs32816009
ENSMUST00000028635	Cops2	2	-	125657403	utr3	C	T	rs33532704
ENSMUST00000028844	2010106G01Rik	2	-	126719095	downstream	A	T	rs27435127
ENSMUST00000002064	Blvra	2	+	126922477	synonymous	A	G	rs33134565
ENSMUST00000052695	Snrnp200	2	+	127036493	synonymous	T	C	rs27450275
ENSMUST00000052695	Snrnp200	2	+	127036532	synonymous	T	C	rs27450274
ENSMUST00000052695	Snrnp200	2	+	127047639	intron	C	T	rs47000789
ENSMUST00000052695	Snrnp200	2	+	127047876	intron	C	G	rs27450202
ENSMUST00000052695	Snrnp200	2	+	127050415	intron	C	T	rs27450197
ENSMUST00000052695	Snrnp200	2	+	127052848	intron	C	T	rs27450181
ENSMUST00000028845	Stard7	2	+	127109898	missense_Tyr->His	T	C	rs33279719
ENSMUST00000028848	Fahd2a	2	-	127270215	utr5	A	C	rs29960043
ENSMUST00000028852	Mrps5	2	+	127416483	synonymous	T	C	rs13471332
ENSMUST00000014498	Tmem87b	2	+	128677903	utr3	A	T	rs27431358
ENSMUST00000028866	Zc3h8	2	-	128761097	synonymous	T	C	rs27411206
ENSMUST00000035812	Ttl	2	+	128920559	downstream	T	C	rs33031800
ENSMUST00000035812	Ttl	2	+	128920565	downstream	G	T	rs33543804
ENSMUST00000028822	Prei4	2	-	132356301	downstream	C	T	rs27255665
NM_001141946	Mkks	2	-	136707015	utr5	T	C	rs8237126
NM_001141946	Mkks	2	-	136707020	utr5	C	T	rs8237127
NM_001141946	Mkks	2	-	136707110	utr5	C	A	rs8237129
NM_001141946	Mkks	2	-	136707121	utr5	A	G	rs8237130
NM_001141946	Mkks	2	-	136707190	utr5	A	G	rs8239893
NM_001141946	Mkks	2	-	136707241	utr5	T	C	rs13467966
NM_001141946	Mkks	2	-	136711224	utr5	T	C	rs27266912
NM_001141946	Mkks	2	-	136711253	utr5	G	A	-
NM_001141946	Mkks	2	-	136711401	utr5	A	G	rs27266911
ENSMUST00000046030	Esf1	2	-	139946462	missense_Asp->Glu	G	C	rs27217814
ENSMUST00000046030	Esf1	2	-	139990233	synonymous	C	T	rs27217730
ENSMUST00000028863	2310003L22Rik	2	+	139996639	upstream	C	G	-
ENSMUST00000028863	2310003L22Rik	2	+	140009711	utr5	G	A	rs27202934
ENSMUST00000043589	Kif16b	2	-	142540462	synonymous	C	T	rs13476811
ENSMUST00000043589	Kif16b	2	-	142691098	synonymous	C	T	-
ENSMUST00000028911	Csrp2bp	2	+	144232815	utr3	G	T	rs27247602
ENSMUST00000001818	Crnkl1	2	-	145745692	synonymous	C	T	-
ENSMUST00000001818	Crnkl1	2	-	145752623	synonymous	G	A	-
NM_009976	Cst3	2	-	148697583	utr3	G	A	rs27261934
NM_009976	Cst3	2	-	148697608	utr3	G	A	rs27261933
ENSMUST00000028938	Cst3	2	-	148697668	utr3	G	A	rs8256617
NM_009976	Cst3	2	-	148697674	utr3	A	G	rs8256618
ENSMUST00000028938	Cst3	2	-	148701000	synonymous	G	C	rs13467913
ENSMUST00000028938	Cst3	2	-	148701179	utr5	A	C	-
ENSMUST00000028938	Cst3	2	-	148701208	utr5	C	A	-
NM_029688	Srxn1	2	+	151935434	utr3	G	A	-
NM_029688	Srxn1	2	+	151935551	utr3	T	G	rs27385647
NM_029688	Srxn1	2	+	151935692	utr3	T	C	-
NM_029688	Srxn1	2	+	151936464	utr3	T	G	rs27385643
ENSMUST00000028972	Pdrg1	2	-	152834910	utr3	A	G	rs27373964
ENSMUST00000028972	Pdrg1	2	-	152838136	synonymous	C	T	rs32966465
NM_007896	Mapre1	2	+	153567121	utr5	C	T	rs33176214
NM_009228	Snta1	2	-	154202198	utr3	C	G	rs27366066
NM_009228	Snta1	2	-	154202229	utr3	A	G	rs13461838
NM_009228	Snta1	2	-	154202442	utr3	T	G	rs33024637
NM_009228	Snta1	2	-	154202887	synonymous	G	A	rs27366065
NM_009228	Snta1	2	-	154203762	missense_Ile->Val	T	C	rs13461839
ENSMUST00000044277	Chmp4b	2	+	154483103	synonymous	A	G	-
ENSMUST00000054912	Dynlrb1	2	+	155062323	upstream	C	A	rs27310892
ENSMUST00000054912	Dynlrb1	2	+	155075719	utr3	T	C	rs29684818
ENSMUST00000054912	Dynlrb1	2	+	155075798	utr3	T	C	rs27310859
ENSMUST00000077626	Pigu	2	-	155124799	synonymous	T	C	rs27310758
ENSMUST00000077626	Pigu	2	-	155125195	intron	C	G	rs32950508
ENSMUST00000077626	Pigu	2	-	155125227	intron	T	G	rs33121842
ENSMUST00000077626	Pigu	2	-	155125343	intron	T	C	rs27310756
ENSMUST00000043237	Trp53inp2	2	+	155208345	intron	G	A	rs29676645
ENSMUST00000043237	Trp53inp2	2	+	155211032	utr5	A	G	rs27339101
ENSMUST00000043126	Ncoa6	2	-	155211651	downstream	G	T	-
ENSMUST00000043126	Ncoa6	2	-	155212492	downstream	T	C	rs27339099
ENSMUST00000043126	Ncoa6	2	-	155212753	downstream	T	C	rs29576641
ENSMUST00000043126	Ncoa6	2	-	155213209	downstream	G	A	-
ENSMUST00000043126	Ncoa6	2	-	155213821	downstream	T	A	rs13471957
ENSMUST00000043126	Ncoa6	2	-	155214316	downstream	A	G	rs3705170
ENSMUST00000043126	Ncoa6	2	-	155214605	downstream	C	A	rs3706865
ENSMUST00000043126	Ncoa6	2	-	155215537	downstream	A	T	rs27339091
ENSMUST00000029135	Acss2	2	+	155375285	synonymous	C	T	rs27324053
ENSMUST00000029135	Acss2	2	+	155389844	downstream	T	A	rs27323996
ENSMUST00000041059	Trpc4ap	2	-	155460323	utr3	G	T	rs29524925
ENSMUST00000041059	Trpc4ap	2	-	155470751	synonymous	A	G	rs13466894
ENSMUST00000029141	Mmp24	2	+	155643661	utr3	G	A	rs27323847
ENSMUST00000029141	Mmp24	2	+	155643970	utr3	A	G	rs27323846
ENSMUST00000029141	Mmp24	2	+	155644178	downstream	C	T	rs13475066
ENSMUST00000029141	Mmp24	2	+	155644427	downstream	T	G	rs27323844
ENSMUST00000029141	Mmp24	2	+	155644552	downstream	G	A	rs27323843
ENSMUST00000029141	Mmp24	2	+	155648638	downstream	G	A	rs13461202
ENSMUST00000029141	Mmp24	2	+	155648940	downstream	C	T	rs33564141
ENSMUST00000029142	Eif6	2	-	155652338	utr5	C	A	rs27323825
ENSMUST00000029142	Eif6	2	-	155652373	utr5	A	C	rs27323824
ENSMUST00000006036	Uqcc	2	-	155672980	downstream	G	T	-
ENSMUST00000006036	Uqcc	2	-	155673125	downstream	G	A	rs47241127
ENSMUST00000006036	Uqcc	2	-	155673301	downstream	A	G	rs27323727
ENSMUST00000006036	Uqcc	2	-	155673308	downstream	G	T	-
ENSMUST00000006036	Uqcc	2	-	155673479	downstream	A	G	rs3684475
ENSMUST00000006036	Uqcc	2	-	155673539	downstream	T	A	rs3685002
ENSMUST00000006036	Uqcc	2	-	155673596	downstream	T	C	rs3685119
ENSMUST00000006036	Uqcc	2	-	155673801	downstream	T	C	rs4136077
ENSMUST00000006036	Uqcc	2	-	155737502	missense_Asn->Ser	T	C	rs27307717
ENSMUST00000006035	Ergic3	2	+	155843536	acceptor_in_exon_synonymous	C	T	rs6152004
ENSMUST00000006035	Ergic3	2	+	155843548	synonymous	T	C	rs6152003
ENSMUST00000038860	Spag4	2	+	155898802	downstream	T	C	-
ENSMUST00000029147	Nfs1	2	-	155949495	utr3	C	A	-
ENSMUST00000029147	Nfs1	2	-	155949835	utr3	A	G	-
ENSMUST00000029147	Nfs1	2	-	155949894	utr3	C	G	rs27308534
ENSMUST00000029147	Nfs1	2	-	155952105	synonymous	A	G	rs27308529
ENSMUST00000029147	Nfs1	2	-	155952123	synonymous	T	C	-
ENSMUST00000029147	Nfs1	2	-	155953448	synonymous	A	G	rs33120916
ENSMUST00000029147	Nfs1	2	-	155953460	missense_Asn->Lys	G	C	rs33454879
ENSMUST00000029147	Nfs1	2	-	155958382	synonymous	T	C	rs13464023
ENSMUST00000029147	Nfs1	2	-	155960250	synonymous	T	G	rs13464024
ENSMUST00000029147	Nfs1	2	-	155973163	upstream	T	A	rs27308464
ENSMUST00000029147	Nfs1	2	-	155973365	upstream	A	G	rs27308463
ENSMUST00000029149	Rbm39	2	-	156005810	utr5	G	A	-
ENSMUST00000037401	Phf20	2	+	156128828	synonymous	C	T	-
ENSMUST00000088578	EG640370	2	-	156216099	downstream	T	C	-
ENSMUST00000029158	0610011L14Rik	2	+	156392883	utr3	T	C	rs13470742
ENSMUST00000029158	0610011L14Rik	2	+	156393098	utr3	G	A	rs13470746
NM_001042487	Dlgap4	2	+	156547350	utr5	G	C	-
NM_001042487	Dlgap4	2	+	156547423	utr5	A	C	-
NM_001042487	Dlgap4	2	+	156571638	synonymous	G	A	rs27324252
NM_172118	Myl9	2	+	156606240	synonymous	T	C	rs27309432
NM_172118	Myl9	2	+	156606974	utr3	C	T	rs27309426
NM_026124	1110008F13Rik	2	+	156688901	utr5	A	G	-
NM_026124	1110008F13Rik	2	+	156688969	utr5	G	C	rs13473073
NM_026124	1110008F13Rik	2	+	156691062	missense_Val->Ile	G	A	rs13473072
NM_026124	1110008F13Rik	2	+	156698790	synonymous	C	T	rs32967084
NM_026124	1110008F13Rik	2	+	156698887	utr3	A	T	rs33057524
NM_026124	1110008F13Rik	2	+	156698947	utr3	A	G	rs33246076
NM_026124	1110008F13Rik	2	+	156698956	utr3	A	G	rs32924108
NM_013865	Ndrg3	2	-	156753371	utr3	T	C	-
NM_013865	Ndrg3	2	-	156775786	synonymous	G	A	rs27337082
NM_001039557	4922505G16Rik	2	-	157109330	upstream	T	C	rs48923414
NM_001039557	4922505G16Rik	2	-	157109364	upstream	G	A	rs13461104
NM_001039557	4922505G16Rik	2	-	157109456	upstream	T	G	rs13461103
NM_019642	Rpn2	2	+	157123262	missense_Thr->Ala	A	G	rs27338302
NM_010285	Ghrh	2	-	157151516	downstream	G	A	rs29810841
NM_026968	Manbal	2	+	157204870	synonymous	C	T	rs27307334
ENSMUST00000081202	Manbal	2	+	157222386	utr3	T	A	rs27307156
NM_026968	Manbal	2	+	157222433	utr3	T	C	rs47828948
NM_177658	Ralgapb	2	+	158322224	utr3	G	A	rs27319552
NM_145635	Adig	2	+	158323742	upstream	A	G	rs27319540
NM_145635	Adig	2	+	158324066	upstream	G	A	rs27319537
NM_145635	Adig	2	+	158324361	upstream	G	A	rs27319536
ENSMUST00000059889	BC054059	2	+	158331637	donor_in_exon_synonymous	C	T	rs27319495
ENSMUST00000029186	Dhx35	2	+	158643143	synonymous	G	A	rs48759129
ENSMUST00000099126	Mafb	2	-	160186710	downstream	C	T	rs27319192
ENSMUST00000099126	Mafb	2	-	160186729	downstream	G	C	rs27319191
ENSMUST00000099126	Mafb	2	-	160190168	utr3	T	C	rs29502520
ENSMUST00000088333	D930001I22Rik	2	-	163292166	utr3	G	C	-
ENSMUST00000088333	D930001I22Rik	2	-	163292169	utr3	T	C	rs4223641
ENSMUST00000088333	D930001I22Rik	2	-	163292187	utr3	G	C	rs28301276
ENSMUST00000088333	D930001I22Rik	2	-	163292323	utr3	C	T	rs28301274
ENSMUST00000065731	2310001K24Rik	2	+	163293313	upstream	A	T	-
ENSMUST00000065731	2310001K24Rik	2	+	163293569	upstream	G	A	rs28301271
ENSMUST00000065731	2310001K24Rik	2	+	163293619	upstream	G	A	rs28301270
ENSMUST00000065731	2310001K24Rik	2	+	163293685	upstream	T	G	rs28301268
ENSMUST00000065731	2310001K24Rik	2	+	163293808	upstream	T	G	rs28281466
ENSMUST00000065731	2310001K24Rik	2	+	163293881	upstream	T	A	rs28281465
ENSMUST00000065731	2310001K24Rik	2	+	163293962	upstream	G	C	rs28281464
ENSMUST00000065731	2310001K24Rik	2	+	163294082	upstream	C	T	-
ENSMUST00000065731	2310001K24Rik	2	+	163294151	upstream	T	C	-
ENSMUST00000065731	2310001K24Rik	2	+	163294541	upstream	A	G	-
ENSMUST00000065731	2310001K24Rik	2	+	163298162	upstream	G	A	rs28281444
NM_011521	Sdc4	2	-	164250060	utr3	G	T	-
ENSMUST00000017865	Pigt	2	+	164326829	synonymous	G	A	rs27331906
ENSMUST00000017865	Pigt	2	+	164331962	synonymous	C	T	rs27331887
NM_146129	Pcif1	2	+	164708428	utr5	G	A	rs13473214
ENSMUST00000017808	Slc35c2	2	-	165109055	utr5	G	T	rs13473509
ENSMUST00000088095	Ncoa3	2	+	165880076	synonymous	T	C	rs27295351
ENSMUST00000088086	Sulf2	2	-	165895785	downstream	C	A	rs13459999
ENSMUST00000029024	Rab22a	2	+	173526740	utr3	G	A	-
ENSMUST00000029024	Rab22a	2	+	173526753	utr3	G	A	-
ENSMUST00000029024	Rab22a	2	+	173526804	utr3	G	T	-
ENSMUST00000029024	Rab22a	2	+	173531478	downstream	G	A	rs27628497
ENSMUST00000029024	Rab22a	2	+	173531776	downstream	T	C	rs27628495
NM_213733	Npepl1	2	+	173939476	missense_Ile->Val	A	G	-
ENSMUST00000044415	Npepl1	2	+	173946514	synonymous	C	T	rs13473178
ENSMUST00000044415	Npepl1	2	+	173947863	utr3	C	T	rs13473179
NM_213733	Npepl1	2	+	173948001	utr3	A	G	rs27669634
NM_001077507	Gnas	2	+	174171504	synonymous	G	C	rs13460569
NM_001080971	Tubb1	2	+	174286715	downstream	T	G/T	-
NM_001080971	Tubb1	2	+	174288018	downstream	A	C	rs28261286
NM_025531	Slmo2	2	-	174289309	downstream	C	G	rs28261277
NM_025531	Slmo2	2	-	174292456	missense_Leu->Pro	A	G	rs13469974
NM_011969	Psma7	2	-	179766816	downstream	G	A	-
ENSMUST00000029082	Psma7	2	-	179767250	downstream	G	A	rs27664746
ENSMUST00000029082	Psma7	2	-	179770009	downstream	C	T	rs48344409
NM_011969	Psma7	2	-	179770077	downstream	C	T	-
NM_011969	Psma7	2	-	179770134	downstream	A	T	rs27664727
NM_011969	Psma7	2	-	179771658	synonymous	C	T	-
ENSMUST00000093635	mmu-mir-1-1	2	+	180124812	miRNA	G	A	rs49503409
ENSMUST00000093635	mmu-mir-1-1	2	+	180125836	miRNA	G	A	rs47791334
ENSMUST00000093635	mmu-mir-1-1	2	+	180126841	miRNA	C	T	rs27681594
ENSMUST00000093635	mmu-mir-1-1	2	+	180127099	miRNA	A	G	rs27681591
ENSMUST00000083526	mmu-mir-133a-2	2	+	180128876	miRNA	C	A	rs48746985
ENSMUST00000083526	mmu-mir-133a-2	2	+	180132371	miRNA	C	T	rs27681559
ENSMUST00000083526	mmu-mir-133a-2	2	+	180132396	miRNA	C	T	rs27681557
ENSMUST00000083526	mmu-mir-133a-2	2	+	180133332	miRNA	A	C	rs27681548
-	-	2	+	180139994	intergenic	G	T	rs29718960
-	-	2	+	180140071	intergenic	T	C	rs32986096
ENSMUST00000037299	Ythdf1	2	-	180645662	synonymous	G	A	rs27667809
ENSMUST00000029092	Arfgap1	2	+	180702390	utr5	G	C	rs6310601
ENSMUST00000029092	Arfgap1	2	+	180706284	synonymous	C	T	rs27647992
ENSMUST00000029092	Arfgap1	2	+	180708193	synonymous	C	T	rs29548606
ENSMUST00000029092	Arfgap1	2	+	180716504	utr3	C	T	rs13469646
NM_008862	Pkia	3	+	7443543	utr3	C	T	rs29657865
ENSMUST00000042148	Mrps28	3	-	8923675	missense_Asp->Ala	T	G	-
ENSMUST00000065938	Impa1	3	-	10314423	utr3	G	C	rs29707190
ENSMUST00000065938	Impa1	3	-	10314459	utr3	C	A	-
ENSMUST00000065938	Impa1	3	-	10314463	utr3	A	G	rs29707189
ENSMUST00000065938	Impa1	3	-	10328955	synonymous	C	T	-
ENSMUST00000029076	Car3	3	+	14870113	synonymous	T	C	rs13471842
ENSMUST00000029076	Car3	3	+	14871813	utr3	C	A	rs29750107
ENSMUST00000029076	Car3	3	+	14871859	utr3	G	T	rs29750106
ENSMUST00000029076	Car3	3	+	14871909	utr3	G	A	rs29750105
ENSMUST00000029076	Car3	3	+	14871928	utr3	A	T	rs29750104
ENSMUST00000029076	Car3	3	+	14871960	utr3	A	T	rs29757996
ENSMUST00000029076	Car3	3	+	14871980	utr3	A	T	rs29757995
ENSMUST00000029076	Car3	3	+	14872071	utr3	A	G	rs29757212
ENSMUST00000029076	Car3	3	+	14872137	utr3	T	C	rs29757211
ENSMUST00000029076	Car3	3	+	14872228	utr3	G	A	rs29757208
ENSMUST00000029076	Car3	3	+	14872496	utr3	A	G	rs29757207
ENSMUST00000029078	Car2	3	+	14900150	utr3	A	G	rs13469221
ENSMUST00000050490	Ythdf3	3	+	16114654	utr3	C	T	-
ENSMUST00000050490	Ythdf3	3	+	16115327	utr3	T	G	-
NM_028840	Armc1	3	-	19033719	utr3	G	A	rs13459167
NM_028840	Armc1	3	-	19034065	synonymous	T	A	rs31311094
NM_028840	Armc1	3	-	19034113	missense_Gln->His	G	A	rs30706147
ENSMUST00000029129	Mtfr1	3	+	19123229	downstream	T	C	-
ENSMUST00000091314	Pde7a	3	-	19126212	utr3	G	C	rs31201883
ENSMUST00000029139	Trim55	3	+	19544554	utr5	C	T	rs13477004
ENSMUST00000029139	Trim55	3	+	19592140	downstream	C	T	rs49655379
ENSMUST00000029139	Trim55	3	+	19592174	downstream	G	T	-
ENSMUST00000029139	Trim55	3	+	19592284	downstream	A	T	rs47632603
ENSMUST00000063988	Tbl1xr1	3	+	22113477	downstream	C	T	-
NM_008839	Pik3ca	3	+	32363154	utr3	A	T	rs6351323
ENSMUST00000029214	Actl6a	3	+	32619162	synonymous	T	C	rs29835673
ENSMUST00000029214	Actl6a	3	+	32629050	downstream	C	T	rs6328705
ENSMUST00000072312	Usp13	3	+	32830585	missense_Glu->Lys	G	A	rs29855010
NM_001013024	Usp13	3	+	32832287	utr3	G	C	rs31724179
NM_001013024	Usp13	3	+	32832297	utr3	T	C	rs29855872
NM_001013024	Usp13	3	+	32833055	utr3	C	T	rs29869761
NM_001013024	Usp13	3	+	32833194	utr3	A	G	rs29870527
NM_001013024	Usp13	3	+	32833214	utr3	G	A	rs29870530
NM_001013024	Usp13	3	+	32833491	utr3	G	C	rs29870533
NM_001013024	Usp13	3	+	32833524	utr3	C	A	rs29871346
NM_001013024	Usp13	3	+	32833588	utr3	G	A	rs31697154
NM_001013024	Usp13	3	+	32833674	utr3	G	A	rs29871349
NM_001013024	Usp13	3	+	32834268	downstream	T	C	rs31578098
NM_001013024	Usp13	3	+	32834270	downstream	G	A	rs30549086
NM_001013024	Usp13	3	+	32834832	downstream	T	G	rs29873117
NM_001013024	Usp13	3	+	32835059	downstream	A	G	rs29873123
NM_001013024	Usp13	3	+	32835170	downstream	G	A	rs29873786
NM_001013024	Usp13	3	+	32835768	downstream	G	A	-
NM_001013024	Usp13	3	+	32836202	downstream	A	G	rs31696541
NM_001013024	Usp13	3	+	32836684	downstream	A	C	rs30704626
NM_001013024	Usp13	3	+	32836831	downstream	T	C	rs31687816
NM_023644	Mccc1	3	-	35888992	synonymous	T	G	rs13473730
NM_009673	Anxa5	3	-	36351124	synonymous	G	A	rs13472023
ENSMUST00000029269	Exosc9	3	+	36462125	missense_Ile->Val	A	G	rs29941437
NM_009828	Ccna2	3	-	36464390	utr3	C	T	rs29938058
ENSMUST00000040148	Bbs7	3	-	36497253	synonymous	T	C	rs29948130
-	-	3	+	37737794	intergenic	T	C	rs13466990
ENSMUST00000048490	Larp2	3	+	40771363	synonymous	C	T	rs31573841
ENSMUST00000023849	Ccrn4l	3	+	51051825	missense_Thr->Ala	A	G	rs47204896
ENSMUST00000023849	Ccrn4l	3	+	51055315	utr3	T	C	rs30707890
ENSMUST00000062009	Elf2	3	-	51060574	synonymous	T	C	rs47691819
ENSMUST00000062009	Elf2	3	-	51127278	utr5	T	C	rs30085538
ENSMUST00000062009	Elf2	3	-	51127311	utr5	G	A	rs30085537
ENSMUST00000029303	Narg1	3	+	51264006	synonymous	G	A	rs13463012
ENSMUST00000029303	Narg1	3	+	51278655	downstream	C	T	-
-	-	3	+	52685946	intergenic	C	G	rs30118459
-	-	3	+	52685980	intergenic	C	T	rs30289267
-	-	3	+	52686294	intergenic	C	T	-
ENSMUST00000029305	Cog6	3	-	52786192	downstream	T	C	rs30322022
NM_026225	Cog6	3	-	52786739	utr3	T	C	rs30323070
NM_026225	Cog6	3	-	52787012	missense_Ser->Asn	C	T	rs30323946
NM_026225	Cog6	3	-	52787082	missense_Val->Ile	C	T	rs30323949
NM_026225	Cog6	3	-	52804442	synonymous	G	A	rs30311429
ENSMUST00000029305	Cog6	3	-	52806205	synonymous	T	C	-
ENSMUST00000059562	Lhfp	3	+	52847387	synonymous	T	C	rs30322612
ENSMUST00000059562	Lhfp	3	+	53065081	utr3	C	A	-
ENSMUST00000041954	Commd2	3	-	57450596	utr3	C	T	-
NM_133786	Smc4	3	+	68831633	synonymous	A	G	rs30655398
NM_008467	Kpna4	3	-	68871336	downstream	T	G	rs13477176
NM_008467	Kpna4	3	-	68871509	downstream	T	C	rs30565450
NM_008467	Kpna4	3	-	68873780	downstream	A	G	rs30971585
NM_008467	Kpna4	3	-	68885093	synonymous	T	C	rs30977871
NM_178726	Ppm1l	3	+	69301701	synonymous	G	A	-
NM_178726	Ppm1l	3	+	69352895	intron	G	A	rs30996461
NM_178726	Ppm1l	3	+	69357326	utr3	A	G	rs30745938
NM_178726	Ppm1l	3	+	69359950	downstream	C	T	rs31015379
NM_178726	Ppm1l	3	+	69360550	downstream	C	T	rs31015955
NM_178726	Ppm1l	3	+	69361448	downstream	G	A	rs30105731
NM_178726	Ppm1l	3	+	69363615	downstream	G	A	rs31012637
-	-	3	+	69364565	intergenic	A	G	rs47583011
-	-	3	+	69364570	intergenic	A	G	rs49433991
ENSMUST00000029628	Plrg1	3	+	82863293	missense_Ala->Pro	G	C	rs13475307
ENSMUST00000047595	D930015E06Rik	3	-	83714344	missense_Lys->Thr	T	G	rs13461920
ENSMUST00000047595	D930015E06Rik	3	-	83742576	donor_in_exon_missense_Gln->His	C	A	rs48579773
ENSMUST00000062623	Tigd4	3	+	84399000	missense_Gln->Pro	A	C	rs30215815
ENSMUST00000062623	Tigd4	3	+	84399219	missense_Ile->Thr	T	C	rs13477236
ENSMUST00000062080	Fam160a1	3	-	85464377	utr3	A	G	rs31427711
NM_172682	Fam160a1	3	-	85464445	utr3	C	T	rs30060592
ENSMUST00000062080	Fam160a1	3	-	85476838	missense_Thr->Ala	T	C	rs36412487
ENSMUST00000062080	Fam160a1	3	-	85480056	synonymous	A	G	rs36920635
NM_133665	Mef2d	3	+	87946586	utr5	C	G	-
NM_025448	Ssr2	3	+	88380770	upstream	T	C	-
NM_025448	Ssr2	3	+	88391850	missense_Ile->Met	C	G	rs13473802
ENSMUST00000029692	Rit1	3	+	88516675	upstream	G	T	rs30159045
NM_027389	Gon4l	3	+	88713874	utr3	C	T	rs13475064
ENSMUST00000083852	U6	3	-	88769984	snRNA	C	T	rs30953299
ENSMUST00000090933	Ash1l	3	+	88811103	missense_Ser->Cys	C	G	rs30453465
NM_138679	Ash1l	3	+	88881205	utr3	C	A	rs32920173
NM_138679	Ash1l	3	+	88882308	utr3	A	G	rs30307515
NM_001163432	Clk2	3	+	88971024	missense_Gln->Arg	A	G	rs30710443
NM_001163432	Clk2	3	+	88981498	downstream	G	A	rs13461068
NM_001014995	Fam189b	3	+	88983053	upstream	G	T	rs13461067
ENSMUST00000038942	Pbxip1	3	+	89251325	missense_Trp->Arg	T	C	rs13469016
ENSMUST00000029546	Jtb	3	+	90039356	synonymous	T	C	rs30844701
ENSMUST00000029546	Jtb	3	+	90039438	synonymous	A	C	rs30909331
ENSMUST00000029546	Jtb	3	+	90039699	utr3	C	A	-
ENSMUST00000001042	Ilf2	3	+	90291669	utr3	T	C	rs51725996
ENSMUST00000001042	Ilf2	3	+	90293353	downstream	G	C	rs13469855
ENSMUST00000001043	2500003M10Rik	3	-	90310674	utr5	A	G	rs31005147
ENSMUST00000001043	2500003M10Rik	3	-	90311411	utr5	T	C	rs29977184
ENSMUST00000001043	2500003M10Rik	3	-	90315086	upstream	C	T	rs13463456
ENSMUST00000098910	S100a16	3	+	90346604	utr3	C	T	rs13461168
ENSMUST00000098910	S100a16	3	+	90346773	utr3	C	T	rs13461167
ENSMUST00000001049	S100a5	3	+	90417143	downstream	C	A	rs31570830
ENSMUST00000001049	S100a5	3	+	90417697	downstream	C	T	rs30942612
NM_001163617	Tars2	3	-	95539893	downstream	G	A	rs33137492
ENSMUST00000015893	Anp32e	3	+	95750551	downstream	G	C	-
ENSMUST00000015893	Anp32e	3	+	95750639	downstream	T	A	rs13463237
ENSMUST00000015893	Anp32e	3	+	95751171	downstream	C	A	rs13463236
ENSMUST00000035519	Otud7b	3	+	95960137	utr3	C	T	rs30315841
ENSMUST00000035519	Otud7b	3	+	95961327	utr3	C	A	rs4139284
ENSMUST00000049208	Hfe2	3	+	96332485	missense_Ile->Val	A	G	rs6341261
ENSMUST00000049208	Hfe2	3	+	96332532	synonymous	G	A	-
ENSMUST00000049208	Hfe2	3	+	96332671	utr3	C	A	rs6342286
ENSMUST00000049093	Txnip	3	+	96361905	utr5	G	A	rs31288711
ENSMUST00000049093	Txnip	3	+	96361960	utr5	T	C	rs31694385
ENSMUST00000049093	Txnip	3	+	96361978	utr5	C	T	rs30313344
ENSMUST00000049093	Txnip	3	+	96361987	utr5	C	T	rs31283374
ENSMUST00000049093	Txnip	3	+	96362075	utr5	C	T	rs30310699
ENSMUST00000049093	Txnip	3	+	96362215	synonymous	G	A	rs13461444
ENSMUST00000049093	Txnip	3	+	96362254	synonymous	A	T	rs13461443
ENSMUST00000049093	Txnip	3	+	96362287	synonymous	C	T	rs13461445
ENSMUST00000049093	Txnip	3	+	96363135	synonymous	C	T	rs13461447
ENSMUST00000049093	Txnip	3	+	96363340	synonymous	A	C	rs31046076
ENSMUST00000049093	Txnip	3	+	96363645	synonymous	A	G	rs30118720
ENSMUST00000049093	Txnip	3	+	96364439	missense_Asn->Ser	A	G	-
ENSMUST00000049093	Txnip	3	+	96364598	utr3	G	A	rs30645685
ENSMUST00000049093	Txnip	3	+	96364644	utr3	T	A	rs30802951
ENSMUST00000049093	Txnip	3	+	96364802	utr3	C	A	rs31272448
ENSMUST00000049093	Txnip	3	+	96364822	utr3	T	C	rs31438140
ENSMUST00000049093	Txnip	3	+	96365180	utr3	A	G	rs30514096
ENSMUST00000049093	Txnip	3	+	96365230	utr3	A	G	rs30402152
ENSMUST00000049093	Txnip	3	+	96365394	utr3	G	A	rs31243468
ENSMUST00000049093	Txnip	3	+	96365658	utr3	G	A	ENSMUSSNP5152030
ENSMUST00000029746	Polr3gl	3	-	96381986	downstream	G	A	rs30367737
ENSMUST00000029746	Polr3gl	3	-	96383954	synonymous	C	A	rs30408227
ENSMUST00000029741	Polr3c	3	-	96523227	missense_Thr->Met	G	A	rs37476734
ENSMUST00000029740	Rnf115	3	+	96527514	upstream	C	G	rs31519177
ENSMUST00000090759	Acp6	3	+	96975624	synonymous	G	A	rs13459169
ENSMUST00000045743	Prkab2	3	+	97473765	utr3	A	C	-
ENSMUST00000045743	Prkab2	3	+	97475465	utr3	G	A	rs37538172
ENSMUST00000045743	Prkab2	3	+	97477185	downstream	G	A	rs36531346
NM_182997	Prkab2	3	+	97477474	downstream	C	T	rs13475408
ENSMUST00000090750	Pde4dip	3	-	97493469	downstream	G	A	-
ENSMUST00000090750	Pde4dip	3	-	97494307	utr3	G	A	rs36768568
ENSMUST00000090750	Pde4dip	3	-	97494557	utr3	A	C	rs36617635
ENSMUST00000090750	Pde4dip	3	-	97496127	intron	G	A	-
ENSMUST00000090750	Pde4dip	3	-	97496519	donor_in_exon_synonymous	A	G	-
ENSMUST00000090750	Pde4dip	3	-	97507091	donor_in_exon_synonymous	A	T	rs31726383
ENSMUST00000090750	Pde4dip	3	-	97507234	missense_Ser->Gly	T	C	rs48591737
ENSMUST00000090750	Pde4dip	3	-	97507256	synonymous	G	A	rs13477278
ENSMUST00000090750	Pde4dip	3	-	97534824	intron	T	C	rs36322470
ENSMUST00000029462	Tbx15	3	+	99156567	utr3	G	A	rs30809216
ENSMUST00000029462	Tbx15	3	+	99157070	utr3	T	G	rs31726517
ENSMUST00000029462	Tbx15	3	+	99157087	utr3	C	T	rs30406306
ENSMUST00000029462	Tbx15	3	+	99157538	utr3	T	C	rs30168338
ENSMUST00000029462	Tbx15	3	+	99157605	utr3	T	G	rs30958249
ENSMUST00000029462	Tbx15	3	+	99157664	utr3	C	T	rs31630058
ENSMUST00000029462	Tbx15	3	+	99157735	utr3	G	C	rs30856838
ENSMUST00000029462	Tbx15	3	+	99157908	utr3	A	G	rs31438740
ENSMUST00000029454	Casq2	3	+	101949177	synonymous	C	T	rs30314347
NM_009814	Casq2	3	+	101949266	synonymous	C	T	-
ENSMUST00000029454	Casq2	3	+	101949281	synonymous	T	C	rs52167766
ENSMUST00000029454	Casq2	3	+	101949501	utr3	T	C	rs13462166
NM_009814	Casq2	3	+	101950095	utr3	G	T	rs36285850
NM_010432	Hipk1	3	-	103544712	utr3	C	G	-
ENSMUST00000029438	Hipk1	3	-	103545978	downstream	T	C	rs30504303
ENSMUST00000029438	Hipk1	3	-	103545986	downstream	G	A	rs30357193
ENSMUST00000002298	Ppm1j	3	+	104584142	synonymous	G	A	-
ENSMUST00000002298	Ppm1j	3	+	104587018	synonymous	G	A	-
-	-	3	+	107084843	intergenic	G	C	rs33758220
NM_145922	Kcnc4	3	-	107248441	missense_Arg->Cys	G	A	-
NM_153563	Fam40a	3	-	107417523	synonymous	C	T	rs33780503
NM_145542	Ahcyl1	3	-	107468531	synonymous	A	G	rs13470813
NM_019972	Sort1	3	+	108148759	synonymous	T	C	rs29604124
ENSMUST00000055676	S1pr1	3	-	115415205	synonymous	G	A	-
NR_015487	A930005H10Rik	3	-	115584600	missense_Phe->Cys	A	C	rs51812723
NM_027193	Dph5	3	+	115590937	upstream	T	C	rs30159690
ENSMUST00000000348	Rtcd1	3	-	116198594	synonymous	G	A	-
ENSMUST00000029573	Lrrc39	3	+	116268687	utr5	G	T	rs50135518
ENSMUST00000029573	Lrrc39	3	+	116268749	synonymous	C	T	-
ENSMUST00000029573	Lrrc39	3	+	116282477	synonymous	C	T	-
ENSMUST00000029573	Lrrc39	3	+	116284486	utr3	A	G	rs48993501
ENSMUST00000029573	Lrrc39	3	+	116284639	utr3	T	C	rs47120515
ENSMUST00000029573	Lrrc39	3	+	116285063	utr3	T	A	-
ENSMUST00000029573	Lrrc39	3	+	116285071	utr3	T	C	-
ENSMUST00000029573	Lrrc39	3	+	116285085	utr3	A	G	-
ENSMUST00000029573	Lrrc39	3	+	116285201	utr3	T	C	-
ENSMUST00000029573	Lrrc39	3	+	116285216	utr3	C	T	-
ENSMUST00000029573	Lrrc39	3	+	116285360	utr3	C	T	-
ENSMUST00000029573	Lrrc39	3	+	116285496	utr3	C	G	rs46112300
ENSMUST00000029573	Lrrc39	3	+	116285517	utr3	C	G	-
ENSMUST00000029573	Lrrc39	3	+	116285537	utr3	T	C	rs45714128
ENSMUST00000029573	Lrrc39	3	+	116285585	utr3	C	T	-
NM_030016	Ccdc76	3	-	116286629	intron	G	A	rs31601309
ENSMUST00000029771	F3	3	+	121437312	utr3	C	G	-
ENSMUST00000029771	F3	3	+	121437343	utr3	T	G	-
NM_008991	Abcd3	3	-	121462029	utr3	C	T	rs30269777
ENSMUST00000029770	Abcd3	3	-	121462045	utr3	C	G	rs30269780
NM_008991	Abcd3	3	-	121462116	utr3	T	C	rs13466140
NM_008991	Abcd3	3	-	121462125	utr3	A	G	-
NM_008991	Abcd3	3	-	121462164	utr3	T	C	rs30270758
NM_008991	Abcd3	3	-	121462360	utr3	C	G	rs47894377
ENSMUST00000029770	Abcd3	3	-	121462579	utr3	T	C	rs30271706
ENSMUST00000029770	Abcd3	3	-	121462866	utr3	C	T	rs13466142
ENSMUST00000029770	Abcd3	3	-	121464387	acceptor_in_exon_synonymous	A	G	rs30270959
ENSMUST00000029770	Abcd3	3	-	121467988	synonymous	G	A	rs30273995
NM_008991	Abcd3	3	-	121472096	missense_Ile->Val	T	C	rs30269732
ENSMUST00000029770	Abcd3	3	-	121472499	synonymous	C	T	rs30271567
NM_008991	Abcd3	3	-	121478609	synonymous	G	A	rs30269501
NM_008991	Abcd3	3	-	121482487	synonymous	C	G	rs30273270
ENSMUST00000029770	Abcd3	3	-	121484888	synonymous	T	G	rs31600556
ENSMUST00000037958	Arhgap29	3	+	121718187	utr3	G	A	rs45991184
ENSMUST00000035776	Dnttip2	3	+	121978262	synonymous	T	C	rs13471073
ENSMUST00000035776	Dnttip2	3	+	121981703	synonymous	C	T	rs13471072
ENSMUST00000106429	1810037I17Rik	3	+	122627425	synonymous	G	C	-
ENSMUST00000029761	Myoz2	3	-	122709289	utr3	C	A	rs47498509
ENSMUST00000029761	Myoz2	3	-	122716553	synonymous	T	C	rs46460882
ENSMUST00000029761	Myoz2	3	-	122729071	synonymous	A	G	rs50835151
ENSMUST00000029761	Myoz2	3	-	122737171	synonymous	A	G	rs31004923
ENSMUST00000051443	Synpo2	3	-	122814013	downstream	A	G	rs31136620
ENSMUST00000051443	Synpo2	3	-	122815250	downstream	T	C	rs30311104
ENSMUST00000051443	Synpo2	3	-	122815472	missense_Val->Ile	C	T	rs30497978
ENSMUST00000051443	Synpo2	3	-	122816052	synonymous	T	G	rs31511862
ENSMUST00000051443	Synpo2	3	-	122816343	synonymous	A	G	rs31199900
ENSMUST00000051443	Synpo2	3	-	122817032	synonymous	G	A	rs30009592
ENSMUST00000051443	Synpo2	3	-	122819887	synonymous	A	G	rs31002550
ENSMUST00000051443	Synpo2	3	-	122819908	missense_Gln->His	C	G	rs31107429
ENSMUST00000051443	Synpo2	3	-	122820141	synonymous	A	G	rs51473326
ENSMUST00000029759	Mettl14	3	-	123088740	synonymous	A	G	rs36448990
ENSMUST00000029759	Mettl14	3	-	123088755	utr5	T	C	rs38104246
ENSMUST00000029603	Prss12	3	+	123211154	downstream	G	A	rs46615869
ENSMUST00000029603	Prss12	3	+	123211157	downstream	A	G	rs30461528
ENSMUST00000066452	Camk2d	3	+	126498373	donor_in_exon_synonymous	C	T	rs30535577
ENSMUST00000066452	Camk2d	3	+	126545886	downstream	C	T	rs30534390
ENSMUST00000066452	Camk2d	3	+	126545908	downstream	C	G	rs30534392
ENSMUST00000066452	Camk2d	3	+	126545921	downstream	A	T	rs30535264
ENSMUST00000066452	Camk2d	3	+	126546935	downstream	C	T	rs30536228
ENSMUST00000066452	Camk2d	3	+	126547021	downstream	T	C	rs30536230
ENSMUST00000043741	Ank2	3	-	126624858	utr3	T	C	rs30161355
ENSMUST00000043741	Ank2	3	-	126624882	utr3	G	A	rs30507310
ENSMUST00000043741	Ank2	3	-	126625565	utr3	G	A	rs49492559
ENSMUST00000043741	Ank2	3	-	126626198	utr3	T	C	rs30534803
ENSMUST00000043741	Ank2	3	-	126626373	utr3	T	C	rs30535655
ENSMUST00000043741	Ank2	3	-	126626387	utr3	C	A	rs30259970
ENSMUST00000043741	Ank2	3	-	126631661	utr3	G	A	rs45890290
ENSMUST00000043741	Ank2	3	-	126637446	donor_in_exon_utr3	A	G	rs30215878
ENSMUST00000043741	Ank2	3	-	126660233	utr3	T	C	rs30542825
ENSMUST00000043741	Ank2	3	-	126661969	synonymous	A	G	rs30543788
ENSMUST00000043741	Ank2	3	-	126713874	synonymous	T	C	rs30554905
ENSMUST00000043741	Ank2	3	-	126782864	synonymous	A	G	rs6174219
ENSMUST00000051737	BC002199	3	-	127511366	utr3	A	G	rs30404935
ENSMUST00000051737	BC002199	3	-	127511502	synonymous	G	A	rs31638559
ENSMUST00000051737	BC002199	3	-	127511562	synonymous	C	T	rs30946323
ENSMUST00000051737	BC002199	3	-	127519887	synonymous	G	T	rs46728430
ENSMUST00000051737	BC002199	3	-	127523683	synonymous	G	A	rs52522417
-	-	3	+	129208318	intergenic	A	G	-
-	-	3	+	129208367	intergenic	A	G	rs31335165
-	-	3	+	129208373	intergenic	T	G	-
ENSMUST00000029610	Hadh	3	-	130936894	utr3	G	T	rs13459072
ENSMUST00000029610	Hadh	3	-	130948102	synonymous	G	A	rs13473766
NM_007926	Aimp1	3	-	132336995	missense_Pro->Ser	G	A	rs30716216
ENSMUST00000106291	Ube2d3	3	+	135101559	upstream	G	T	rs30692831
ENSMUST00000106291	Ube2d3	3	+	135131035	downstream	C	T	rs3655160
NM_008913	Ppp3ca	3	+	136333094	upstream	G	A	-
ENSMUST00000067858	Emcn	3	+	137054608	missense_Ile->Thr	T	C	rs51547865
ENSMUST00000053855	Ddit4l	3	+	137290337	utr3	C	A	rs51777295
ENSMUST00000053318	EG329763	3	-	137729766	intron	C	A	rs30256241
ENSMUST00000053318	EG329763	3	-	137730208	utr5	T	C	rs30877323
ENSMUST00000053318	EG329763	3	-	137730775	upstream	G	C	rs30878995
NM_177860	Gm5105	3	-	137731467	upstream	C	T	rs30879945
ENSMUST00000053318	EG329763	3	-	137731501	upstream	C	T	rs30400891
ENSMUST00000053318	EG329763	3	-	137731669	upstream	G	T	rs30798742
ENSMUST00000053318	EG329763	3	-	137732182	upstream	C	T	rs30744700
ENSMUST00000053318	EG329763	3	-	137732196	upstream	G	A	rs30406544
ENSMUST00000053318	EG329763	3	-	137732416	upstream	C	G	rs30998884
ENSMUST00000053318	EG329763	3	-	137732568	upstream	G	A	rs30256098
ENSMUST00000053318	EG329763	3	-	137732851	upstream	C	T	rs30879952
ENSMUST00000053318	EG329763	3	-	137733124	upstream	T	C	rs31712868
-	-	3	+	137741557	intergenic	C	T	rs30745309
-	-	3	+	137741849	intergenic	G	C	rs30875404
-	-	3	+	137741859	intergenic	G	C	rs30699702
-	-	3	+	137741928	intergenic	A	T	rs30875408
-	-	3	+	137741962	intergenic	T	C	rs30875410
-	-	3	+	137742092	intergenic	A	G	rs31650034
-	-	3	+	137742501	intergenic	C	A	rs30405124
-	-	3	+	137742630	intergenic	T	C	rs30706150
-	-	3	+	137742865	intergenic	A	C	rs30351456
-	-	3	+	137743053	intergenic	C	G	rs30360607
-	-	3	+	137743580	intergenic	A	G	rs30878209
-	-	3	+	137743591	intergenic	T	G	rs30878211
-	-	3	+	137743653	intergenic	G	C	rs30049456
-	-	3	+	137743690	intergenic	G	A	rs50451117
-	-	3	+	137743694	intergenic	C	T	rs46233607
-	-	3	+	137743704	intergenic	G	A	rs50226619
-	-	3	+	137744034	intergenic	C	T	rs30658634
NM_007409	Adh1	3	+	137953575	utr3	G	T	rs3706182
ENSMUST00000005964	Adh5	3	+	138114043	synonymous	T	C	rs30914648
ENSMUST00000005964	Adh5	3	+	138114400	missense_Val->Ile	G	A	-
NM_001190852	Pdlim5	3	-	141965625	intron	T	A	-
NM_001190852	Pdlim5	3	-	141966142	intron	G	A	rs47816947
NM_019464	Sh3glb1	3	-	144347892	downstream	C	T	rs31153734
NM_019464	Sh3glb1	3	-	144350750	downstream	C	T	rs30405180
NM_019464	Sh3glb1	3	-	144350799	downstream	T	C	rs31155389
NM_019464	Sh3glb1	3	-	144350860	downstream	C	T	rs30201779
NM_019464	Sh3glb1	3	-	144383110	utr5	G	C	-
NM_026993	Ddah1	3	+	145555226	utr3	G	C	-
NM_026993	Ddah1	3	+	145555544	utr3	G	A	rs31147935
NM_001164198	Prkacb	3	-	146393889	utr3	T	C	-
NM_027594	Ttll7	3	+	146515456	utr5	A	C	rs13471182
ENSMUST00000046977	Eltd1	3	+	151163141	synonymous	G	A	rs30537547
NM_133222	Eltd1	3	+	151172187	synonymous	C	A	rs48910112
NM_133222	Eltd1	3	+	151172229	synonymous	T	C	rs30544420
ENSMUST00000029669	Dnajb4	3	-	151847105	downstream	T	G	rs30366613
NM_025926	Dnajb4	3	-	151847512	utr3	A	G	-
ENSMUST00000029669	Dnajb4	3	-	151847541	downstream	C	T	rs31550974
ENSMUST00000029669	Dnajb4	3	-	151872831	utr5	A	G	rs31096993
ENSMUST00000079497	Fubp1	3	+	151882648	acceptor_in_exon_synonymous	A	G	rs37089914
ENSMUST00000079497	Fubp1	3	+	151886292	synonymous	G	A	rs47757688
ENSMUST00000026507	Usp33	3	+	152031349	synonymous	G	A	rs13477496
ENSMUST00000026507	Usp33	3	+	152033340	missense_Leu->Pro	T	C	rs31046335
ENSMUST00000026507	Usp33	3	+	152037694	synonymous	A	G	rs31042996
ENSMUST00000026507	Usp33	3	+	152042492	synonymous	T	C	rs13464532
NM_001098227	Sdcbp	4	+	6292894	utr5	G	A	-
NM_021518	Rab2a	4	+	8488306	synonymous	T	A	rs27690557
NM_021518	Rab2a	4	+	8534503	utr3	T	G	rs4224357
NM_001177849	Asph	4	-	9545479	intron	C	A	rs27655403
NM_001177849	Asph	4	-	9545550	intron	A	G	rs27655402
NM_001177849	Asph	4	-	9545609	intron	T	C	rs27655401
NM_001177849	Asph	4	-	9546391	intron	G	A	rs27655395
NM_001177849	Asph	4	-	9548119	intron	G	A	rs27655380
NM_001177849	Asph	4	-	9548279	intron	C	T	rs27655378
NM_001177849	Asph	4	-	9548307	intron	T	C	rs27655376
NM_001177849	Asph	4	-	9548415	intron	G	A	rs27655373
NM_001177849	Asph	4	-	9548443	intron	A	G	rs27655372
NM_001177849	Asph	4	-	9548543	intron	T	C	rs27655371
NM_001177849	Asph	4	-	9548987	intron	C	T	rs31918425
NM_001177849	Asph	4	-	9548998	intron	G	C	rs27655368
NM_001177849	Asph	4	-	9549010	intron	T	C	rs27710948
NM_001177849	Asph	4	-	9549059	intron	C	A	rs27710947
NM_001177849	Asph	4	-	9549225	intron	G	A	rs27710946
ENSMUST00000029877	Decr1	4	-	15844848	downstream	G	A	rs27752337
ENSMUST00000029877	Decr1	4	-	15845395	downstream	T	C	rs27752335
ENSMUST00000029877	Decr1	4	-	15846177	utr3	T	C	rs27752331
ENSMUST00000029877	Decr1	4	-	15846389	synonymous	G	A	rs27752327
ENSMUST00000029877	Decr1	4	-	15851474	missense_Ile->Val	T	C	rs27752274
ENSMUST00000029877	Decr1	4	-	15851484	synonymous	G	A	rs27752273
ENSMUST00000059005	AL805966.7-1	4	-	18772217	pseudogene	A	G	-
-	-	4	+	18772348	intergenic	A	G	-
NM_026194	1810074P20Rik	4	-	25205236	missense_Gln->Arg	T	C	rs13462192
ENSMUST00000029946	Rragd	4	+	33082859	synonymous	T	C	rs32665745
ENSMUST00000029946	Rragd	4	+	33083063	synonymous	C	T	rs31797566
NM_027491	Rragd	4	+	33094104	synonymous	C	T	rs13477633
ENSMUST00000029946	Rragd	4	+	33107204	utr3	T	C	rs27774343
ENSMUST00000029946	Rragd	4	+	33107362	utr3	A	G	rs27774342
ENSMUST00000029946	Rragd	4	+	33108545	utr3	G	C	rs27774339
ENSMUST00000029946	Rragd	4	+	33109560	downstream	C	T	rs4224427
ENSMUST00000029944	Ube2j1	4	+	33128410	synonymous	C	A	rs13472110
ENSMUST00000029944	Ube2j1	4	+	33130937	synonymous	A	G	rs27774262
ENSMUST00000029944	Ube2j1	4	+	33130946	synonymous	G	A	rs27774261
ENSMUST00000048706	Orc3l	4	-	34513509	downstream	T	G	rs13469406
ENSMUST00000048706	Orc3l	4	-	34522326	synonymous	T	C	rs27788411
ENSMUST00000029970	Slc35a1	4	-	34622290	missense_Thr->Ser	T	A	rs27773043
ENSMUST00000029970	Slc35a1	4	-	34630676	missense_Thr->Ala	T	C	rs30857510
NM_022305	B4galt1	4	-	40754093	utr3	G	A	rs13477665
NM_001171739	Bag1	4	-	40895630	upstream	A	C	rs32928370
NM_026893	Dcaf12	4	-	41260445	missense_Arg->Ser	T	G	rs13473869
NM_025539	Nudt2	4	+	41427645	utr3	A	G	rs4224449
NM_025539	Nudt2	4	+	41427670	utr3	G	C	-
NM_025539	Nudt2	4	+	41427677	utr3	G	A	rs4224448
NM_001085515	AI464131	4	-	41442770	utr3	G	A	-
NM_001085515	AI464131	4	-	41442954	utr3	G	A	-
NM_001085515	AI464131	4	-	41442963	utr3	C	G	-
NM_001085515	AI464131	4	-	41443082	utr3	C	G	rs28284873
NM_001085515	AI464131	4	-	41443454	utr3	G	C	-
NM_001085515	AI464131	4	-	41443625	utr3	C	T	rs28284872
NM_001085515	AI464131	4	-	41443704	utr3	C	T	-
NM_001085515	AI464131	4	-	41443891	utr3	C	T	rs28284871
NM_001085515	AI464131	4	-	41444051	utr3	C	T	-
NM_001085515	AI464131	4	-	41444209	utr3	G	A	-
NM_001085515	AI464131	4	-	41444214	utr3	A	G	-
NM_001085515	AI464131	4	-	41444431	utr3	G	C	rs28284870
NM_001085515	AI464131	4	-	41444577	synonymous	C	T	rs28284869
NM_001085515	AI464131	4	-	41444616	synonymous	G	T	rs28284868
NM_001085515	AI464131	4	-	41444787	synonymous	A	G	-
NM_001085515	AI464131	4	-	41444796	synonymous	T	G	-
NM_001085515	AI464131	4	-	41444832	synonymous	A	G	-
NM_001085515	AI464131	4	-	41445167	synonymous	G	A	-
NM_001085515	AI464131	4	-	41445582	synonymous	G	T	-
NM_001085515	AI464131	4	-	41445627	synonymous	A	G	-
NM_001085515	AI464131	4	-	41445630	synonymous	A	G	-
NM_001085515	AI464131	4	-	41445642	synonymous	G	A	-
NM_001085515	AI464131	4	-	41445675	synonymous	C	T	-
NM_001085515	AI464131	4	-	41445813	synonymous	G	A	-
NM_001085515	AI464131	4	-	41445915	synonymous	A	G	rs28284867
NM_001085515	AI464131	4	-	41445963	synonymous	G	C	rs28284866
NM_001085515	AI464131	4	-	41446017	synonymous	T	C	-
NM_001085515	AI464131	4	-	41446428	synonymous	A	G	-
NM_001085515	AI464131	4	-	41446467	synonymous	T	C	rs28284865
NM_001085515	AI464131	4	-	41446512	synonymous	A	T	-
NM_001085515	AI464131	4	-	41446658	acceptor_in_exon_missense_Ser->Pro	A	G	-
NM_001085515	AI464131	4	-	41446691	utr5	T	A	-
NM_001085515	AI464131	4	-	41446714	utr5	A	G	-
NM_001136056	Cntfr	4	-	41605813	donor_in_exon_synonymous	G	A	-
NM_001136056	Cntfr	4	-	41605817	missense_Ala->Val	G	A	-
NM_001163401	Il11ra1	4	+	41703240	upstream	T	C	rs27798984
NM_001163401	Il11ra1	4	+	41705489	upstream	C	T	rs27798974
ENSMUST00000037872	Dnajb5	4	+	42969564	synonymous	T	C	rs3147239
ENSMUST00000037872	Dnajb5	4	+	42969567	synonymous	T	C	rs3147238
ENSMUST00000037872	Dnajb5	4	+	42969882	synonymous	C	T	rs3147237
ENSMUST00000037872	Dnajb5	4	+	42969996	donor_in_exon_synonymous	G	A	rs3147236
ENSMUST00000037872	Dnajb5	4	+	42970555	utr3	C	A	rs3141885
ENSMUST00000037872	Dnajb5	4	+	42970600	utr3	A	C	rs3141884
ENSMUST00000037872	Dnajb5	4	+	42970678	utr3	G	A	rs3147235
ENSMUST00000037872	Dnajb5	4	+	42970831	utr3	G	A	rs3147234
ENSMUST00000037872	Dnajb5	4	+	42970936	utr3	G	A	rs3147233
ENSMUST00000037872	Dnajb5	4	+	42971075	utr3	G	A	rs3147232
ENSMUST00000037872	Dnajb5	4	+	42971190	utr3	T	C	rs3141883
ENSMUST00000037872	Dnajb5	4	+	42971235	utr3	C	T	rs3147231
ENSMUST00000037872	Dnajb5	4	+	42971377	utr3	C	T	rs3141882
ENSMUST00000037872	Dnajb5	4	+	42971423	utr3	A	T	ENSMUSSNP1834922
ENSMUST00000035645	Rusc2	4	+	43436959	synonymous	A	G	rs27849968
ENSMUST00000030179	Cd72	4	-	43455707	downstream	G	A	rs32820253
NM_001110320	Cd72	4	-	43455781	downstream	G	A	-
ENSMUST00000030179	Cd72	4	-	43458621	downstream	T	A	rs31973282
NM_001110320	Cd72	4	-	43458846	downstream	C	T	-
ENSMUST00000030179	Cd72	4	-	43458898	downstream	G	A	rs47652659
NM_001110320	Cd72	4	-	43460409	downstream	C	T	-
NM_001110320	Cd72	4	-	43460547	downstream	G	A	-
ENSMUST00000030187	Tln1	4	-	43578391	upstream	T	C	rs13459507
NM_011602	Tln1	4	-	43579379	upstream	G	C	rs32372405
NM_001099314	Msmp	4	-	43593863	downstream	C	T	-
NM_001099314	Msmp	4	-	43596953	intron	G	A	rs28320735
ENSMUST00000030191	Npr2	4	+	43660460	synonymous	G	A	rs28320634
NM_001007463	Spag8	4	-	43663098	downstream	T	C	rs28320605
NM_001085508	Tmem8b	4	+	43705231	utr3	C	T	-
NM_001038993	Rnf38	4	-	44139801	utr3	G	A	rs27862992
ENSMUST00000030012	Tmod1	4	+	46073877	utr5	G	A	rs47151461
ENSMUST00000030012	Tmod1	4	+	46073882	utr5	A	G	rs49635249
ENSMUST00000030012	Tmod1	4	+	46096480	synonymous	A	T	rs27870472
ENSMUST00000030012	Tmod1	4	+	46105042	synonymous	G	A	rs27856301
ENSMUST00000030012	Tmod1	4	+	46119804	synonymous	G	A	rs27856252
ENSMUST00000030012	Tmod1	4	+	46127560	utr3	G	A	-
ENSMUST00000030012	Tmod1	4	+	46127670	utr3	A	G	rs27856168
ENSMUST00000030012	Tmod1	4	+	46127935	downstream	C	T	rs13469658
NM_019998	Alg2	4	-	47482967	utr3	C	T	rs48575329
NM_019998	Alg2	4	-	47483001	utr3	A	G	rs48214458
NM_019998	Alg2	4	-	47483707	utr3	C	T	rs27858428
NM_019998	Alg2	4	-	47483781	utr3	T	C	rs27858426
NM_026343	Stx17	4	+	48196661	utr3	A	G	rs6209920
NM_026343	Stx17	4	+	48198091	utr3	G	T	rs27871434
NM_029572	Erp44	4	-	48209728	synonymous	A	G	rs27871401
ENSMUST00000042750	2810432L12Rik	4	-	49598400	utr3	G	A	rs27845698
ENSMUST00000042750	2810432L12Rik	4	-	49599040	synonymous	A	G	rs27845695
ENSMUST00000029989	Rnf20	4	+	49657394	synonymous	A	G	rs27823033
ENSMUST00000029989	Rnf20	4	+	49662897	synonymous	C	T	rs27822998
ENSMUST00000029989	Rnf20	4	+	49662930	synonymous	C	T	rs27822997
ENSMUST00000029989	Rnf20	4	+	49662952	synonymous	C	T	rs27822995
ENSMUST00000029989	Rnf20	4	+	49668354	synonymous	A	G	rs13471193
ENSMUST00000029989	Rnf20	4	+	49668982	utr3	G	T	rs27822950
ENSMUST00000029989	Rnf20	4	+	49669595	utr3	C	A	rs27822947
-	-	4	+	57748250	intergenic	A	G	-
-	-	4	+	57755281	intergenic	C	G	rs27835421
NM_001035532	Akap2	4	+	57909010	utr3	G	A	rs27851984
ENSMUST00000030078	Hsdl2	4	+	59631407	utr3	C	T	-
ENSMUST00000070646	6330416G13Rik	4	+	63226746	synonymous	T	C	rs27884194
ENSMUST00000070646	6330416G13Rik	4	+	63231052	synonymous	C	A	-
ENSMUST00000030101	2310002L09Rik	4	-	73588985	missense_Ser->Asn	C	T	-
ENSMUST00000030101	2310002L09Rik	4	-	73596517	synonymous	A	T	-
ENSMUST00000030103	3110001D03Rik	4	-	74923396	utr3	A	T	rs28036960
ENSMUST00000030103	3110001D03Rik	4	-	74924107	missense_Pro->Thr	G	T	rs28036957
ENSMUST00000030103	3110001D03Rik	4	-	74924113	missense_Ala->Ser	C	A	-
ENSMUST00000070461	Mpdz	4	-	80924643	downstream	T	C	rs28089447
ENSMUST00000070461	Mpdz	4	-	80924850	downstream	C	T	rs28089446
ENSMUST00000070461	Mpdz	4	-	80932279	synonymous	T	C	rs28089393
ENSMUST00000070461	Mpdz	4	-	80936170	missense_His->Asn	G	T	rs6359693
ENSMUST00000070461	Mpdz	4	-	80949560	synonymous	A	G	rs46875385
ENSMUST00000070461	Mpdz	4	-	80949566	synonymous	G	A	rs28089262
ENSMUST00000070461	Mpdz	4	-	80952753	missense_Ile->Asn	A	T	rs28089215
ENSMUST00000070461	Mpdz	4	-	80995002	synonymous	G	A	rs28072748
ENSMUST00000070461	Mpdz	4	-	80995171	missense_Ser->Asn	C	T	rs28072746
ENSMUST00000070461	Mpdz	4	-	81002287	missense_Thr->Ala	T	C	rs28072696
ENSMUST00000070461	Mpdz	4	-	81007281	missense_Gly->Val	C	A	rs28118350
ENSMUST00000070461	Mpdz	4	-	81029744	synonymous	T	C	rs28101989
NM_026647	Zdhhc21	4	-	82447352	utr3	G	A	rs3666857
NM_173400	Haus6	4	-	86222956	downstream	G	A	-
NM_001081014	Dennd4c	4	+	86471355	missense_Asn->His	A	C	rs28079697
ENSMUST00000030219	Mllt3	4	-	87418323	utr3	T	C	-
ENSMUST00000030219	Mllt3	4	-	87428212	synonymous	C	T	-
-	-	4	+	94820050	intergenic	T	C	-
-	-	4	+	94820051	intergenic	G	A	-
-	-	4	+	94820261	intergenic	C	T	rs28147576
-	-	4	+	94820268	intergenic	A	T	-
NM_028132	Pgm2	4	+	99602227	synonymous	C	T	rs28130583
NM_028132	Pgm2	4	+	99602702	intron	T	C	-
ENSMUST00000058351	Pgm2	4	+	99628461	intron	C	G	-
ENSMUST00000058351	Pgm2	4	+	99628478	intron	A	G	rs28149292
ENSMUST00000058351	Pgm2	4	+	99628585	intron	A	G	rs28149291
ENSMUST00000058351	Pgm2	4	+	99628690	intron	A	C	rs28149290
ENSMUST00000058351	Pgm2	4	+	99628895	intron	T	C	-
ENSMUST00000058351	Pgm2	4	+	99634093	synonymous	A	C	rs13465535
ENSMUST00000058351	Pgm2	4	+	99634114	synonymous	T	C	rs32325247
ENSMUST00000058351	Pgm2	4	+	99634138	synonymous	T	C	rs13465536
ENSMUST00000058351	Pgm2	4	+	99636214	missense_Asn->Lys	C	G	-
ENSMUST00000058351	Pgm2	4	+	99651474	synonymous	G	A	rs28130820
ENSMUST00000058351	Pgm2	4	+	99651480	synonymous	T	C	-
ENSMUST00000058351	Pgm2	4	+	99659569	utr3	T	C	rs28130748
ENSMUST00000058351	Pgm2	4	+	99659666	utr3	T	G	rs31775203
ENSMUST00000058351	Pgm2	4	+	99659817	utr3	T	C	rs28130745
ENSMUST00000058351	Pgm2	4	+	99659865	utr3	A	T	-
ENSMUST00000038463	Raver2	4	+	100825505	downstream	A	G	rs28179690
ENSMUST00000102781	Jak1	4	-	100839172	synonymous	C	T	-
ENSMUST00000102781	Jak1	4	-	100861711	missense_Thr->Met	G	A	rs28179476
ENSMUST00000102781	Jak1	4	-	100866411	utr5	G	A	rs28332227
NM_175036	Leprot	4	+	101330971	utr3	G	A	-
NM_183225	Usp24	4	+	106060490	synonymous	G	A	rs28151289
NM_183225	Usp24	4	+	106087081	donor_in_exon_synonymous	C	G	rs3709456
NM_183225	Usp24	4	+	106096094	synonymous	G	C	rs28133144
NM_153565	Pcsk9	4	-	106111566	downstream	G	A	rs13467003
NM_029196	4930544O15Rik	4	-	115447828	downstream	C	G	rs27510418
ENSMUST00000056551	4930544O15Rik	4	-	115448957	downstream	C	T	rs27510413
NM_029196	4930544O15Rik	4	-	115449280	downstream	A	G	-
ENSMUST00000030478	Atpaf1	4	+	115485878	downstream	C	T	-
ENSMUST00000030478	Atpaf1	4	+	115486820	downstream	A	T	-
ENSMUST00000030474	Nsun4	4	-	115705723	utr3	G	A	-
ENSMUST00000030474	Nsun4	4	-	115706273	utr3	C	T	rs27478385
ENSMUST00000050580	Uqcrh	4	-	115739676	utr3	G	A	-
ENSMUST00000050580	Uqcrh	4	-	115739699	utr3	G	A	-
ENSMUST00000030465	Tspan1	4	-	115831627	downstream	C	A	-
ENSMUST00000030465	Tspan1	4	-	115831978	downstream	G	A	-
ENSMUST00000003908	Mast2	4	-	115983552	synonymous	A	G	rs27496497
NM_001042743	Mast2	4	-	115988599	missense_Arg->Cys	G	A	rs27496480
ENSMUST00000030455	Akr1a4	4	-	116312580	synonymous	G	A	-
ENSMUST00000030453	Mmachc	4	-	116371925	downstream	G	A	rs8249912
ENSMUST00000030453	Mmachc	4	-	116375094	utr3	A	T	rs27514041
ENSMUST00000030452	0610037D15Rik	4	+	116376156	upstream	A	T	rs27514039
ENSMUST00000030452	0610037D15Rik	4	+	116376404	upstream	C	T	-
ENSMUST00000030452	0610037D15Rik	4	+	116376413	upstream	A	T	rs27514038
NM_001029912	Zswim5	4	+	116664322	downstream	G	A	rs13469976
NM_175244	Hectd3	4	+	116676521	utr3	C	T	rs27499491
NM_017377	B4galt2	4	-	117557113	upstream	A	G	rs48920880
NM_017377	B4galt2	4	-	117557805	upstream	C	T	-
NM_017377	B4galt2	4	-	117558704	upstream	C	T	rs13469079
ENSMUST00000030263	St3gal3	4	-	117605506	utr3	C	T	rs51886791
ENSMUST00000019229	Med8	4	+	118083543	synonymous	C	T	-
NM_011587	Tie1	4	-	118148047	synonymous	C	T	-
NM_011587	Tie1	4	-	118151178	missense_Gly->Asp	C	T	rs27478853
NM_011587	Tie1	4	-	118156468	missense_Gly->Asp	C	T	rs27478803
NM_011587	Tie1	4	-	118157038	synonymous	T	C	rs27478796
NM_001012400	AU022252	4	-	118895612	downstream	A	G	rs27509131
NM_001159630	Scmh1	4	+	120202561	utr3	T	A	rs13460399
NM_001081142	Kcnq4	4	-	120369320	downstream	G	A	rs27516275
NM_001081142	Kcnq4	4	-	120388452	synonymous	A	G	rs6381579
ENSMUST00000043200	Smap2	4	-	120641037	utr3	T	G	-
ENSMUST00000058754	Zmpste24	4	-	120747136	missense_Gly->Asp	C	T	-
ENSMUST00000002457	Bmp8b	4	+	122807685	downstream	A	G	rs27552068
ENSMUST00000002457	Bmp8b	4	+	122807706	downstream	A	G	rs27552067
ENSMUST00000058719	Macf1	4	-	123028111	utr3	G	A	rs27568950
NM_010213	Fhl3	4	+	124378006	utr5	C	A	-
NM_010213	Fhl3	4	+	124378086	utr5	C	T	rs52177685
NM_010213	Fhl3	4	+	124384957	missense_Gly->Val	G	T	rs27585800
ENSMUST00000030723	Mtf1	4	+	124522606	utr3	C	T	-
NM_001007573	Maneal	4	-	124531947	downstream	C	T	rs13470521
ENSMUST00000046609	BC003266	4	+	126924785	utr3	G	A	rs49934705
ENSMUST00000030588	Phc2	4	+	128429101	utr3	G	A	-
ENSMUST00000030583	Ak2	4	+	128676458	synonymous	A	G	rs13472976
NM_029219	Rnf19b	4	+	128752937	synonymous	C	T	rs13472390
NM_029219	Rnf19b	4	+	128757623	synonymous	C	T	rs27507770
ENSMUST00000030584	Rnf19b	4	+	128761411	missense_Ser->Pro	T	C	rs27493637
ENSMUST00000030584	Rnf19b	4	+	128761555	intron	G	T	-
ENSMUST00000030584	Rnf19b	4	+	128761572	intron	A	G	-
ENSMUST00000102600	Fndc5	4	+	128815942	synonymous	C	T	-
ENSMUST00000102600	Fndc5	4	+	128815945	synonymous	A	G	-
ENSMUST00000102600	Fndc5	4	+	128819385	synonymous	C	T	-
NM_027402	Fndc5	4	+	128819803	utr3	T	G	rs32011678
NM_027402	Fndc5	4	+	128819861	utr3	T	C	rs32738611
ENSMUST00000102600	Fndc5	4	+	128820598	utr3	A	G	-
NM_027402	Fndc5	4	+	128820759	utr3	G	A	-
ENSMUST00000102600	Fndc5	4	+	128821110	utr3	A	G	-
ENSMUST00000102600	Fndc5	4	+	128821145	utr3	C	T	-
ENSMUST00000102600	Fndc5	4	+	128821576	utr3	C	T	-
ENSMUST00000049081	S100pbp	4	-	128821771	downstream	C	T	-
NM_134151	Yars	4	+	128878018	synonymous	C	T	rs13469491
NM_134151	Yars	4	+	128886985	synonymous	C	T	-
NM_023485	Sync	4	+	128970601	missense_Ala->Thr	G	A	-
ENSMUST00000102599	Sync	4	+	128970624	synonymous	T	C	rs27516918
NM_023485	Sync	4	+	128970671	missense_Asp->Val	A	T	-
NM_023485	Sync	4	+	128970709	missense_Glu->Lys	G	A	-
ENSMUST00000102599	Sync	4	+	128970882	missense_Asp->Glu	T	G	rs27516915
ENSMUST00000102599	Sync	4	+	128971059	synonymous	C	A	rs27516914
ENSMUST00000102599	Sync	4	+	128971122	synonymous	G	A	rs27516913
ENSMUST00000102599	Sync	4	+	128971227	synonymous	G	A	rs27516912
ENSMUST00000102599	Sync	4	+	128971271	missense_Cys->Tyr	G	A	rs27516911
ENSMUST00000102599	Sync	4	+	128971317	synonymous	G	T	-
NM_009030	Rbbp4	4	-	128983938	downstream	A	C	-
ENSMUST00000102598	Rbbp4	4	-	128985861	downstream	T	A	-
ENSMUST00000102598	Rbbp4	4	-	128986703	downstream	C	T	-
NM_009030	Rbbp4	4	-	128987664	intron	T	C	rs27516842
ENSMUST00000048162	Bsdc1	4	+	129151269	synonymous	G	C	rs27486482
ENSMUST00000000421	Tssk3	4	-	129162321	downstream	C	T	rs13460392
ENSMUST00000000421	Tssk3	4	-	129164321	downstream	A	G	rs27541985
ENSMUST00000000421	Tssk3	4	-	129164373	downstream	G	A	rs27541984
ENSMUST00000000421	Tssk3	4	-	129164623	downstream	G	A	rs27541982
ENSMUST00000000421	Tssk3	4	-	129164863	downstream	A	G	rs27541981
ENSMUST00000000421	Tssk3	4	-	129164912	downstream	C	A	rs27541980
NM_018799	Eif3i	4	-	129272545	synonymous	G	A	rs27503537
NM_018799	Eif3i	4	-	129277677	synonymous	A	G	rs27503519
NM_001195730	Dcdc2b	4	-	129285420	downstream	T	C	rs27503497
NM_001195730	Dcdc2b	4	-	129285462	downstream	T	C	rs27503496
NM_001195730	Dcdc2b	4	-	129295422	upstream	A	G	rs50024730
NM_001005506	Txlna	4	-	129299867	downstream	G	A	rs13464080
NM_001005506	Txlna	4	-	129301082	downstream	G	A	rs27503410
NM_001005506	Txlna	4	-	129316528	synonymous	T	C	rs31959870
NM_001005506	Txlna	4	-	129316537	synonymous	C	T	rs32240095
NM_001005506	Txlna	4	-	129322396	upstream	A	G	rs27503333
NM_001005506	Txlna	4	-	129322444	upstream	G	A	rs27503332
NM_001005506	Txlna	4	-	129322653	upstream	A	G	rs27503331
NM_008468	Kpna6	4	-	129323261	utr3	A	C	rs45770506
NM_008468	Kpna6	4	-	129324970	utr3	A	G	rs13464998
NM_008468	Kpna6	4	-	129332117	synonymous	G	A	rs27503309
NM_001164745	Ptp4a2	4	+	129497836	upstream	G	A	-
NM_001164745	Ptp4a2	4	+	129526298	utr3	G	T	rs27523594
NM_001164745	Ptp4a2	4	+	129526308	utr3	G	A	rs13469405
NM_001164745	Ptp4a2	4	+	129527051	utr3	C	T	rs27523591
ENSMUST00000030562	Hcrtr1	4	-	129804729	downstream	C	T	-
ENSMUST00000030560	Tinagl1	4	-	129846616	missense_Asp->Asn	C	T	rs16784312
ENSMUST00000075677	Serinc2	4	-	129935513	synonymous	A	G	-
ENSMUST00000075677	Serinc2	4	-	129935573	synonymous	A	G	-
ENSMUST00000075677	Serinc2	4	-	129935964	synonymous	A	G	-
ENSMUST00000075677	Serinc2	4	-	129936018	synonymous	C	A	-
NM_010174	Fabp3	4	+	129993759	downstream	T	C	rs13463601
NM_025645	Snrnp40	4	+	130040004	donor_in_exon_synonymous	C	T	rs28338475
NM_001159603	Pum1	4	+	130335832	utr3	G	A	rs13459239
ENSMUST00000070478	Sdc3	4	+	130380301	utr3	C	T	-
ENSMUST00000030742	Mecr	4	+	131410537	synonymous	A	G	-
ENSMUST00000030742	Mecr	4	+	131423363	acceptor_in_exon_synonymous	T	C	-
ENSMUST00000030742	Mecr	4	+	131423378	synonymous	G	A	-
ENSMUST00000030743	Sfrs4	4	+	131447221	synonymous	C	T	-
ENSMUST00000030743	Sfrs4	4	+	131456267	synonymous	A	G	-
ENSMUST00000030743	Sfrs4	4	+	131457017	utr3	A	G	-
ENSMUST00000030743	Sfrs4	4	+	131457023	utr3	T	C	-
ENSMUST00000030743	Sfrs4	4	+	131457064	utr3	A	G	rs27571351
NM_001128606	Epb4.1	4	-	131479415	utr3	C	T	rs32677228
ENSMUST00000030739	Epb4.1	4	-	131480736	utr3	A	G	-
NM_001128606	Epb4.1	4	-	131480791	utr3	T	C	rs31828668
NM_001128606	Epb4.1	4	-	131480910	utr3	G	A	-
NM_001128606	Epb4.1	4	-	131481043	utr3	T	C	-
ENSMUST00000030739	Epb4.1	4	-	131481167	utr3	G	A	-
ENSMUST00000030739	Epb4.1	4	-	131481170	utr3	A	G	-
NM_001128606	Epb4.1	4	-	131481393	utr3	C	T	rs32136683
ENSMUST00000030739	Epb4.1	4	-	131481472	utr3	T	C	-
ENSMUST00000030739	Epb4.1	4	-	131481684	utr3	C	T	-
ENSMUST00000030739	Epb4.1	4	-	131484461	synonymous	G	A	-
ENSMUST00000030739	Epb4.1	4	-	131492972	intron	T	A	rs27571194
ENSMUST00000030739	Epb4.1	4	-	131493024	intron	A	G	rs27571192
ENSMUST00000030739	Epb4.1	4	-	131493208	intron	T	G	rs27571190
ENSMUST00000030739	Epb4.1	4	-	131513615	synonymous	A	G	-
ENSMUST00000030739	Epb4.1	4	-	131534854	synonymous	A	G	-
ENSMUST00000030739	Epb4.1	4	-	131545659	synonymous	T	C	rs27555280
ENSMUST00000030739	Epb4.1	4	-	131545715	missense_Met->Val	T	C	-
ENSMUST00000030739	Epb4.1	4	-	131563218	synonymous	G	A	rs27555211
ENSMUST00000030731	Taf12	4	+	131848769	utr3	C	T	-
ENSMUST00000030730	Trnau1ap	4	-	131866077	downstream	G	C	rs27556395
NM_001161797	Phactr4	4	-	131908109	downstream	G	A	-
NM_007512	Atpif1	4	-	132086592	utr3	C	T	-
NM_007512	Atpif1	4	-	132086636	synonymous	G	A	-
ENSMUST00000067467	Dnajc8	4	+	132086639	upstream	T	A	-
ENSMUST00000067467	Dnajc8	4	+	132102617	synonymous	C	T	-
ENSMUST00000102561	Rpa2	4	+	132327767	synonymous	G	C	rs27559332
ENSMUST00000102561	Rpa2	4	+	132332183	synonymous	G	T	rs27559304
ENSMUST00000045154	BC013712	4	-	132334272	downstream	G	A	rs27559290
ENSMUST00000045154	BC013712	4	-	132334284	downstream	T	C	rs27559289
ENSMUST00000030698	Stx12	4	-	132409701	downstream	T	C	rs27559087
ENSMUST00000030698	Stx12	4	-	132410858	utr3	C	T	rs27559084
ENSMUST00000030698	Stx12	4	-	132416495	synonymous	G	A	rs13461567
ENSMUST00000030698	Stx12	4	-	132416523	missense_Ala->Val	G	A	rs13461568
ENSMUST00000030696	Fam76a	4	-	132455723	downstream	T	C	rs27543040
NM_146155	Ahdc1	4	+	132617715	synonymous	G	A	rs27557220
NM_146155	Ahdc1	4	+	132618867	synonymous	G	A	rs27557213
NM_146155	Ahdc1	4	+	132622050	synonymous	G	T	rs27557206
NM_153423	Wasf2	4	+	132750815	synonymous	T	C	rs27541492
NM_153423	Wasf2	4	+	132752121	utr3	G	C	rs27541487
NM_153423	Wasf2	4	+	132753113	utr3	G	A	rs32088436
NM_153423	Wasf2	4	+	132753139	utr3	C	T	-
NM_153423	Wasf2	4	+	132754358	downstream	A	G	rs27541482
NM_153423	Wasf2	4	+	132755010	downstream	C	T	rs27541478
NM_153423	Wasf2	4	+	132755315	downstream	T	C	rs31930448
NM_153423	Wasf2	4	+	132755334	downstream	G	A	rs32570880
NM_199306	Wdtc1	4	-	132848613	utr3	T	C	rs13468735
NM_199306	Wdtc1	4	-	132848627	utr3	A	C	rs13468732
NM_199306	Wdtc1	4	-	132848963	utr3	T	C	rs52281504
NM_199306	Wdtc1	4	-	132849053	utr3	G	A	rs27573202
NM_199306	Wdtc1	4	-	132849097	utr3	G	A	-
NM_199306	Wdtc1	4	-	132849327	utr3	T	C	-
NM_199306	Wdtc1	4	-	132849439	utr3	A	T	rs27573201
NM_199306	Wdtc1	4	-	132849943	utr3	A	T	rs27573198
NM_199306	Wdtc1	4	-	132850100	utr3	G	C	rs27573197
NM_199306	Wdtc1	4	-	132852348	synonymous	C	T	rs27573178
NM_199306	Wdtc1	4	-	132856502	synonymous	T	C	rs13468737
NM_199306	Wdtc1	4	-	132859571	synonymous	C	T	rs49881708
NM_199306	Wdtc1	4	-	132860085	synonymous	T	C	rs27558145
NM_199306	Wdtc1	4	-	132864735	synonymous	C	T	rs27558122
NM_199306	Wdtc1	4	-	132864786	synonymous	G	A	rs27558121
NM_199306	Wdtc1	4	-	132878096	synonymous	C	T	rs27558069
NM_199306	Wdtc1	4	-	132879752	synonymous	C	T	rs46706110
NM_199306	Wdtc1	4	-	132879811	utr5	C	G	rs27558059
NM_001017968	Zdhhc18	4	-	133161629	downstream	A	G	rs50483936
NM_001017968	Zdhhc18	4	-	133163308	utr3	G	T	rs27559947
NM_001017968	Zdhhc18	4	-	133171177	synonymous	T	C	rs27559893
NM_001080819	Arid1a	4	-	133276756	synonymous	C	T	-
ENSMUST00000030651	Sh3bgrl3	4	-	133683475	utr3	C	T	rs13461695
ENSMUST00000030651	Sh3bgrl3	4	-	133687124	upstream	T	A	rs27544012
NM_001081047	Cnksr1	4	-	133789115	acceptor_in_exon_missense_Thr->Met	G	A	rs27599934
ENSMUST00000030645	Cnksr1	4	-	133789272	missense_Glu->Lys	C	T	rs27599932
NM_001081047	Cnksr1	4	-	133790426	missense_Ser->Leu	G	A	rs27599928
ENSMUST00000030643	Extl1	4	-	133912305	utr3	G	A	rs31831711
ENSMUST00000030626	Tmem50a	4	-	134469021	synonymous	G	A	-
NM_027935	Tmem50a	4	-	134470829	utr5	G	A	rs50943721
ENSMUST00000037403	D4Wsu53e	4	+	134479585	utr5	T	C	-
ENSMUST00000030622	Syf2	4	+	134481997	upstream	C	T	rs13470103
NM_026780	Syf2	4	+	134492955	utr3	C	T	rs27543343
NM_001085509	Myom3	4	+	135371038	utr3	A	T	rs27579229
NM_008254	Hmgcl	4	+	135518345	utr3	C	T	rs27620031
NM_011942	Lypla2	4	-	135532132	upstream	C	T	rs27620017
NM_013736	Tceb3	4	-	135566418	missense_Pro->Leu	G	A	rs13468011
NM_133872	Kdm1a	4	-	136113587	synonymous	G	A	rs27581999
NM_133872	Kdm1a	4	-	136116949	synonymous	A	G	rs27581981
-	-	4	+	136993581	intergenic	T	C	rs50093119
NM_008305	Hspg2	4	+	137058198	synonymous	C	T	rs27577006
NM_008305	Hspg2	4	+	137058210	synonymous	C	T	rs27577005
ENSMUST00000030547	Hspg2	4	+	137068326	synonymous	A	T	rs27576954
ENSMUST00000030547	Hspg2	4	+	137071478	missense_His->Gln	C	A	-
NM_008305	Hspg2	4	+	137074868	missense_Thr->Met	C	T	rs27576908
NM_008305	Hspg2	4	+	137075623	synonymous	C	T	rs52039736
ENSMUST00000030547	Hspg2	4	+	137075844	synonymous	C	T	-
ENSMUST00000030547	Hspg2	4	+	137091272	synonymous	G	A	-
ENSMUST00000030547	Hspg2	4	+	137091590	synonymous	T	C	rs27576841
ENSMUST00000030547	Hspg2	4	+	137104263	acceptor_in_exon_synonymous	G	T	-
NM_008305	Hspg2	4	+	137108152	synonymous	G	T	rs27561750
NM_008305	Hspg2	4	+	137115016	synonymous	C	T	rs32702156
NM_008305	Hspg2	4	+	137115025	synonymous	C	T	rs32266876
NM_008305	Hspg2	4	+	137118320	synonymous	C	T	rs32473732
NM_001033979	Ldlrad2	4	-	137124082	downstream	C	T	rs13463158
ENSMUST00000030547	Hspg2	4	+	137124713	synonymous	A	G	-
ENSMUST00000030547	Hspg2	4	+	137124719	synonymous	T	C	-
ENSMUST00000030547	Hspg2	4	+	137125216	synonymous	C	T	-
NM_001033979	Ldlrad2	4	-	137125224	downstream	C	T	rs13463156
ENSMUST00000030547	Hspg2	4	+	137126120	utr3	G	C	-
ENSMUST00000030547	Hspg2	4	+	137126211	utr3	A	G	-
[truncated: 5,934 more rows]
