# Supplementary material for: Resolving candidate genes of mouse skeletal muscle QTL via RNA-Seq and expression network analyses
Source: BMC Genomics. 2012 Nov 5;13:592. doi: 10.1186/1471-2164-13-592 (PMC3505184; doi:10.1186/1471-2164-13-592)
Supplement: Additional file 5 — Contains identified Indels. [file 1471-2164-13-592-S5.xlsx]

## Sheet: Readme
Indels (Table S3)
transcript_id			Ensembl transcript ID
gene_symbol			NCBI gene ID
chro			Chromosome
strand			Strand
position			Genomic position
type			Type of indel
mut-allele			Mutant allele
Ref seq vs			Strain carrying mutant allele

## Sheet: Indels
transcript_id	gene_symbol	chro	strand	position	type	mut-allele	Ref seq vs
ENSMUST00000068832	Tns1	1	-	73960549	utr3	+G/+G	LG/J
ENSMUST00000006462	Aamp	1	-	74326731	utr3	-C/-C	SM/J
ENSMUST00000056925	Col6a3	1	-	92663581	utr3	-T/-T	SM/J
ENSMUST00000027533	Klhl30	1	+	93257892	utr3	+CTT/+CTT	SM/J
ENSMUST00000038945	Phlda3	1	+	137665507	utr3	-G/-G	LG/J
ENSMUST00000023918	Ivns1abp	1	+	153196675	utr5	+T/+T	SM/J
ENSMUST00000027986	Optn	2	-	4983999	intron	+C/+C	SM/J
ENSMUST00000015632	5930434B04Rik	2	+	26874633	utr3	-CCT/-CCT	SM/J
ENSMUST00000090824	B230120H23Rik	2	+	72241336	intron	+T/+T	LG/J
ENSMUST00000090824	B230120H23Rik	2	+	72244070	intron	+C/+C	LG/J
-	-	2	+	119428168	intergenic	-A/-A	SM/J
-	-	2	+	119428585	intergenic	+C/+C	SM/J
ENSMUST00000110805	Oip5	2	-	119431629	downstream	-G/-G	SM/J
ENSMUST00000052029	Hisppd2a	2	-	121137066	utr3	-A/-A	SM/J
ENSMUST00000056312	Serinc4	2	-	121277241	utr3	+T/+T	SM/J
ENSMUST00000028866	Zc3h8	2	-	128752254	utr3	+CTT/+CTT	SM/J
ENSMUST00000029141	Mmp24	2	+	155644484	downstream	-G/-G	SM/J
ENSMUST00000006036	Uqcc	2	-	155673933	downstream	+G/+G	SM/J
ENSMUST00000038860	Spag4	2	+	155898875	downstream	-C/-C	SM/J
ENSMUST00000029147	Nfs1	2	-	155949716	utr3	-C/-C	SM/J
ENSMUST00000088552	Myl9	2	+	156607192	utr3	-G/-G	LG/J
ENSMUST00000016396	Atp5e	2	-	174289509	utr5	+G/+G	LG/J
ENSMUST00000072312	Usp13	3	+	32832412	utr3	+G/+G	LG/J
ENSMUST00000072312	Usp13	3	+	32833459	utr3	-GAA/-GAA	LG/J
ENSMUST00000072312	Usp13	3	+	32834591	downstream	+TC/+TC	LG/J
ENSMUST00000072312	Usp13	3	+	32836157	downstream	+A/+A	LG/J
ENSMUST00000029546	Jtb	3	+	90039546	utr3	+T/+T	SM/J
ENSMUST00000049093	Txnip	3	+	96364677	utr3	-T/-T	SM/J
ENSMUST00000045743	Prkab2	3	+	97475302	utr3	-G/-G	SM/J
ENSMUST00000045743	Prkab2	3	+	97476209	utr3	-A/-A	SM/J
-	-	3	+	129208355	intergenic	-T/-T	SM/J
-	-	3	+	137743644	intergenic	-TG/-TG	LG/J
ENSMUST00000054920	AI464131	4	-	41442998	utr3	+GAG/+GAG	LG/J
ENSMUST00000054920	AI464131	4	-	41443427	utr3	+C/+C	SM/J
ENSMUST00000054920	AI464131	4	-	41443471	utr3	+GGA/+GGA	LG/J
ENSMUST00000037872	Dnajb5	4	+	42970570	utr3	-C/-C	SM/J
ENSMUST00000070461	Mpdz	4	-	80925425	downstream	-CTA/-CTA	SM/J
ENSMUST00000030453	Mmachc	4	-	116375759	utr3	-T/-T	SM/J
ENSMUST00000030588	Phc2	4	+	128428957	utr3	-A/-A	SM/J
ENSMUST00000102600	Fndc5	4	+	128821521	utr3	+T/+T	LG/J
ENSMUST00000030739	Epb4.1	4	-	131479717	downstream	+T/+T	SM/J
ENSMUST00000030739	Epb4.1	4	-	131481455	utr3	+GA/+GA	LG/J
ENSMUST00000030698	Stx12	4	-	132410690	utr3	+A/+A	SM/J
ENSMUST00000043305	Wdtc1	4	-	132848538	utr3	-A/-A	LG/J
ENSMUST00000043305	Wdtc1	4	-	132849199	utr3	+G/+G	LG/J
ENSMUST00000030547	Hspg2	4	+	137126290	utr3	-C/-C	SM/J
ENSMUST00000030884	Mfn2	4	-	147249268	utr3	-C/-C	LG/J
ENSMUST00000030806	Kif1b	4	-	148609379	utr3	-AC/-AC	LG/J
ENSMUST00000084097	Aurkaip1	4	+	155207101	acceptor_in_exon_utr3	+G/+G	SM/J
ENSMUST00000038514	Nup54	5	-	92843378	downstream	-TCA/-TCA	LG/J
ENSMUST00000065263	Sbno1	5	-	124824407	utr3	+C/+C	SM/J
ENSMUST00000055808	Ywhag	5	-	136385279	utr3	+CA/+CA	LG/J
ENSMUST00000031739	2010007H12Rik	5	+	138223317	downstream	-GAG/-GAG	LG/J
ENSMUST00000079324	Ubl3	5	-	149364209	upstream	-C/-C	SM/J
ENSMUST00000000186	Fgf23	6	+	127036381	downstream	-C/-C	LG/J
ENSMUST00000032359	Aebp2	6	+	140600752	utr3	-T/-T	SM/J
ENSMUST00000032372	Golt1b	6	+	142350354	utr3	-T/-T	SM/J
ENSMUST00000032399	Kras	6	-	145168159	utr3	-TCG/-TCG	SM/J
ENSMUST00000032429	Med21	6	+	146598867	utr3	-CA/-CA	SM/J
-	-	7	+	4847062	intergenic	-C/-C	LG/J
ENSMUST00000005705	Trim28	7	+	13620771	downstream	-G/-G	SM/J
ENSMUST00000032747	Hddc3	7	+	87490719	utr3	-A/-A	SM/J
ENSMUST00000032747	Hddc3	7	+	87490830	utr3	-G/-G	SM/J
ENSMUST00000043648	Alpk3	7	+	88222645	frame_shift	+CTT/+CTT	LG/J
ENSMUST00000049537	Picalm	7	+	97356490	utr3	+A/+A	SM/J
ENSMUST00000033300	Art1	7	+	109259616	utr3	+A/+A	SM/J
ENSMUST00000023934	Hbb-b2	7	-	110975097	utr3	-TT/-TT	LG/J
ENSMUST00000084708	Usp47	7	+	119254169	utr3	-T/-T	SM/J
ENSMUST00000084708	Usp47	7	+	119254323	utr3	-C/-C	SM/J
ENSMUST00000069256	2610024B07Rik	7	+	120048134	frame_shift	+CT/+CT	SM/J
ENSMUST00000040202	Atxn2l	7	-	133635412	utr3	-G/-G	SM/J
ENSMUST00000073821	Tnnt3	7	+	149701879	utr3	-G/-G	LG/J
ENSMUST00000072727	Nap1l4	7	-	150699950	utr3	+GGA/+GGA	SM/J
ENSMUST00000033875	Prosc	8	+	28163947	utr3	+A/+A	SM/J
ENSMUST00000019382	1600014K23Rik	8	-	86095642	utr3	-CA/-CA	LG/J
ENSMUST00000003911	Rad23a	8	-	87358857	utr3	-A/-A	LG/J
ENSMUST00000039161	Thyn1	9	+	26807336	utr5	-A/-A	SM/J
ENSMUST00000060125	Scn4b	9	+	44959039	utr3	-GGG/-GGG	SM/J
ENSMUST00000034859	Fbxo22	9	+	55054676	upstream	+TT/+TT	SM/J
ENSMUST00000007800	Arpp19	9	+	74905079	utr3	+G/+G	SM/J
ENSMUST00000039213	Ibtk	9	-	85581528	utr3	-CTC/-CTC	LG/J
ENSMUST00000034989	Me1	9	-	86475931	downstream	-A/-A	LG/J
ENSMUST00000079784	Myl3	9	+	110672234	utr3	+C/+C	LG/J
ENSMUST00000111635	Xirp1	9	-	119922905	utr3	-T/-T	LG/J
ENSMUST00000084715	Fyco1	9	-	123699341	utr3	+C/+C	SM/J
ENSMUST00000084715	Fyco1	9	-	123700402	utr3	-CTT/-CTT	SM/J
ENSMUST00000020343	Rab21	10	-	114725423	downstream	+G/+G	SM/J
ENSMUST00000047672	Cct2	10	-	116488220	utr3	-C/-C	SM/J
ENSMUST00000020776	Ccdc117	11	-	5425634	downstream	-C/-C	LG/J
ENSMUST00000020358	Rab1	11	+	20126371	utr3	-CC/-CC	SM/J
ENSMUST00000020732	Obscn	11	-	58825694	utr3	-C/-C	LG/J
ENSMUST00000010038	Snap47	11	-	59220858	downstream	-ACA/-ACA	SM/J
ENSMUST00000062677	Tmem11	11	-	60678318	utr3	-C/-C	LG/J
ENSMUST00000018905	Mpdu1	11	-	69466331	downstream	+C/+C	LG/J
ENSMUST00000014750	Slc25a11	11	-	70465463	upstream	-A/-A	SM/J
ENSMUST00000018437	Pfn1	11	-	70468143	upstream	-CC/-CC	SM/J
ENSMUST00000072187	Kif1c	11	+	70542984	utr3	+GTT/+GTT	SM/J
ENSMUST00000021091	Pafah1b1	11	-	74488920	downstream	+A/+A	LG/J
ENSMUST00000021190	Coro6	11	+	77273197	upstream	-C/-C	LG/J
ENSMUST00000037285	Git1	11	+	77320322	utr3	+C/+C	LG/J
ENSMUST00000018549	Mrm1	11	-	84634546	upstream	+GG/+GG	LG/J
ENSMUST00000024979	Spag9	11	+	93985798	utr3	+C/+C	LG/J
ENSMUST00000048638	Nfe2l1	11	-	96689415	utr5	-T/-T	SM/J
ENSMUST00000006973	Kat2a	11	-	100577038	upstream	-T/-T	LG/J
ENSMUST00000060792	Ptrf	11	-	100819146	utr3	-T/-T	LG/J
ENSMUST00000060792	Ptrf	11	-	100824507	intron	-GG/-GG	LG/J
ENSMUST00000002979	Lamb1-1	12	+	32016722	downstream	+T/+T	LG/J
ENSMUST00000035773	Sos2	12	-	70685689	utr3	-AG/-AG	SM/J
ENSMUST00000046859	Foxn3	12	-	100430475	downstream	+CT/+CT	SM/J
ENSMUST00000001204	Calm1	12	+	101446071	downstream	+AC/+AC	LG/J
ENSMUST00000076487	Hist1h2bk	13	+	22132821	downstream	+TTG/+TTG	SM/J
ENSMUST00000021772	Mrs2	13	-	25080909	downstream	-G/-G	SM/J
ENSMUST00000021772	Mrs2	13	-	25082479	downstream	-T/-T	SM/J
ENSMUST00000016081	H2afy	13	-	56175158	downstream	+G/+G	SM/J
ENSMUST00000022062	Sdha	13	-	74460493	utr3	-TA/-TA	LG/J
ENSMUST00000052249	Mrps27	13	+	100185081	utr3	-C/-C	SM/J
ENSMUST00000022292	Samd8	14	+	22615020	utr3	-A/-A	SM/J
ENSMUST00000022386	Samd4	14	+	47721969	utr3	-GG/-GG	SM/J
ENSMUST00000066106	A730061H03Rik	14	-	56178868	frame_shift	+A/+A	SM/J
ENSMUST00000072530	Wdr23	14	+	56188255	utr3	+CCT/+CCT	SM/J
ENSMUST00000022899	Ubr5	15	-	37897911	utr3	+T/+T	LG/J
ENSMUST00000023085	Ndufa6	15	-	82179330	downstream	+T/+T	LG/J
ENSMUST00000023760	Gpd1	15	+	99558343	downstream	+C/+C	LG/J
ENSMUST00000023157	Anks3	16	-	4937755	downstream	+T/+T	SM/J
ENSMUST00000044783	Eif4g1	16	+	20692682	utr3	-CC/-CC	SM/J
ENSMUST00000023598	Rfc4	16	-	23113043	downstream	-TGG/-TGG	SM/J
ENSMUST00000023554	Dirc2	16	-	35697931	utr3	+AT/+AT	SM/J
ENSMUST00000075869	Fbxo40	16	-	36990268	utr5	-C/-C	SM/J
ENSMUST00000056619	2610528E23Rik	16	-	57601529	intron	+GAG/+GAG	SM/J
ENSMUST00000060077	Cpox	16	+	58679297	utr3	-C/-C	SM/J
ENSMUST00000009120	Gabpa	16	+	84862263	utr3	+A/+A	LG/J
-	-	17	+	17659496	intergenic	-AAC/-AAC	SM/J
ENSMUST00000015719	Atp6v0e	17	+	26836200	utr3	+CCG/+CCG	LG/J
ENSMUST00000025050	Nudt3	17	-	27717507	utr3	+A/+A	SM/J
ENSMUST00000114859	D17Wsu92e	17	-	27889488	utr3	+AG/+AG	LG/J
ENSMUST00000025057	Taf11	17	-	28035004	downstream	+GT/+GT	SM/J
ENSMUST00000024755	Clic5	17	+	44413953	utr3	+T/+T	SM/J
ENSMUST00000024847	Myom1	17	+	71433543	intron	+CT/+CT	SM/J
ENSMUST00000025276	3110002H16Rik	18	+	12348529	downstream	-G/-G	SM/J
ENSMUST00000025506	Rbm22	18	+	60735037	downstream	-G/-G	SM/J
ENSMUST00000074058	Mbd2	18	+	70785614	utr3	-T/-T	SM/J
ENSMUST00000049295	Ehbp1l1	19	-	5708137	utr3	+CCA/+CCA	SM/J
ENSMUST00000049295	Ehbp1l1	19	-	5718548	frame_shift	+CTG/+CTG	SM/J
-	-	19	+	5799545	intergenic	+A/+A	LG/J
-	-	19	+	5800951	intergenic	+A/+A	LG/J
ENSMUST00000036884	Klf9	19	+	23239496	utr3	+C/+C	LG/J
ENSMUST00000036884	Klf9	19	+	23240586	utr3	-G/-G	LG/J
ENSMUST00000050565	Rbm20	19	+	53938703	utr3	+GA/+GA	LG/J
ENSMUST00000050565	Rbm20	19	+	53940350	utr3	+C/+C	LG/J
ENSMUST00000033662	Pdha1	X	-	156561681	utr3	+A/+A	LG/J
