# Supplementary material for: Resolving candidate genes of mouse skeletal muscle QTL via RNA-Seq and expression network analyses
Source: BMC Genomics. 2012 Nov 5;13:592. doi: 10.1186/1471-2164-13-592 (PMC3505184; doi:10.1186/1471-2164-13-592)
Supplement: Additional file 6 — Contains genes of Mouse Muscle Bayesian Network (MMBN). [file 1471-2164-13-592-S6.xlsx]

## Sheet: MMBN
Source	Destination
0610005C13Rik	Cth
0610005C13Rik	Saa1
0610005C13Rik	Asl
0610007L01Rik	Timm9
0610007L01Rik	Ubr7
0610007L01Rik	Hp1bp3
0610007L01Rik	Fam53c
0610007L01Rik	Ivns1abp
0610007L01Rik	Ufd1l
0610007L01Rik	Mosc2
0610007L01Rik	Creb3l2
0610007L01Rik	Sf3b1
0610007L01Rik	Med25
0610007L01Rik	Qrich1
0610007L01Rik	Ik
0610007L01Rik	Pi4ka
0610007L01Rik	Snx3
0610007L01Rik	Mtap7d1
0610007L01Rik	Cd97
0610007L01Rik	Larp1
0610007L01Rik	Mtf1
0610007L01Rik	2310044G17Rik
0610007L01Rik	Cebpb
0610007L01Rik	9430023L20Rik
0610007L01Rik	Lats2
0610007L01Rik	Ube2k
0610007L01Rik	Htatsf1
0610007N19Rik	5730407I07Rik
0610007N19Rik	Rrm2b
0610007N19Rik	5730557B15Rik
0610007N19Rik	Ropn1l
0610007N19Rik	Polr2k
0610007N19Rik	XM_194724
0610007N19Rik	Cthrc1
0610007N19Rik	Abra
0610007N19Rik	AF009513
0610007N19Rik	MMS010172569
0610007N19Rik	Sema5a
0610007N19Rik	Vps13b
0610007N19Rik	Cmbl
0610007N19Rik	3021401C12Rik
0610007N19Rik	Pabpc1
0610007P08Rik	Arrdc2
0610007P08Rik	Fastkd3
0610007P08Rik	Adcy2
0610007P08Rik	Erdr1
0610007P14Rik	Wdr86
0610007P14Rik	Mdfi
0610007P14Rik	Hhex
0610007P14Rik	Sbno2
0610009B22Rik	Mbnl2
0610009B22Rik	Gsto1
0610009B22Rik	Dcun1d5
0610009B22Rik	Mfsd1
0610009B22Rik	Fundc2
0610009B22Rik	H3f3a
0610009B22Rik	Brcc3
0610009B22Rik	Immp1l
0610009D07Rik	Scarb1
0610009D07Rik	0610037L13Rik
0610009D07Rik	Rpl9
0610009D07Rik	Zbtb8os
0610010B08Rik	6230416C02Rik
0610010F05Rik	Acat3
0610010F05Rik	Isoc1
0610010F05Rik	2410127L17Rik
0610010F05Rik	Pnpla8
0610010F05Rik	1700066M21Rik
0610010F05Rik	Fundc1
0610010F05Rik	Acat2
0610010F05Rik	0610007L01Rik
0610010F05Rik	Dnajc3
0610010F05Rik	Ptcd3
0610010F05Rik	Cisd2
0610010F05Rik	Rg9mtd1
0610010F05Rik	Oxr1
0610010F05Rik	Ppm1a
0610010F05Rik	Zfp120
0610010F05Rik	Trdn
0610010F05Rik	Entpd5
0610010F05Rik	Capn7
0610010F05Rik	Cpsf6
0610010F05Rik	Smarca1
0610010K06Rik	D12Ertd551e
0610010K06Rik	Mcart6
0610010K06Rik	Raph1
0610010K14Rik	Iigp2
0610010K14Rik	Sat2
0610010K14Rik	Pitpna
0610010K14Rik	Hk3
0610010K14Rik	mCT143664
0610010K14Rik	6330403K07Rik
0610010K14Rik	Atp1b2
0610010K14Rik	AU022751
0610010K14Rik	Rpl26
0610010K14Rik	Arhgef15
0610010K14Rik	Mrps23
0610010K14Rik	Pld2
0610010K14Rik	XM_193234
0610010K14Rik	EG545238
0610010K14Rik	2010012P19Rik
0610011F06Rik	Gpaa1
0610011F06Rik	Mrps15
0610011F06Rik	Grcc10
0610011L14Rik	Khk
0610011L14Rik	Slc5a12
0610011L14Rik	Pa2g4
0610011L14Rik	AU040320
0610012H03Rik	Slc17a3
0610012H03Rik	Slc17a1
0610012H03Rik	Slc3a1
0610012H03Rik	Onecut2
0610012H03Rik	Cml4
0610025J13Rik	D130012G24Rik
0610031O16Rik	Slc26a4
0610033M10Rik	Cd300c
0610037L13Rik	Lamp2
0610037L13Rik	Ugp2
0610037P05Rik	Tmlhe
0610037P05Rik	Txndc9
0610037P05Rik	Pkia
0610037P05Rik	Gm207
0610037P05Rik	Rab28
0610037P05Rik	B3galnt2
0610037P05Rik	XM_125283
0610037P05Rik	XM_194613
0610037P05Rik	Aasdhppt
0610040J01Rik	Nudt11
0610040J01Rik	Rell1
0610040J01Rik	C530008M17Rik
0710001D07Rik	Ppp1r11
0710001D07Rik	Tnfrsf21
0710008K08Rik	Col4a2
0710008K08Rik	Agpat5
0910001A06Rik	Lrrk2
0910001A06Rik	Sfrs10
0910001A06Rik	Olfr122
0910001A06Rik	Morc3
0910001A06Rik	Pole2
0910001A06Rik	Nsbp1
0910001A06Rik	Dck
0910001A06Rik	Adss
0910001A06Rik	Rab8b
0910001A06Rik	Lmo2
0910001A06Rik	Glcci1
0910001A06Rik	Dact1
0910001A06Rik	Gng10
0910001A06Rik	Alx1
0910001A06Rik	Arhgap15
1100001E04Rik	Kcnj10
1100001G20Rik	Pcbd1
1100001G20Rik	Mosc1
1100001G20Rik	Apoc1
1100001G20Rik	Atp1a2
1100001G20Rik	Dpt
1100001G20Rik	Ubd
1100001G20Rik	Orm1
1100001G20Rik	S100a8
1100001G20Rik	M17790
1100001H23Rik	Crebl2
1100001H23Rik	9530026P05Rik
1110001A16Rik	ND5
1110001A16Rik	Six2
1110001A16Rik	2410091C18Rik
1110001A16Rik	Xdh
1110001A16Rik	Thumpd2
1110001A16Rik	Cdc42ep3
1110001A16Rik	Prkd3
1110001A16Rik	Lpin2
1110001J03Rik	Cox7a2
1110001M07Rik	BC059074
1110002E22Rik	Pde7b
1110002E22Rik	Dmn
1110002E22Rik	Cpeb1
1110002E22Rik	Ptx3
1110002E22Rik	Hist1h1e
1110002E22Rik	Auts2
1110002E22Rik	Igsf10
1110002E22Rik	Mkl1
1110002E22Rik	6530415H11Rik
1110002E22Rik	Gabrr2
1110002E22Rik	Ypel2
1110002E22Rik	Calm2
1110002E22Rik	40606
1110002H13Rik	Slc23a3
1110002H13Rik	Chrna1
1110002H13Rik	Socs3
1110002H13Rik	Myog
1110002H13Rik	B930046C15Rik
1110002H13Rik	Tnip2
1110002H13Rik	Plekhh1
1110002H13Rik	Havcr2
1110002H13Rik	Myh8
1110002H13Rik	Myl4
1110002H13Rik	Eid2
1110002H13Rik	Mmel1
1110002H13Rik	Slc4a3
1110003E01Rik	Eif2ak3
1110003F10Rik	5830400J07Rik
1110003F10Rik	AK045754
1110003F10Rik	2310035P21Rik
1110003F10Rik	Ddef1
1110003F10Rik	C80068
1110003F10Rik	Mtss1
1110003F10Rik	2700001H16Rik
1110003F10Rik	9030419F21Rik
1110003F10Rik	Rrn3
1110003F10Rik	Trim7
1110003F10Rik	AA407331
1110004E09Rik	1110004E09Rik
1110004E09Rik	C2cd2
1110004E09Rik	Prdm15
1110005A03Rik	P4hb
1110005A03Rik	Amz2
1110005A03Rik	Psme3
1110005A03Rik	1110005A03Rik
1110005A03Rik	Abi2
1110006E14Rik	B830012L14Rik
1110006E14Rik	Mirg
1110006O24Rik	5031434O11Rik
1110007C09Rik	OTTMUSG00000021274
1110008F13Rik	Phf20
1110008F13Rik	D630003M21Rik
1110008F13Rik	Zhx3
1110008F13Rik	Zfp341
1110008F13Rik	Sox12
1110008P14Rik	Pno1
1110008P14Rik	Ubfd1
1110008P14Rik	0610011F06Rik
1110012J17Rik	St3gal2
1110012L19Rik	Atp6v1f
1110012L19Rik	2810405K02Rik
1110015C02Rik	4930566K23Rik
1110015C02Rik	5033426E14Rik
1110015C02Rik	5730408A14Rik
1110015C02Rik	C78515
1110015C02Rik	Sycp2
1110015C02Rik	A930019D19Rik
1110015M06Rik	Dnaic2
1110015M06Rik	Olfr316
1110017F19Rik	2210020M01Rik
1110017F19Rik	C79296
1110017F19Rik	Pde6c
1110018H23Rik	Col22a1
1110018H23Rik	MMS010223377
1110018H23Rik	Igsf1
1110018H23Rik	Dci
1110018H23Rik	En1
1110018H23Rik	Spon2
1110018J18Rik	Mef2c
1110018J18Rik	Adcy2
1110018J18Rik	2610035D17Rik
1110018J18Rik	Auh
1110018J18Rik	Zfp457
1110018J18Rik	1700029I01Rik
1110018M03Rik	Sorbs2
1110018M03Rik	Cxcl13
1110018N20Rik	5031425F14Rik
1110018N20Rik	Slc9a8
1110018N20Rik	Smpdl3b
1110019B24Rik	BC020014
1110019J04Rik	1110058L19Rik
1110019J04Rik	Timm10
1110019J04Rik	0610040B10Rik
1110019J04Rik	Nup35
1110019K23Rik	Macrod2
1110019O10Rik	Car2
1110019O10Rik	Prg4
1110019O10Rik	Clec3a
1110019O10Rik	Bglap2
1110019O10Rik	Acan
1110019O10Rik	Cytl1
1110019O10Rik	Spp1
1110019O10Rik	3110079O15Rik
1110019O10Rik	Ibsp
1110019O10Rik	Mpo
1110020A10Rik	C330021H03Rik
1110020C03Rik	1700127F24Rik
1110020C03Rik	AJ315977
1110020C03Rik	Fbxl8
1110020C03Rik	Speer5-ps1
1110020C03Rik	BC027072
1110020G09Rik	Ercc1
1110020G09Rik	Atp6v0e
1110020G09Rik	Ctsz
1110020G09Rik	Klhl21
1110020G09Rik	Creb3
1110020G09Rik	Slc39a7
1110020G09Rik	Atl2
1110020G09Rik	Sgpp1
1110020G09Rik	Ncoa2
1110020G09Rik	Tmtc1
1110020G09Rik	Grina
1110020G09Rik	Ptbp2
1110020G09Rik	Smc5
1110020G09Rik	2310022B05Rik
1110021L09Rik	Serpinh1
1110021L09Rik	1810015C04Rik
1110021L09Rik	Lpgat1
1110021L09Rik	Stambpl1
1110021P09Rik	A230006I23Rik
1110021P09Rik	MMS010009062
1110021P09Rik	Lrrtm4
1110025L11Rik	mCT160434
1110025L11Rik	Nell1
1110025L11Rik	2610019A05Rik
1110028C15Rik	Csnk2a1
1110028C15Rik	Nek7
1110028C15Rik	Pip5k3
1110028C15Rik	A030001O10Rik
1110028C15Rik	Cblc
1110028C15Rik	Myl1
1110028C15Rik	Med16
1110028C15Rik	Stk11ip
1110028C15Rik	Rc3h2
1110028C15Rik	Ddx18
1110028C15Rik	Taar6
1110028C15Rik	1700006F04Rik
1110028C15Rik	Nck2
1110028F18Rik	Capn13
1110028F18Rik	Scgn
1110028F18Rik	1110065F06Rik
1110028F18Rik	Unc5cl
1110028F18Rik	E330019L11Rik
1110028F18Rik	XM_358210
1110028F18Rik	Met
1110028F18Rik	D10Ertd447e
1110029L17Rik	Mlxipl
1110029L17Rik	Ryr1
1110030E23Rik	Tmem159
1110030E23Rik	Sec23ip
1110030E23Rik	Jmjd5
1110030E23Rik	1500002F19Rik
1110030E23Rik	Kcnh2
1110030E23Rik	9130023H24Rik
1110030E23Rik	6430531B16Rik
1110030E23Rik	Sbk1
1110030E23Rik	Lrrc27
1110030E23Rik	B230325K18Rik
1110031B06Rik	Gemin5
1110031B06Rik	Flcn
1110032A03Rik	Fxyd6
1110032A13Rik	1810005K13Rik
1110032A13Rik	Pqlc1
1110032A13Rik	A430076E10Rik
1110032A13Rik	Txnl4a
1110032L06Rik	1700018L24Rik
1110032L06Rik	AU015836
1110032L06Rik	4930544F09Rik
1110032L06Rik	Olfr568
1110033F04Rik	Sprr1b
1110033F04Rik	Olfr1272
1110033F04Rik	2310043L02Rik
1110033F04Rik	A030012G06Rik
1110033F14Rik	Muc5b
1110033F14Rik	Neurod6
1110033F14Rik	Tcerg1l
1110034B05Rik	Zfp54
1110034B05Rik	Klhdc3
1110034N17Rik	ri|2310043N10|ZX00040G07||2099
1110035E04Rik	3830408D07Rik
1110035E04Rik	Klf6
1110035E04Rik	Tra2a
1110036E04Rik	1700009C05Rik
1110038D17Rik	Spns2
1110038D17Rik	Prodh
1110038D17Rik	2410004N09Rik
1110038D17Rik	A530013C23Rik
1110038D17Rik	Dusp4
1110039B18Rik	Pkd1l3
1110049F12Rik	0610037L13Rik
1110051M20Rik	Abtb1
1110051M20Rik	Gstk1
1110051M20Rik	Zswim4
1110051M20Rik	Klhdc10
1110057P08Rik	Dusp21
1110057P08Rik	Speer3
1110057P08Rik	C230036F13Rik
1110058L19Rik	Ndufb4
1110058L19Rik	C330018D20Rik
1110058L19Rik	2310042D19Rik
1110058L19Rik	Msl3
1110059E24Rik	BC023882
1110059E24Rik	Gvin1
1110059G02Rik	1700056E22Rik
1110064A23Rik	Rnf148
1110064A23Rik	MMS010206088
1110064A23Rik	Ube2o
1110064A23Rik	1700045I19Rik
1110065F06Rik	C230062I16Rik
1110065F06Rik	Epha10
1110065F06Rik	9430031J16Rik
1110065F06Rik	EG328354
1110065F06Rik	Uba6
1110065F06Rik	AI449356
1110065F06Rik	Spesp1
1110067D22Rik	Musk
1110067D22Rik	Thnsl1
1110067D22Rik	Ola1
1110067D22Rik	Nfia
1110067D22Rik	Dyrk1a
1110067D22Rik	Ctnna1
1110067D22Rik	Pdcl3
1110067D22Rik	Gtf2h5
1110067I12Rik	Gpr1
1110068N23Rik	4931429P17Rik
1190002H23Rik	Spag5
1190002H23Rik	Igf2
1190002H23Rik	Akap11
1190002H23Rik	1300010F03Rik
1190002H23Rik	Tdrd3
1190002H23Rik	Mzt1
1190002N15Rik	Arhgap18
1190002N15Rik	Atp1b4
1190002N15Rik	Meox2
1190002N15Rik	Tspan6
1190003J15Rik	C4bp
1190003J15Rik	2900019G14Rik
1190003J15Rik	Apoa4
1190003J15Rik	Ugt2b34
1190003J15Rik	1810023F06Rik
1190003J15Rik	Apoa5
1190003J15Rik	Dmgdh
1190003J15Rik	Proc
1190003J15Rik	Apoc4
1190003J15Rik	Entpd8
1190003J15Rik	Cyp4a10
1190003J15Rik	F9
1190003J15Rik	Hgd
1190003J15Rik	Gjb1
1190003J15Rik	C8b
1190003J15Rik	Apon
1190003J15Rik	Aox3
1190003M12Rik	Tmem140
1190005I06Rik	Gdf5
1190005I06Rik	Asah3l
1190005I06Rik	Snf1lk2
1190005I06Rik	9630013D21Rik
1190005I06Rik	Neil2
1190005I06Rik	Mpdu1
1190005I06Rik	Rbpms2
1190005I06Rik	BC054059
1190005I06Rik	Sfxn1
1190005I06Rik	Pparg
1190005I06Rik	Pvrl2
1190005I06Rik	BB517466
1190005I06Rik	2010305C02Rik
1190005I06Rik	Adcy3
1190007I07Rik	Hcfc2
1190007I07Rik	Rtkn2
1190007I07Rik	Hal
1190007I07Rik	Nedd1
1190007I07Rik	Fgd6
1190007I07Rik	Nfyb
1190007I07Rik	Bicc1
1190007I07Rik	Dusp6
1190028D05Rik	Ccr6
1190028D05Rik	Zfp553
1190028D05Rik	AY512958
1200002N14Rik	Ffar2
1200002N14Rik	Psat1
1200002N14Rik	Sod3
1200002N14Rik	Ifi27
1200002N14Rik	Bnc2
1200002N14Rik	Mcam
1200002N14Rik	Adipoq
1200002N14Rik	Gpr109a
1200002N14Rik	Scn7a
1200002N14Rik	Adcy5
1200002N14Rik	EG277089
1200002N14Rik	Asns
1200002N14Rik	Pck1
1200002N14Rik	Ephb2
1200002N14Rik	Ebf1
1200002N14Rik	Sulf2
1200003C05Rik	Ormdl1
1200009F10Rik	Actr6
1200009F10Rik	Hal
1200009I06Rik	Stbd1
1200009I06Rik	Tnfaip2
1200009I06Rik	Icam4
1200009I06Rik	Dupd1
1200009I06Rik	Sytl2
1200009I06Rik	4930431B09Rik
1200009O22Rik	Slco2b1
1200009O22Rik	Epor
1200009O22Rik	Tmem51
1200009O22Rik	Htra3
1200009O22Rik	Il16
1200009O22Rik	Hic1
1200009O22Rik	5730593F17Rik
1200011I18Rik	Crbn
1200011I18Rik	Dusp8
1200011I18Rik	Megf8
1200015F23Rik	Mapkbp1
1200015F23Rik	Itpr2
1200015F23Rik	Stxbp2
1200015F23Rik	Zfp770
1200015N20Rik	Erbb2ip
1200015N20Rik	Myo5a
1200015N20Rik	Ttll7
1300002K09Rik	Fgl1
1300002K09Rik	Hal
1300002K09Rik	Prlr
1300002K09Rik	Saa2
1300002K09Rik	Rgs16
1300002K09Rik	Pcbd1
1300002K09Rik	Grb7
1300003B13Rik	EG210853
1300003B13Rik	2410025L10Rik
1300003B13Rik	OTTMUSG00000010694
1300003B13Rik	Zfp101
1300003B13Rik	Ostn
1300003B13Rik	6330416L07Rik
1300003B13Rik	Zfp677
1300003B13Rik	RP23-275N21.2
1300003B13Rik	Taf9b
1300007F04Rik	Adam12
1300007F04Rik	4632418H02Rik
1300007F04Rik	AK052811
1300010F03Rik	Szt2
1300010M03Rik	Gatad2b
1300010M03Rik	Cep68
1300010M03Rik	C330007P06Rik
1300014I06Rik	Tagln2
1300015D01Rik	Neil2
1300015D01Rik	A930016I07Rik
1300015D01Rik	AK030853
1300017J02Rik	Hsd3b2
1300017J02Rik	C8g
1300017J02Rik	Mst1
1300017J02Rik	3110049J23Rik
1300017J02Rik	EG214403
1300017J02Rik	Baat
1300017J02Rik	Proz
1500001M20Rik	C030006K11Rik
1500002F19Rik	Mrgprf
1500002I01Rik	1700127F24Rik
1500002J14Rik	Neto2
1500003O03Rik	B2m
1500003O03Rik	Fam82a2
1500003O03Rik	Ehd4
1500003O03Rik	Fbxo3
1500004F05Rik	Tusc3
1500005C15Rik	Olfr1283
1500005C15Rik	Rusc1
1500005C15Rik	C130098C10Rik
1500005C15Rik	Glipr1l3
1500005C15Rik	C77691
1500005K14Rik	Cldn5
1500006G06Rik	4930444P10Rik
1500006G06Rik	MMS010176061
1500006G06Rik	A26c2
1500006G06Rik	ENSMUST00000062940
1500006G06Rik	1700041C23Rik
1500006G06Rik	MMS010236185
1500006G06Rik	XM_354791
1500006G06Rik	4930447F04Rik
1500010J02Rik	Wsb2
1500011K16Rik	Stard7
1500011K16Rik	Gabpb1
1500011K16Rik	1810024B03Rik
1500012D20Rik	B3galt2
1500012D20Rik	4930467D19Rik
1500012D20Rik	Abpz
1500012D20Rik	Olfr669
1500012K07Rik	Sv2b
1500012K07Rik	XM_358533
1500015A07Rik	Isoc1
1500015A07Rik	4930503L19Rik
1500015A07Rik	Alpk2
1500015A07Rik	Gramd3
1500015A07Rik	1700011I03Rik
1500015A07Rik	mCT184017
1500015L24Rik	4930413E20Rik
1500015L24Rik	Dnahc6
1500015L24Rik	Ccdc43
1500015L24Rik	4932412H11Rik
1500015L24Rik	Klra16
1500015O10Rik	Ctsk
1500015O10Rik	Ptn
1500015O10Rik	Gucy2d
1500015O10Rik	Egfl6
1500015O10Rik	Purb
1500015O10Rik	Wif1
1500015O10Rik	Comp
1500015O10Rik	Pla2g5
1500015O10Rik	Itgbl1
1500015O10Rik	Tnc
1500015O10Rik	Hspa1a
1500015O10Rik	C1qtnf3
1500015O10Rik	Kera
1500015O10Rik	Tnmd
1500015O10Rik	Chodl
1500015O10Rik	Hoxc8
1500016O10Rik	Rnf157
1500016O10Rik	Fbxl16
1500017E21Rik	Banp
1500017E21Rik	Aebp1
1500017E21Rik	Tceal7
1500026H17Rik	Nt5dc3
1500031L02Rik	Pigx
1500031L02Rik	4921513D23Rik
1500031L02Rik	Cd200
1500031L02Rik	Slc15a2
1500031L02Rik	Rabl3
1500031L02Rik	5330426P16Rik
1500031L02Rik	Muc4
1500031L02Rik	Gtf2e1
1500031L02Rik	Ift57
1500031L02Rik	Pdxdc1
1500031L02Rik	Tctex1d2
1500032L24Rik	Stom
1500035N22Rik	XM_137973
1500037F05Rik	Frs2
1500037F05Rik	Olfr1366
1500037F05Rik	Olfr954
1500037F05Rik	4930524O05Rik
1500037F05Rik	Olfr19
1500037F05Rik	Olfr1018
1500037F05Rik	D7Wsu69e
1600002K03Rik	Inpp5b
1600002K03Rik	Parp2
1600002K03Rik	Rbmx
1600012F09Rik	Zfp286
1600012F09Rik	Vbp1
1600012H06Rik	Igj
1600012H06Rik	D10Jhu81e
1600014C10Rik	Laptm4b
1600014C10Rik	H2-D1
1600014C10Rik	Snurf
1600014C10Rik	Gata2
1600014C10Rik	Herc2
1600014C10Rik	2310044H10Rik
1600014C10Rik	Pmm2
1600014C10Rik	Pea15a
1600014C10Rik	Nipa2
1600014C10Rik	Tuba1b
1600014C10Rik	Psmd8
1600014C23Rik	Liph
1600014C23Rik	ENSMUSG00000074461
1600015H23Rik	2010009K17Rik
1600015H23Rik	Odf2l
1600015H23Rik	Pcdhb16
1600015H23Rik	4930519N13Rik
1600015H23Rik	ENSMUSG00000073100
1600015H23Rik	Gm804
1600015I10Rik	MMS010092880
1600015I10Rik	MMS010201111
1600015I10Rik	Defcr-rs1
1600015I10Rik	D230015P20Rik
1600017G08Rik	9430012M22Rik
1600029D21Rik	1700101I11Rik
1700001C02Rik	Ifna4
1700001C02Rik	XM_357727
1700001C02Rik	Olfr47
1700001C02Rik	Gm1070
1700001E04Rik	1700012A16Rik
1700001E04Rik	Tcte3
1700001E04Rik	Rab33a
1700001F09Rik	E330037M01Rik
1700001F09Rik	AK040490
1700001F09Rik	F630036E10Rik
1700001F09Rik	4921509O09Rik
1700001F09Rik	MMS010252943
1700001F09Rik	1700047E10Rik
1700001J03Rik	BE988431
1700001J04Rik	Tg
1700001J04Rik	Tacstd1
1700001K19Rik	1700011F14Rik
1700001K19Rik	Gm806
1700001K19Rik	Rfx1
1700001K19Rik	9430096G21Rik
1700001K19Rik	Arl4c
1700001K19Rik	Gast
1700001K23Rik	9330185C12Rik
1700001K23Rik	1700028E10Rik
1700001K23Rik	Tnn
1700001K23Rik	5730405A10Rik
1700001K23Rik	C630028N24Rik
1700001O22Rik	Sult1e1
1700001O22Rik	Abcg4
1700001O22Rik	Calm4
1700001O22Rik	Slc27a3
1700001O22Rik	Ddx3y
1700001O22Rik	Gdap1
1700001O22Rik	Hipk2
1700001O22Rik	2310075C17Rik
1700001O22Rik	Neto2
1700001O22Rik	Npnt
1700001O22Rik	Itpr1
1700001O22Rik	Casp12
1700001O22Rik	P2ry6
1700001O22Rik	Ttc18
1700001O22Rik	Vldlr
1700001O22Rik	Tekt1
1700001O22Rik	Acsl3
1700001O22Rik	6330500D04Rik
1700001O22Rik	Gadl1
1700003C15Rik	4930473A06Rik
1700003F17Rik	Otog
1700003F17Rik	V1rb1
1700003F17Rik	Lrrc9
1700003F17Rik	Mds1
1700003F17Rik	AK080457
1700003M02Rik	4833412C05Rik
1700003O08Rik	Fmo2
1700003O08Rik	XM_357495
1700006D18Rik	XM_356447
1700006D18Rik	Fpr-rs6
1700006D18Rik	Olfr192
1700006D18Rik	B230208B08Rik
1700006D18Rik	Calr4
1700006D18Rik	Klra18
1700006D18Rik	4930523C11Rik
1700006D18Rik	St8sia3
1700006H20Rik	1700026L06Rik
1700006H20Rik	Akr1c21
1700006H21Rik	MMS010117118
1700007E05Rik	Plac1
1700007I06Rik	Cyp4f39
1700007J10Rik	MMS010170938
1700007J10Rik	XM_358113
1700007J10Rik	4930564D02Rik
1700007J10Rik	AA501227
1700007J24Rik	AK008541
1700007J24Rik	XM_358736
1700007J24Rik	Gpr82
1700008A23Rik	Serpinb2
1700008A23Rik	Olfr665
1700008A23Rik	EG211331
1700008B11Rik	Mlxip
1700008B15Rik	Tlr4
1700008C04Rik	NM_134232
1700008F19Rik	EG626903
1700008F21Rik	Olfr1467
1700008G05Rik	Mdh1b
1700008G05Rik	6430550D23Rik
1700008H02Rik	Olfr714
1700008O03Rik	MMS010058303
1700008O03Rik	XM_358511
1700008P20Rik	Sae1
1700008P20Rik	Cdk5r2
1700008P20Rik	Ccdc61
1700008P20Rik	Trappc6a
1700009J07Rik	Tdrd1
1700009N14Rik	4930543K20Rik
1700009N14Rik	Tmhs
1700009P17Rik	Uap1
1700009P17Rik	Ifi202b
1700009P17Rik	Usf1
1700009P17Rik	Pigm
1700009P17Rik	F11r
1700009P17Rik	Copa
1700009P17Rik	Top2a
1700009P17Rik	AI481468
1700009P17Rik	Nme7
1700009P17Rik	Dusp12
1700009P17Rik	Ppox
1700009P17Rik	Dusp23
1700010B09Rik	Crb2
1700010B09Rik	Vstm2l
1700010B09Rik	AB056442
1700010B13Rik	Olfr1022
1700010B13Rik	BB204330
1700010B13Rik	1700101O05Rik
1700010B13Rik	C85133
1700010D01Rik	Scube1
1700010D01Rik	C78297
1700010D01Rik	Serpinb3d
1700010D01Rik	1700048G13Rik
1700010D01Rik	Olfr275
1700010D01Rik	2810407A14Rik
1700010I02Rik	NM_020571
1700010I02Rik	Klk1b5
1700010I02Rik	6330415B21Rik
1700010I02Rik	Cntnap5c
1700010I02Rik	Nox1
1700010K10Rik	2700078F05Rik
1700010K10Rik	Olfr1320
1700010K10Rik	Aoah
1700010K10Rik	Slco1a4
1700010L13Rik	Sult1c2
1700010L13Rik	9430047L24Rik
1700010L13Rik	6430514M23Rik
1700010L13Rik	Slitrk1
1700010N08Rik	Olfr127
1700010N08Rik	Thoc2
1700010N08Rik	1700082M22Rik
1700010N08Rik	4930584F24Rik
1700010N08Rik	Olfr609
1700010N08Rik	V1rj2
1700010N08Rik	2610524E12Rik
1700010N08Rik	9330155M09Rik
1700010N08Rik	mCT168604
1700010N08Rik	AK051817
1700010N08Rik	Krtap12-1
1700010N08Rik	D630004K10Rik
1700010N08Rik	Rnf133
1700010N08Rik	5730407O05Rik
1700010N08Rik	Cacna1e
1700010N08Rik	Olfr774
1700010N08Rik	4930540A11Rik
1700010N08Rik	AU042651
1700010N08Rik	Ang2
1700010N08Rik	MMS010094208
1700010N08Rik	7530420F21Rik
1700010N08Rik	9430007A20Rik
1700010N08Rik	mCT17303
1700010N08Rik	Rimbp3
1700010N08Rik	D730047P14Rik
1700010N08Rik	BB133409
1700010N08Rik	Gm766
1700010N08Rik	MMS010177844
1700010N08Rik	Atp8b2
1700010N08Rik	Lgals7
1700010N08Rik	Tubal3
1700010N08Rik	Mbl1
1700011F03Rik	XM_358445
1700011F03Rik	XM_357222
1700011F03Rik	A130049L09Rik
1700011F03Rik	mCT64359
1700011F14Rik	EG666257
1700011F14Rik	B230206H07Rik
1700011F14Rik	C330007P06Rik
1700011F14Rik	4930544G11Rik
1700011H22Rik	9430087N24Rik
1700011H22Rik	Piwil1
1700011H22Rik	Cmtm2a
1700011H22Rik	Dyrk3
1700011H22Rik	Adam24
1700011L22Rik	XM_282856
1700011L22Rik	Isx
1700011L22Rik	4930542N07Rik
1700012B09Rik	D230002P11Rik
1700012B09Rik	RP23-244H7.9
1700012B09Rik	mCT157024
1700012B09Rik	Dcbld2
1700012B15Rik	Blnk
1700012C08Rik	A930005N03Rik
1700012C08Rik	Pik3r2
1700012C08Rik	Adck4
1700012C08Rik	Fgf13
1700012C08Rik	Lrig2
1700012C08Rik	2900042E19Rik
1700012C08Rik	4632404H12Rik
1700012D14Rik	Rcor2
1700012D14Rik	EG632477
1700012D16Rik	6430500G05Rik
1700012D16Rik	4930528D03Rik
1700012D16Rik	4930511P09Rik
1700012D16Rik	1700101O05Rik
1700012D16Rik	Ocln
1700012D16Rik	Ptprh
1700012D16Rik	V1ra5
1700012D16Rik	AL023051
1700013M08Rik	A930037G07Rik
1700015C15Rik	4930433J02Rik
1700015C15Rik	AV374899
1700015C15Rik	XM_358174
1700015C15Rik	Olfr99
1700015C17Rik	XM_357328
1700015C17Rik	Rgsl1
1700015C17Rik	Olfr1209
1700015C17Rik	AU017834
1700015C17Rik	AU024573
1700015C17Rik	4930477N07Rik
1700015F17Rik	4930583K01Rik
1700015G11Rik	XM_358004
1700015G11Rik	MMS010258355
1700015P03Rik	6330510M09Rik
1700015P03Rik	Olfr887
1700015P03Rik	1700025K24Rik
1700015P03Rik	AK085875
1700015P03Rik	B230206L23Rik
1700016F12Rik	B230112I24Rik
1700016F12Rik	mCT185046
1700016G05Rik	AU022084
1700016G05Rik	Tox3
1700016G05Rik	4930403N07Rik
1700016G22Rik	Scyl1bp1
1700016G22Rik	AK076260
1700016G22Rik	AA408251
1700016G22Rik	Galp
1700016G22Rik	4930429F11Rik
1700016H03Rik	Vsig1
1700016H03Rik	Olfr1134
1700016J18Rik	Ssxb7
1700016J18Rik	MMS010230963
1700016J18Rik	Isl2
1700016J18Rik	AK038375
1700016J18Rik	AI462853
1700016K19Rik	Myh1
1700016K19Rik	Vps26b
1700016K19Rik	AI847670
1700016K19Rik	Lmbr1
1700016K19Rik	Vmn2r73
1700016K19Rik	Gosr2
1700016K19Rik	Optn
1700016K19Rik	EG433182
1700016K19Rik	mCT116015
1700016L04Rik	2210404E10Rik
1700016L04Rik	MMS010040134
1700016L21Rik	AK030119
1700016M24Rik	Csn1s2a
1700016M24Rik	Cyp2g1
1700016P22Rik	mCT186119
1700017D01Rik	XM_356782
1700017H01Rik	Olfr1252
1700017H01Rik	1700024N05Rik
1700017N19Rik	Olfr715
1700018F24Rik	EG231885
1700018P08Rik	1700011L22Rik
1700018P08Rik	AW476263
1700018P08Rik	4930578I06Rik
1700018P22Rik	Epha5
1700018P22Rik	Bcl9
1700018P22Rik	AU014756
1700019D03Rik	Cxcr7
1700019E19Rik	Xpo7
1700019E19Rik	Snap47
1700019E19Rik	Prdx6
1700019F05Rik	Hmga2-ps1
1700019G17Rik	Abcg5
1700019G17Rik	C8b
1700019G17Rik	Tmprss6
1700019G17Rik	Slc25a13
1700019G17Rik	Cfhr1
1700019G17Rik	Ftcd
1700019G17Rik	Pipox
1700019G17Rik	EG13909
1700019G17Rik	AI182371
1700019G17Rik	Reep6
1700019H03Rik	Id2
1700019H03Rik	Tnf
1700019H22Rik	XM_358174
1700019H22Rik	C130024J02Rik
1700019L22Rik	Scel
1700019L22Rik	1700019P21Rik
1700019L22Rik	Olfr1143
1700019L22Rik	Als2cr11
1700019L22Rik	V1rc18
1700019L22Rik	Gm973
1700019N12Rik	6330403K07Rik
1700019P21Rik	Olfr1240
1700019P21Rik	1700019L22Rik
1700019P21Rik	Gm1683
1700019P21Rik	Elavl3
1700019P21Rik	MMS010061983
1700019P21Rik	BB165335
1700019P21Rik	A230098N10Rik
1700019P21Rik	Olfr1181
1700019P21Rik	Tifab
1700019P21Rik	AI843588
1700020A13Rik	Myh8
1700020A13Rik	XM_205434
1700020C07Rik	Olfr323
1700020C07Rik	AK083533
1700020C11Rik	Timm8a1
1700020C11Rik	4933403F05Rik
1700020C11Rik	1700034H14Rik
1700020C11Rik	Sdhd
1700020C11Rik	Dlat
1700020C11Rik	Tmem25
1700020C11Rik	Ptpn3
1700020D05Rik	MMS010254698
1700020D05Rik	9430053O09Rik
1700020D05Rik	4930529F24Rik
1700020D05Rik	Ttbk1
1700020D05Rik	Foxa3
1700020D05Rik	Ifnk
1700020D05Rik	Olfr1396
1700020D05Rik	D130079A08Rik
1700020I14Rik	Mfap1a
1700020I14Rik	Cd59a
1700020I14Rik	Ccndbp1
1700020I14Rik	Polr3f
1700020I14Rik	Ext2
1700020I14Rik	1200015F23Rik
1700020I14Rik	Ivd
1700020I14Rik	Pla2g4e
1700020I14Rik	Cep27
1700020I14Rik	Tyro3
1700020I14Rik	Slc28a2
1700020I14Rik	Chst14
1700020I14Rik	Mapkbp1
1700020I14Rik	Pla2g4b
1700020I14Rik	Cd28
1700020I14Rik	Tmem62
1700020I14Rik	Mga
1700020I14Rik	Cd59b
1700021F02Rik	ENSMUSG00000074837
1700021F07Rik	V1rh2
1700021F07Rik	Zfp804a
1700021F07Rik	Sprr4
1700021F07Rik	Ccdc83
1700021F07Rik	Tmem22
1700021F07Rik	4931428L18Rik
1700021K19Rik	Sesn1
1700021K19Rik	Pld2
1700021N21Rik	Klrb1b
1700021N21Rik	Olfr1200
1700021N21Rik	Zfp457
1700021N21Rik	C79657
1700021N21Rik	4930554N03Rik
1700021N21Rik	AW050000
1700021N21Rik	mCT64366
1700021N21Rik	4930441O14Rik
1700021N21Rik	Bfsp1
1700021N21Rik	Rrm2
1700021N21Rik	Tcfec
1700021P22Rik	Egfbp2
1700021P22Rik	EG330503
1700021P22Rik	Pvr
1700021P22Rik	Klk1
1700021P22Rik	Car11
1700021P22Rik	4921540A03Rik
1700022A21Rik	Chtf18
1700022A21Rik	EG632477
1700022A21Rik	C76793
1700022A21Rik	AI451271
1700022C07Rik	Trim31
1700022K14Rik	Olfr115
1700022K14Rik	Nupl1
1700022P22Rik	mCT61273
1700022P22Rik	mCT20995
1700023A16Rik	4930473D10Rik
1700023A16Rik	Caln1
1700023A16Rik	Zim1
1700023B02Rik	Gclm
1700023E05Rik	Psma8
1700023G08Rik	Olfr134
1700023G08Rik	C030017D09Rik
1700023L04Rik	Nlrp4g
1700023L04Rik	4930448K12Rik
1700023L04Rik	Hnf4g
1700023L04Rik	Gspt1
1700023L04Rik	Sox16
1700023L04Rik	6430500C12Rik
1700024I08Rik	BC049739
1700024I08Rik	Raet1a
1700024I08Rik	C030043A13Rik
1700024I08Rik	Ear6
1700024N05Rik	9330121K16Rik
1700024N05Rik	EG328231
1700024N05Rik	ENSMUST00000069499
1700024N05Rik	Frmd5
1700024P03Rik	MMS010096158
1700024P03Rik	4930474H20Rik
1700024P03Rik	4921509B22Rik
1700025G04Rik	Npl
1700025H01Rik	EG634346
1700025H01Rik	Olfr11
1700025H01Rik	Hcfc1
1700025H01Rik	mCT166968
1700025I17Rik	XM_357811
1700025I17Rik	Olfr846
1700025J12Rik	Zscan4-ps1
1700025J12Rik	Dnahc7l
1700025J12Rik	Krtap20-2
1700025J12Rik	4930456L15Rik
1700025J12Rik	Veph1
1700025J12Rik	A330041J22Rik
1700025J12Rik	5730512F23Rik
1700025J12Rik	Rbpjl
1700025K24Rik	Krt71
1700025K24Rik	Plac1l
1700026J04Rik	Il17rd
1700026J04Rik	MMS010087109
1700026L06Rik	4921507P07Rik
1700026L06Rik	4933434I06Rik
1700026N04Rik	mCT64225
1700026N04Rik	4833413O15Rik
1700027A15Rik	4833413O15Rik
1700027A15Rik	Calca
1700027L20Rik	Igh-VJ558
1700027L20Rik	EG434197
1700027L20Rik	mCT158809
1700027L20Rik	1500006G06Rik
1700027L20Rik	mCT144064
1700028E10Rik	5730405A10Rik
1700028E10Rik	mCT163386
1700028E10Rik	MMS010068363
1700028E10Rik	MMS010196757
1700028E10Rik	D930023I05Rik
1700028E10Rik	Olfr904
1700028E10Rik	mCT166990
1700028E10Rik	Vmn2r106
1700028E10Rik	Nrg2
1700028E10Rik	Plekhn1
1700028E10Rik	4930545L08Rik
1700028E10Rik	4833422C13Rik
1700028E10Rik	Olfr360
1700028E10Rik	EG622139
1700028E10Rik	XM_286414
1700028E10Rik	Nkx2-3
1700028E10Rik	Oxct2b
1700028I16Rik	EG432723
1700028K03Rik	C79127
1700028K03Rik	Ppp1r14c
1700028K03Rik	40797
1700028P14Rik	V1rc18
1700029E06Rik	Rasal2
1700029E06Rik	Klra21
1700029E06Rik	8430422J01Rik
1700029E06Rik	1700003G18Rik
1700029E06Rik	mCT144013
1700029E06Rik	OTTMUSG00000004686
1700029I01Rik	Masp2
1700029I01Rik	Hspb7
1700029I01Rik	1700029I01Rik
1700029I01Rik	Angptl7
1700029I01Rik	XM_358120
1700029I01Rik	2610035D17Rik
1700029I01Rik	Lrrc38
1700029I01Rik	XM_354657
1700029K24Rik	Tmem59l
1700029K24Rik	Hao3
1700029M20Rik	Bhlhb4
1700029N11Rik	4931407G18Rik
1700029N11Rik	AF313042
1700029N11Rik	C030019I05Rik
1700030C12Rik	XM_357698
1700030C12Rik	Ccin
1700030C12Rik	MMS010096253
1700030C12Rik	Serpinb7
1700030C12Rik	Ccnb3
1700030C12Rik	Gdpd2
1700030C12Rik	Lpo
1700030E15Rik	P2ry4
1700030E15Rik	4933431I19Rik
1700030F04Rik	Klk1b11
1700030F04Rik	Svs3a
1700030F04Rik	MMS010202465
1700030G06Rik	4930402H24Rik
1700030G06Rik	XM_359157
1700030M09Rik	Olfr908
1700030N18Rik	Defcr21
1700030N18Rik	Cmklr1
1700030O20Rik	4930539C01Rik
1700030O20Rik	8430437B07Rik
1700030P01Rik	AW985879
1700031P21Rik	Bri3bp
1700031P21Rik	Krt33a
1700031P21Rik	Tuba4a
1700031P21Rik	Fbxo47
1700031P21Rik	4930564K09Rik
1700031P21Rik	AK079158
1700031P21Rik	Lrriq1
1700031P21Rik	Lef1
1700031P21Rik	4930544N03Rik
1700031P21Rik	Serpinb1b
1700034E13Rik	MMS010168603
1700034E13Rik	4932413F04Rik
1700034G24Rik	Aldh7a1
1700034H14Rik	Ugp2
1700034H14Rik	Actn3
1700034H14Rik	Hccs
1700034H15Rik	XM_358699
1700034H15Rik	mCT50388
1700034H15Rik	Cntn5
1700034H15Rik	mCT116470
1700034O15Rik	Dido1
1700036D21Rik	Igk-V34
1700036D21Rik	Acsbg2
1700036D21Rik	AK045598
1700036D21Rik	Aoah
1700036D21Rik	3830408D07Rik
1700036O09Rik	Olfr476
1700036O09Rik	St8sia1
1700036O09Rik	Fbxw9
1700036O09Rik	Herc2
1700036O09Rik	Akp5
1700036O09Rik	mCT184944
1700036O09Rik	Olfr818
1700036O09Rik	C330026N13Rik
1700036O09Rik	BB181834
1700036O09Rik	Lrch2
1700036O09Rik	mCT114987
1700036O09Rik	Olfr1138
1700036O09Rik	EG545136
1700036O09Rik	4932439E07Rik
1700037H04Rik	D12Ertd647e
1700037H04Rik	Cox6a1
1700037H04Rik	Pfkl
1700037H04Rik	Acot11
1700037H04Rik	Epb4.1l5
1700037H04Rik	Adrb1
1700037H04Rik	Agpat2
1700037H04Rik	Dusp4
1700037H04Rik	Pnldc1
1700037H04Rik	Hsd17b12
1700037H04Rik	Aacs
1700037H04Rik	Fasn
1700037H04Rik	Slc25a35
1700037H04Rik	Pgam1
1700037H04Rik	Uck1
1700037H04Rik	Pygl
1700037H04Rik	Ltbp2
1700037H04Rik	Nat8l
1700037H04Rik	Ermp1
1700037H04Rik	Trib3
1700037H04Rik	Tkt
1700037H04Rik	Adfp
1700037H04Rik	8430415E04Rik
1700039M10Rik	Olfr731
1700039M10Rik	AK053485
1700039M10Rik	A730081D07Rik
1700039M10Rik	4930519F24Rik
1700039M15Rik	Olfr604
1700039M15Rik	XM_204478
1700039O17Rik	A930006D01Rik
1700039O17Rik	mCT143853
1700040F17Rik	XM_139040
1700040F17Rik	C86098
1700040I03Rik	Tmem134
1700040L02Rik	D830014E11Rik
1700040P09Rik	ENSMUSG00000068074
1700040P09Rik	4930563F08Rik
1700040P09Rik	AK018751
1700041C23Rik	XM_357686
1700041C23Rik	Olfr945
1700041C23Rik	EG432723
1700041C23Rik	C79017
1700041G16Rik	Lsamp
1700041G16Rik	Olfr765
1700041G16Rik	T
1700041G16Rik	2610001A08Rik
1700041G16Rik	Fbxo4
1700041G16Rik	4930485B16Rik
1700041G16Rik	3200001D21Rik
1700041G16Rik	4930426I24Rik
1700041G16Rik	4931407J08Rik
1700041L08Rik	Mecr
1700041L08Rik	Luzp1
1700041M19Rik	mCT159464
1700041M19Rik	1700034G24Rik
1700041M19Rik	XM_358276
1700041M19Rik	Cnfn
1700041M19Rik	1700042G15Rik
1700041M19Rik	mCT168533
1700041M19Rik	4933422A05Rik
1700041M19Rik	1700100I10Rik
1700041M19Rik	mCT154996
1700041M19Rik	1700045I19Rik
1700041M19Rik	B930007P11Rik
1700041M19Rik	4930554I06Rik
1700042B14Rik	Krtap20-2
1700042B14Rik	5830411K02Rik
1700042B14Rik	Olfr853
1700042B14Rik	XM_358573
1700042B14Rik	Atg2b
1700042B14Rik	AU022054
1700042D02Rik	4930599A14Rik
1700042D02Rik	8430434A19Rik
1700042D02Rik	1700015C15Rik
1700042D02Rik	1700009C05Rik
1700045I19Rik	Pacsin1
1700045I19Rik	Slc29a3
1700046C09Rik	Glp1r
1700046C09Rik	4930506C21Rik
1700047A11Rik	D1Ertd576e
1700047E10Rik	1700120G07Rik
1700047E10Rik	9630003H22Rik
1700047E10Rik	Psg22
1700047F07Rik	Olfr624
1700047G03Rik	Slc13a4
1700047I17Rik1	Cfl2
1700047I17Rik1	Scfd1
1700047I17Rik1	Coch
1700047I17Rik1	Heatr5a
1700047I17Rik1	Ttc15
1700047I17Rik1	C130009A20Rik
1700047I17Rik1	Snx6
1700047I17Rik1	Srp54a
1700047L15Rik	C78880
1700047L15Rik	4930518J20Rik
1700047L15Rik	4930558O21Rik
1700047L15Rik	Ccdc54
1700047L15Rik	AK083149
1700047N06Rik	BE992966
1700047N06Rik	Cldn23
1700047N06Rik	1700108J01Rik
1700047N06Rik	ENSMUST00000068642
1700047N06Rik	MMS010061609
1700047N06Rik	D130060J02Rik
1700048B10Rik	MMS010123424
1700048C15Rik	Ccdc64b
1700048F04Rik	mCT115791
1700048F04Rik	Smpd2
1700048G13Rik	Clca6
1700049E15Rik	mCT148666
1700051K22Rik	4930433N12Rik
1700051K22Rik	C78880
1700051K22Rik	Sh2d1b2
1700052H01Rik	D030054H15Rik
1700052H01Rik	EG634346
1700052H01Rik	C630001G18Rik
1700052H01Rik	mCT153119
1700052M09Rik	D830044D21Rik
1700052N19Rik	Zfp512
1700052N19Rik	U2af1l4
1700052N19Rik	Mycbp2
1700054M17Rik	Map3k2
1700054M17Rik	Ypel1
1700054M17Rik	Scube3
1700054M17Rik	Arl14
1700054O19Rik	A930011O12Rik
1700054O19Rik	XM_196251
1700054O19Rik	Wdr69
1700055N04Rik	Vsig1
1700055N04Rik	4930434F21Rik
1700055N04Rik	9530034A14Rik
1700055N04Rik	Adam5
1700055N04Rik	Scel
1700056E22Rik	BB018844
1700056N10Rik	ENSMUSG00000055697
1700056N10Rik	Gdap10
1700057H21Rik	Olfr1448
1700057H21Rik	1700010K10Rik
1700060J05Rik	mCT147234
1700060J05Rik	Ddef2
1700060J05Rik	Dnmt3b
1700061E18Rik	AK080120
1700061E18Rik	Ssxb3
1700062C10Rik	4930500O09Rik
1700062C10Rik	Olfr994
1700062C10Rik	Slc22a15
1700063H06Rik	4930558G05Rik
1700063H06Rik	Olfr1370
1700063I17Rik	Vmn2r88
1700063I17Rik	C86072
1700063I17Rik	Olfr1275
1700063I17Rik	XM_358127
1700063I17Rik	1700010L13Rik
1700063I17Rik	2900002H24Rik
1700064M15Rik	A430105P17Rik
1700064M15Rik	5830411J07Rik
1700065J11Rik	4831440E17Rik
1700065J11Rik	B230220B15Rik
1700065J18Rik	6720456H09Rik
1700065J18Rik	XM_358004
1700065O20Rik	4930571N24Rik
1700065O20Rik	XM_142472
1700066J24Rik	NM_177902
1700066J24Rik	Tlr12
1700066J24Rik	Cml4
1700066J24Rik	A930014E01Rik
1700066M21Rik	XM_194962
1700066M21Rik	Snx16
1700066M21Rik	Nbeal1
1700066M21Rik	mCT50768
1700066N21Rik	1700007B14Rik
1700066N21Rik	5830416P10Rik
1700067A10Rik	Olfr1193
1700067A10Rik	1110015O18Rik
1700067A10Rik	1110032L06Rik
1700067A10Rik	MMS010061668
1700067A10Rik	Olfr1015
1700067A10Rik	9530015I06Rik
1700067A10Rik	AI562018
1700067A10Rik	4930544N03Rik
1700067K01Rik	Rhox12
1700067K01Rik	2610002D18Rik
1700067K01Rik	B230399E16Rik
1700067K01Rik	XM_358033
1700067K01Rik	Rgs9bp
1700067K01Rik	BC059050
1700067K01Rik	B4galt3
1700067K01Rik	EG621976
1700067K01Rik	Zfp60
1700067K01Rik	4930568D16Rik
1700067K01Rik	D830016K09Rik
1700067P10Rik	Adam3
1700067P10Rik	MMS010030254
1700069P05Rik	Etv2
1700069P05Rik	Wfdc16
1700071G01Rik	Olfr1155
1700072I22Rik	AK018751
1700072I22Rik	D6Ertd131e
1700072I22Rik	Reg3b
1700072I22Rik	Olfr803
1700072I22Rik	4921524M04Rik
1700072I22Rik	4930452A19Rik
1700072I22Rik	Olfr597
1700072O05Rik	4930542C12Rik
1700072O05Rik	Rho
1700074A11Rik	Fmo9
1700074L02Rik	MMS010040490
1700074L02Rik	8030487O14Rik
1700074L02Rik	2610030P05Rik
1700074L02Rik	D230019N24Rik
1700074L02Rik	BC031353
1700074L02Rik	AK086553
1700074L02Rik	A7300091P13Rik
1700074L02Rik	9430034N14Rik
1700074L02Rik	Ahnak
1700074L02Rik	D11Wsu173e
1700074L02Rik	Cubn
1700074L02Rik	Akap13
1700074L02Rik	5730446C15Rik
1700074L02Rik	Parp14
1700074L02Rik	9130020K20Rik
1700074L02Rik	Gtf3c2
1700074L02Rik	9030420N05Rik
1700074L02Rik	Phf21a
1700074L02Rik	AL118125
1700074L02Rik	5830474E16Rik
1700074L02Rik	5830418K08Rik
1700074L02Rik	Sfxn2
1700074L02Rik	6030446J10Rik
1700074L02Rik	C920016K16Rik
1700074L02Rik	4833420G17Rik
1700074L02Rik	Tmlhe
1700074L02Rik	BB154364
1700074L02Rik	4632411B12Rik
1700074L02Rik	Neo1
1700074L02Rik	Numb
1700074L02Rik	2900056M20Rik
1700074L02Rik	Afg3l1
1700074L02Rik	2310008B10Rik
1700074L02Rik	Vps13d
1700074L02Rik	5730596K20Rik
1700074L02Rik	9630014C11Rik
1700074L02Rik	9030411K21Rik
1700074L02Rik	Fkbp15
1700074L02Rik	8430406H22Rik
1700074L02Rik	4930533N22Rik
1700074L02Rik	D10Ertd276e
1700074L02Rik	Tcf7l2
1700074L02Rik	E330018D03Rik
1700074L02Rik	B930069K15Rik
1700074L02Rik	Phxr4
1700074L02Rik	Plxdc2
1700074L02Rik	6330417A16Rik
1700074L02Rik	Epb4.1
1700074L02Rik	Cr1l
1700074L02Rik	A830054O07Rik
1700074L02Rik	BE989079
1700074L02Rik	7530428D23Rik
1700074L02Rik	7030407E18Rik
1700074L02Rik	Srp54c
1700074L02Rik	Usp24
1700074L02Rik	Rbm4b
1700074L02Rik	D11Ertd726e
1700074L02Rik	BB209038
1700074L02Rik	E230020D15Rik
1700074L02Rik	Tnik
1700080E11Rik	D330023I04Rik
1700080G18Rik	2310039H08Rik
1700081D17Rik	Ccdc122
1700081L11Rik	Appl1
1700081L11Rik	4930542C12Rik
1700083H02Rik	Olfr744
1700084C01Rik	Olfr557
1700084C01Rik	1700008H02Rik
1700084C01Rik	Hist1h1b
1700084C01Rik	6030426L16Rik
1700084C01Rik	mCT184197
1700084C01Rik	mCT184857
1700084C01Rik	Bbs1
1700084M22Rik	4930564C03Rik
1700085A12Rik	D0Kist2
1700085A12Rik	4933408M05Rik
1700085A12Rik	A830010M09Rik
1700085A12Rik	mCT15886
1700085A12Rik	Stx19
1700085A12Rik	mCT166074
1700085B03Rik	Plunc
1700085B03Rik	AK013535
1700085B03Rik	Unc5d
1700085C21Rik	XM_195280
1700086D15Rik	Trim60
1700086L19Rik	Hephl1
1700086O06Rik	Sp9
1700087I21Rik	2900040C04Rik
1700087I21Rik	Tbc1d4
1700087M22Rik	AU021889
1700092C17Rik	4933411E02Rik
1700092C17Rik	6530415H11Rik
1700092C17Rik	XM_357382
1700092E19Rik	XM_358113
1700092E19Rik	Cxcl5
1700094C10Rik	Gda
1700094C10Rik	C77218
1700094C10Rik	Grin2a
1700094C10Rik	Defb2
1700094C10Rik	XM_355308
1700094C10Rik	Olfr1140
1700094C10Rik	Hnf4g
1700094C10Rik	D8Wsu26e
1700094C10Rik	Htr1f
1700094C10Rik	4930544L18Rik
1700094J05Rik	H2-T18
1700094J05Rik	2310011E23Rik
1700094J05Rik	2010003K10Rik
1700094J05Rik	1700106O07Rik
1700094J05Rik	4930563H07Rik
1700094J05Rik	XM_356932
1700094J05Rik	Olfr1303
1700094J05Rik	4930414F18Rik
1700094J05Rik	Dmbx1
1700094J05Rik	Olfr1086
1700094J05Rik	AK029869
1700094J05Rik	Prb1
1700094J05Rik	EG638338
1700094M24Rik	Sv2b
1700094M24Rik	Prpmp5
1700094M24Rik	MMS010263795
1700095A21Rik	EG545253
1700095B22Rik	Olfr304
1700095B22Rik	E130018O15Rik
1700095J12Rik	Adnp
1700096C16Rik	AA517545
1700096C16Rik	4933409G03Rik
1700100I10Rik	Ms4a5
1700101C01Rik	BB154364
1700101C01Rik	C130046B21Rik
1700101I19Rik	BE954321
1700101O05Rik	2610029G23Rik
1700104L18Rik	XM_357636
1700104L18Rik	2410003J06Rik
1700104L18Rik	Olfr345
1700104L18Rik	AK002833
1700104L18Rik	Mrfap1
1700106J12Rik	Flg
1700106J12Rik	9930111H07Rik
1700106J12Rik	NM_054069
1700106N22Rik	AW548124
1700106N22Rik	MMS010146470
1700106N22Rik	4833418N02Rik
1700106N22Rik	Serpinb9b
1700106N22Rik	C530008M17Rik
1700106N22Rik	Usmg2
1700106O07Rik	4930595O18Rik
1700108I11Rik	AF313042
1700108I11Rik	Olfr868
1700109K24Rik	Cts6
1700110C19Rik	Mmp17
1700110C19Rik	Runx1t1
1700110C19Rik	Ulk2
1700110C19Rik	Grin2a
1700110C19Rik	AK005737
1700110I07Rik	1700010B13Rik
1700110I07Rik	Crlf2
1700110I07Rik	8030442B05Rik
1700110I07Rik	Olfr891
1700110I07Rik	Scrt2
1700110K17Rik	Rgs8
1700111E14Rik	Cpvl
1700111E14Rik	mCT168485
1700111E14Rik	Olfr1133
1700112K13Rik	8430419K02Rik
1700112K13Rik	Muc10
1700112K13Rik	B4galt2
1700112K13Rik	mCT157024
1700112K13Rik	Cldn23
1700113H08Rik	Utp20
1700113H08Rik	Arnt2
1700113H08Rik	2810442I21Rik
1700113H08Rik	AU021833
1700113H08Rik	Acad8
1700113H08Rik	Tmc7
1700113H08Rik	EG215472
1700113H08Rik	Paip1
1700113H08Rik	mCT185037
1700113H08Rik	Pgls
1700113H08Rik	1200009F10Rik
1700113H08Rik	1500026H17Rik
1700113H08Rik	Fgd6
1700113H08Rik	4930488E11Rik
1700113I22Rik	AI662250
1700116B05Rik	1700055C04Rik
1700116B05Rik	AK015008
1700116B05Rik	5430435K18Rik
1700116H05Rik	XM_357893
1700116H05Rik	Olfr1180
1700119H24Rik	4933426K07Rik
1700119H24Rik	1700028E10Rik
1700119H24Rik	Scel
1700119I11Rik	Dnajb12
1700119I11Rik	AK047672
1700119I11Rik	5730510P18Rik
1700119I11Rik	4930562F17Rik
1700119I11Rik	EG622304
1700120B22Rik	4930548G14Rik
1700120E14Rik	6430500C12Rik
1700120E14Rik	Olfr1365
1700120E14Rik	9530053I22Rik
1700120E14Rik	XM_358740
1700120E14Rik	Olfr744
1700120E14Rik	1700047F07Rik
1700120G11Rik	C330022B21Rik
1700120G11Rik	Dppa1
1700120G11Rik	Ptprt
1700120G11Rik	Unc5cl
1700120G11Rik	Il13
1700121F15Rik	Tox
1700121F15Rik	1700064F23Rik
1700121N20Rik	C430039J01Rik
1700121N20Rik	Hhat
1700121N20Rik	Adam18
1700121N20Rik	Olfr1136
1700122C19Rik	Olfr1506
1700122C19Rik	BB385829
1700122C19Rik	Olfr973
1700122C19Rik	V1rc13
1700122C19Rik	Rgs17
1700122C19Rik	3110006I21Rik
1700122C19Rik	1700125M20Rik
1700122D07Rik	mCT164294
1700122D07Rik	AK080120
1700122D07Rik	Olfr820
1700122D07Rik	EG667441
1700122D07Rik	Csgalnact1
1700122D07Rik	F730035P03Rik
1700122D07Rik	C80165
1700123C12Rik	EG619775
1700123C12Rik	C87114
1700123C12Rik	4921521D15Rik
1700123C12Rik	Mycs
1700123C12Rik	Asb17
1700123C12Rik	XM_282856
1700123C12Rik	Tacstd1
1700123E06Rik	9230019H11Rik
1700123J19Rik	Iapp
1700123J19Rik	Lig1
1700123O12Rik	Lgals7
1700124P09Rik	Olfr705
1700124P09Rik	AK087708
1700125D06Rik	MMS010034864
1700125F08Rik	Khdc1b
1700125F08Rik	Galnt13
1700125F08Rik	1110015M06Rik
1700125F08Rik	5430434I15Rik
1700125F08Rik	BC026762
1700125F08Rik	Unc13a
1700125M20Rik	Creb3l4
1700125M20Rik	Trex2
1700125M20Rik	BB385829
1700125M20Rik	MMS010175884
1700126H18Rik	Pcbp3
1700127D06Rik	Egfbp2
1700127D06Rik	Klk1b16
1700127D06Rik	Klk1b5
1700127F24Rik	MMS010227021
1700127F24Rik	Olfr1317
1700128A07Rik	C87114
1700129I04Rik	4930439A04Rik
1700129I04Rik	Tas2r139
1700129I04Rik	Cox5b
1700129I15Rik	Tlr3
1810005K13Rik	Pfn4
1810006K21Rik	Ppp3r2
1810007C17Rik	Epha10
1810007D17Rik	MMS010096021
1810007D17Rik	1700007B14Rik
1810007E14Rik	C230057M02Rik
1810007M14Rik	2310009B15Rik
1810007M14Rik	Ccdc131
1810007M14Rik	Atp11b
1810007M14Rik	Plekha5
1810007M14Rik	Clk1
1810008K16Rik	Olfr1163
1810009A15Rik	Mri1
1810010H24Rik	Hist2h2aa1
1810010K12Rik	AK050511
1810010K12Rik	4921529L05Rik
1810010K12Rik	1700060C20Rik
1810010K12Rik	Zar1
1810010K12Rik	Olfr1057
1810010K12Rik	Apol10a
1810010K12Rik	8430422H06Rik
1810010K12Rik	A730076H11Rik
1810010K12Rik	OTTMUSG00000018931
1810010K12Rik	Zbtb34
1810010K12Rik	Serpinb9g
1810010K12Rik	3110067C02Rik
1810010M01Rik	Klk1
1810010M01Rik	Vil1
1810010M01Rik	Pnliprp1
1810010M01Rik	Alpi
1810010M01Rik	Reg1
1810010M01Rik	Defcr3
1810010M01Rik	Clps
1810011O10Rik	BC019510
1810011O10Rik	B4galt4
1810011O10Rik	Ccrn4l
1810011O10Rik	Id1
1810011O10Rik	Osr2
1810011O10Rik	Akap2
1810011O10Rik	Zfp281
1810011O10Rik	Tbx3
1810011O10Rik	Nr1d1
1810011O10Rik	Adora2b
1810011O10Rik	Slc25a25
1810011O10Rik	Sox17
1810011O10Rik	Wee1
1810011O10Rik	Zbtb46
1810011O10Rik	Timp4
1810013D10Rik	Timm9
1810013D10Rik	Thap3
1810013D10Rik	Abhd10
1810013L24Rik	Cts7
1810014F10Rik	Car2
1810014F10Rik	Cox7a2
1810015C04Rik	Abra
1810015C04Rik	Eda2r
1810015C04Rik	Srebf1
1810015C04Rik	Sesn1
1810019J16Rik	Rhov
1810019J16Rik	Kctd4
1810019J16Rik	Tacstd1
1810019J16Rik	St14
1810019N24Rik	Fanca
1810019N24Rik	Spink8
1810020G14Rik	Grm8
1810020G14Rik	Ankrd45
1810020G14Rik	6430531B16Rik
1810022C23Rik	Mccc2
1810022C23Rik	Ppp1r9a
1810022C23Rik	Car3
1810026J23Rik	2510003E04Rik
1810026J23Rik	Rexo4
1810026J23Rik	Rpa2
1810026J23Rik	Dnmt3a
1810026J23Rik	Prps1
1810026J23Rik	2810407C02Rik
1810026J23Rik	Pitpnb
1810026J23Rik	Arpc2
1810026J23Rik	Zbtb38
1810026J23Rik	Igfbp3
1810026J23Rik	Rab8a
1810026J23Rik	Ufd1l
1810026J23Rik	Eif5a
1810026J23Rik	Snrpn
1810026J23Rik	Supt7l
1810026J23Rik	Dcaf12
1810026J23Rik	Acyp1
1810026J23Rik	Trmt6
1810026J23Rik	Ifrg15
1810026J23Rik	Mccc1
1810026J23Rik	Gys1
1810026J23Rik	Sgcg
1810026J23Rik	Ube2g2
1810026J23Rik	Stat6
1810026J23Rik	Ddx39
1810026J23Rik	Cpd
1810026J23Rik	Grk6
1810026J23Rik	Tgm2
1810026J23Rik	Trim44
1810026J23Rik	Cnst
1810026J23Rik	Tmem168
1810026J23Rik	Rrm2b
1810026J23Rik	Neo1
1810030J14Rik	1810037O21Rik
1810030N24Rik	C78914
1810030O07Rik	MMS010204057
1810030O07Rik	2010002M12Rik
1810030O07Rik	4930529L06Rik
1810030O07Rik	C85395
1810030O07Rik	Gm1600
1810030O07Rik	OTTMUSG00000018874
1810030O07Rik	4930429E23Rik
1810030O07Rik	Gm973
1810030O07Rik	D130059P03Rik
1810030O07Rik	C330007P06Rik
1810030O07Rik	3830403N18Rik
1810032O08Rik	2010300C02Rik
1810032O08Rik	1190002H23Rik
1810032O08Rik	Sult1e1
1810032O08Rik	C130022M03Rik
1810032O08Rik	Eif4ebp1
1810032O08Rik	Igfn1
1810032O08Rik	Ttc21b
1810032O08Rik	Gm1157
1810033B17Rik	Clec1b
1810033B17Rik	Rxfp1
1810033B17Rik	4432416J03Rik
1810033B17Rik	Nkx2-3
1810033B17Rik	Itga2b
1810035L17Rik	Cox7a2
1810035L17Rik	Acsl1
1810035L17Rik	Ndufa2
1810035L17Rik	Gm561
1810035L17Rik	Ndnl2
1810035L17Rik	2310005N03Rik
1810035L17Rik	Tmed9
1810035L17Rik	Arf4
1810035L17Rik	Pafah1b1
1810035L17Rik	Pex14
1810035L17Rik	Ndufa1
1810036I24Rik	Pmp22
1810036I24Rik	Bhlhb9
1810036I24Rik	Tmem106b
1810036I24Rik	Alkbh5
1810036I24Rik	Dynll2
1810036I24Rik	AK035006
1810036I24Rik	Ccdc69
1810037C20Rik	Mocs1
1810037I17Rik	Pde5a
1810037I17Rik	2310068J10Rik
1810037I17Rik	Abca4
1810037O21Rik	Abcc2
1810037O21Rik	MMS010001896
1810037O21Rik	Reg1
1810041H14Rik	Cpe
1810041H14Rik	Nxn
1810041H14Rik	St3gal5
1810041H14Rik	Bmp8a
1810041H14Rik	Pik3r3
1810041H14Rik	MMS010236011
1810041H14Rik	Tmem100
1810041H14Rik	Dtnb
1810041H14Rik	Fer1l6
1810041H14Rik	Maob
1810041H14Rik	1810032O08Rik
1810041H14Rik	Uck2
1810043H04Rik	Tmem205
1810043H04Rik	Ap1s1
1810043H04Rik	Commd9
1810043H04Rik	Ndufa11
1810046J19Rik	Vps35
1810049H13Rik	2010107H07Rik
1810049H13Rik	Mrpl33
1810049H13Rik	Prdx2
1810049H13Rik	1810049H13Rik
1810049H13Rik	Atp5j2
1810053B23Rik	9530003O04Rik
1810053B23Rik	4933402J10Rik
1810053B23Rik	Gpr82
1810053B23Rik	D430041B17Rik
1810053B23Rik	1700007J24Rik
1810053B23Rik	A930011O12Rik
1810053B23Rik	Abpb
1810053B23Rik	2810450G17Rik
1810055E12Rik	4930506M07Rik
1810055E12Rik	Col17a1
1810055E12Rik	BE988569
1810055E12Rik	AI450540
1810055E12Rik	Pdzd8
1810055E12Rik	Atad1
1810056I18Rik	mCT169476
1810062G17Rik	4930556A17Rik
1810073G21Rik	Tmed6
1810073G21Rik	Olfr993
1810073G21Rik	4930551E15Rik
1810073J14Rik	9930021D14Rik
2010001E11Rik	1700010K10Rik
2010001E11Rik	B930095M22Rik
2010001M06Rik	Tbc1d8b
2010001M06Rik	C76533
2010001M07Rik	Ccdc110
2010001M09Rik	Derl3
2010001M09Rik	Il12rb1
2010001M09Rik	Shh
2010002M12Rik	Gpr112
2010002M12Rik	Stra8
2010002M12Rik	BC043934
2010002M12Rik	Tmprss11f
2010002M12Rik	Lrrc16b
2010002N04Rik	Phlda1
2010002N04Rik	Il20rb
2010002N04Rik	Capn6
2010002N04Rik	Fhl2
2010002N04Rik	Zfp105
2010002N04Rik	Ncam1
2010002N04Rik	Ctgf
2010002N04Rik	Mll2
2010002N04Rik	Ier5
2010003D24Rik	C81431
2010003D24Rik	BB070754
2010003D24Rik	1700085C21Rik
2010003D24Rik	Ang2
2010003D24Rik	XM_358291
2010003H20Rik	Olfr366
2010003H20Rik	mCT3269
2010003H20Rik	Olfr736
2010003H20Rik	3200001G23Rik
2010003H20Rik	1700123O21Rik
2010003H20Rik	Olfr771
2010003H20Rik	Cntnap2
2010003K10Rik	Epha5
2010003K10Rik	8430434A19Rik
2010003K10Rik	MMS010061609
2010003K10Rik	mCT155246
2010003K10Rik	Bcl9
2010003K10Rik	Olfr1156
2010003K10Rik	XM_358114
2010003K10Rik	1700094J05Rik
2010003K10Rik	Glrb
2010003K15Rik	CU075549.1
2010003K15Rik	C730048C13Rik
2010003K15Rik	Rdh19
2010005H15Rik	XM_359212
2010005H15Rik	2610027C15Rik
2010005J08Rik	D230015J17Rik
2010005J08Rik	D230040A04Rik
2010005J08Rik	C86807
2010005J08Rik	AW556556
2010005J08Rik	AW492775
2010005J08Rik	3830408D07Rik
2010005J08Rik	Mapk6
2010005J08Rik	Per1
2010005J08Rik	Polr2h
2010005J08Rik	9130009M17Rik
2010005J08Rik	5430406J06Rik
2010005J08Rik	Ttc19
2010005J08Rik	AK051929
2010005J08Rik	E430026H10Rik
2010005J08Rik	MMS010031431
2010007E15Rik	Gm40
2010007H06Rik	Invs
2010007H12Rik	Tbx6
2010007H12Rik	3110006E14Rik
2010011I20Rik	Aurka
2010012O05Rik	Phf23
2010012O05Rik	Col17a1
2010012O05Rik	Kazald1
2010012O05Rik	Pprc1
2010012P19Rik	Chac1
2010012P19Rik	1110055C04Rik
2010012P19Rik	Pdap1
2010012P19Rik	XM_193234
2010012P19Rik	Adora2b
2010012P19Rik	Purb
2010012P19Rik	Xaf1
2010012P19Rik	Ybx2
2010012P19Rik	Lin52
2010012P19Rik	Glp2r
2010012P19Rik	Pfn1
2010012P19Rik	Rnf123
2010013B24Rik	Dnahc5
2010013B24Rik	Vmn2r4
2010013B24Rik	5930403L14Rik
2010013B24Rik	Wdr76
2010015L04Rik	Tbc1d21
2010016I18Rik	4930529L06Rik
2010016I18Rik	XM_140811
2010016I18Rik	Gm1752
2010016I18Rik	Clec2e
2010016I18Rik	mCT154988
2010016I18Rik	C81452
2010016I18Rik	Upk3a
2010016I18Rik	2610020C07Rik
2010016I18Rik	3110001K24Rik
2010103J01Rik	AU017962
2010106C02Rik	2310005E17Rik
2010106C02Rik	1700063H06Rik
2010106C02Rik	Olfr1370
2010106E10Rik	C330021H03Rik
2010106E10Rik	mCT167221
2010106E10Rik	S100g
2010106E10Rik	Galnt9
2010106G01Rik	2010106G01Rik
2010106G01Rik	Musk
2010106G01Rik	Mcts2
2010106G01Rik	Trpm7
2010106G01Rik	BC052040
2010106G01Rik	Lonrf1
2010106G01Rik	Anxa6
2010106G01Rik	E330034L11Rik
2010107C10Rik	Dgat2
2010107E04Rik	Mll5
2010107E04Rik	Sipa1l3
2010107E04Rik	Tomm7
2010107E04Rik	Snhg8
2010107E04Rik	Trub2
2010107E04Rik	Serpina3k
2010107E04Rik	Maf
2010107E04Rik	A530016L24Rik
2010107E04Rik	Stk40
2010107E04Rik	1810035L17Rik
2010107E04Rik	Hadhb
2010109A12Rik	AF291468
2010109K11Rik	BC031353
2010109N18Rik	BB230421
2010110P09Rik	Mylk
2010111I01Rik	Ovol1
2010111I01Rik	Plekhm3
2010111I01Rik	Ppfibp1
2010111I01Rik	Tppp3
2010111I01Rik	Prkg1
2010111I01Rik	Mael
2010204N08Rik	Defcr16
2010204N08Rik	Vil1
2010300C02Rik	Phyhd1
2010305A19Rik	9430079G20Rik
2010305A19Rik	Qrsl1
2010305A19Rik	Cgrrf1
2010305C02Rik	Cxcl16
2010308F09Rik	Med13l
2010308F09Rik	A730055C05Rik
2010308F09Rik	A430107D22Rik
2010308F09Rik	A1300008O04Rik
2010308F09Rik	Fnbp4
2010308F09Rik	Fkbp11
2010308F09Rik	Zfp14
2010308F09Rik	Prim1
[truncated: 73,093 more rows]
