# Supplementary material for: Resolving candidate genes of mouse skeletal muscle QTL via RNA-Seq and expression network analyses
Source: BMC Genomics. 2012 Nov 5;13:592. doi: 10.1186/1471-2164-13-592 (PMC3505184; doi:10.1186/1471-2164-13-592)
Supplement: Additional file 7 — Contains Key Driver network analysis results. [file 1471-2164-13-592-S7.xlsx]

## Sheet: Readme
Table S4 (Key Driver analysis results; 116 genes)
Ensembl_Gene			Ensembl gene ID
Gene			NCBI gene ID
Chr			Chromosome
Start (bp)			Start position
End (bp)			End position
Locus			Skeletal muscle weight loci (Lionikas et al 2010)
pvalue			the enrichment p value from a hypergeometric test of whether the gene set is more enriched in a particular subnetwork (downstream of a node being considered as a Key Driver) than expected by chance
corrected-pvalue			Bonferroni-adjusted for multiple-testing
qvalue			a q-value is computed to estimate false discoveries by generating random gene sets equal in size to those being tested to get a null distribution
hits			the number of genes that overlap between the gene set and the subnetwork being tested
downstream			the number of genes in the subnetwork being tested

## Sheet: Key Drivers
Ensembl_Gene	Gene	Chr	Start (bp)	End (bp)	Locus	pvalue	corrected-pvalue	qvalue	hits	downstream
ENSMUSG00000027479	Mapre1	2	153567010	153599046	Skmw21	1.32e-05	0.076	1.15e-06	169	858
ENSMUSG00000059842	Zfp341	2	154439033	154472557	Skmw21	0.000576	1	3.05e-05	119	613
ENSMUSG00000074656	Eif2s2	2	154697146	154718671	Skmw21	1.1e-07	0.000636	1.15e-06	354	1938
ENSMUSG00000027597	Ahcy	2	154885046	154900233	Skmw21	2.15e-06	0.0124	1.15e-06	171	846
ENSMUSG00000038383	Pigu	2	155073242	155183166	Skmw21	1.27e-05	0.0731	1.15e-06	56	218
ENSMUSG00000027602	Map1lc3a	2	155102033	155103809	Skmw21	3.32e-05	0.192	1.97e-06	160	817
ENSMUSG00000027605	Acss2	2	155343684	155411460	Skmw21	0.00138	1	0.000111	28	107
ENSMUSG00000027611	Procr	2	155576853	155581207	Skmw21	0.00473	1	0.000621	178	1017
ENSMUSG00000005882	Uqcc	2	155672630	155756046	Skmw21	0.000683	1	3.69e-05	192	1064
ENSMUSG00000038116	Phf20	2	156022202	156135688	Skmw21	1.69e-07	0.000976	1.15e-06	176	845
ENSMUSG00000027624	Epb4.1l1	2	156246645	156368950	Skmw21	0.0318	1	0.00815	10	36
ENSMUSG00000016024	Lbp	2	158132229	158158588	Skmw22	8.72e-07	0.00504	1.15e-06	465	2705
ENSMUSG00000044405	Adig	2	158328348	158333934	Skmw22	2.64e-09	1.53e-05	1.15e-06	295	1512
ENSMUSG00000074622	Mafb	2	160189439	160192801	Skmw22	0.00019	1	5.94e-06	455	2749
ENSMUSG00000070544	Top1	2	160471624	160548500	Skmw22	0.00134	1	0.000108	157	859
ENSMUSG00000057133	Chd6	2	160772714	160934811	Skmw22	0.0452	1	0.0117	26	126
ENSMUSG00000053141	Ptprt	2	161347726	162486883	Skmw22	4.62e-07	0.00267	1.15e-06	400	2261
ENSMUSG00000028420	Tmem38b	4	53838917	53874891	Skmw23	0.000208	1	5.94e-06	452	2731
ENSMUSG00000060206	Zfp462	4	54957920	55096435	Skmw23	0.000165	0.954	5.94e-06	323	1871
ENSMUSG00000028426	Rad23b	4	55362915	55405109	Skmw23	1.98e-08	0.000115	1.15e-06	404	2236
ENSMUSG00000003032	Klf4	4	55540015	55545347	Skmw23	2.86e-08	0.000165	1.15e-06	367	2001
ENSMUSG00000029158	Yipf7	5	69907914	69933886	Skmw24	3.83e-10	2.21e-06	1.15e-06	462	2561
ENSMUSG00000046808	Atp10d	5	72594568	72690014	Skmw24	0.0264	1	0.0065	37	183
ENSMUSG00000029217	Tec	5	73146957	73259722	Skmw24	4.96e-09	2.87e-05	1.15e-06	227	1106
ENSMUSG00000029152	Ociad1	5	73684063	73705323	Skmw24	0.000227	1	5.94e-06	95	459
ENSMUSG00000029153	Ociad2	5	73713438	73730186	Skmw24	1.47e-10	8.5e-07	1.15e-06	181	803
ENSMUSG00000029156	Sgcb	5	74026490	74038983	Skmw24	0.00228	1	0.000205	35	147
ENSMUSG00000029228	Lnx1	5	74988471	75098936	Skmw24	3.5e-06	0.0202	1.15e-06	396	2271
ENSMUSG00000029231	Pdgfra	5	75548361	75594218	Skmw24	5.28e-09	3.05e-05	1.15e-06	492	2802
ENSMUSG00000062960	Kdr	5	76328852	76374483	Skmw24	2.6e-07	0.0015	1.15e-06	113	491
ENSMUSG00000029238	Clock	5	76639992	76733817	Skmw24	2.07e-07	0.0012	1.15e-06	115	500
ENSMUSG00000029246	Ppat	5	77342274	77380603	Skmw24	5.94e-06	0.0343	1.15e-06	113	521
ENSMUSG00000072852	2310040G07Rik	5	77357393	77376783	Skmw24	8.6e-08	0.000497	1.15e-06	247	1262
ENSMUSG00000029247	Paics	5	77380332	77396534	Skmw24	2.5e-05	0.144	1.97e-06	487	2920
ENSMUSG00000036256	Igfbp7	5	77778271	77837070	Skmw24	2.6e-05	0.15	1.97e-06	298	1672
ENSMUSG00000029822	Osbpl3	6	50243329	50406200	Skmw25	0.00462	1	0.000599	119	648
ENSMUSG00000038301	Snx10	6	51473900	51540678	Skmw25	0.00017	0.979	5.94e-06	299	1716
ENSMUSG00000059182	Skap2	6	51809165	51962548	Skmw25	0.00114	1	8.46e-05	233	1334
ENSMUSG00000038210	Hoxa11	6	52192107	52195809	Skmw25	0.000343	1	1.47e-05	201	1107
ENSMUSG00000030042	Pole4	6	82568986	82655359	Skmw26	1.21e-05	0.0696	1.15e-06	456	2695
ENSMUSG00000068335	Dok1	6	82980928	82983465	Skmw26	0.00777	1	0.00119	246	1466
ENSMUSG00000030031	Kbtbd8	6	95067234	95079712	Skmw28	2.66e-06	0.0154	1.15e-06	419	2418
ENSMUSG00000061838	Suclg2	6	95424131	95668794	Skmw28	7.53e-08	0.000435	1.15e-06	311	1658
ENSMUSG00000030067	Foxp1	6	98875332	99216526	Skmw28	0.000408	1	1.77e-05	137	716
ENSMUSG00000057604	Lmcd1	6	112223752	112280419	Skmw29	1.64e-07	0.000945	1.15e-06	523	3070
ENSMUSG00000030278	Cidec	6	113374628	113385754	Skmw29	0.000735	1	4.05e-05	606	3822
ENSMUSG00000030284	Creld1	6	113433291	113443332	Skmw29	0.000532	1	2.67e-05	155	830
ENSMUSG00000030214	Plbd1	6	136560591	136610449	Skmw31	2.13e-06	0.0123	1.15e-06	262	1401
ENSMUSG00000030218	Mgp	6	136820957	136824326	Skmw31	5.6e-05	0.323	2.89e-06	169	879
ENSMUSG00000030220	Arhgdib	6	136872044	136890420	Skmw31	1.83e-07	0.00106	1.15e-06	377	2095
ENSMUSG00000015766	Eps8	6	137425766	137603397	Skmw31	0.0335	1	0.00856	98	559
ENSMUSG00000008540	Mgst1	6	138088837	138105276	Skmw31	2.17e-06	0.0125	1.15e-06	543	3255
ENSMUSG00000085850	4833412C05Rik	7	74929611	74948382	Skmw32	7.35e-06	0.0425	1.15e-06	173	874
ENSMUSG00000015709	Arnt2	7	91394791	91558474	Skmw33	3.19e-07	0.00184	1.15e-06	427	2433
ENSMUSG00000030630	Fah	7	91733669	91755232	Skmw33	1.04e-05	0.0598	1.15e-06	452	2665
ENSMUSG00000030629	Zfand6	7	91763564	91827900	Skmw33	1.02e-07	0.000589	1.15e-06	508	2959
ENSMUSG00000062878	Olfr298	7	93637061	93638059	Skmw33	0.000991	1	7.04e-05	97	490
ENSMUSG00000039405	Prss23	7	96657619	96666054	Skmw33	0.0132	1	0.00238	407	2547
ENSMUSG00000059263	Usp47	7	119167020	119254893	Skmw34	5.46e-05	0.315	2.89e-06	184	970
ENSMUSG00000030772	Dkk3	7	119259537	119301933	Skmw34	2.8e-06	0.0162	1.15e-06	190	963
ENSMUSG00000038244	Mical2	7	119369370	119498708	Skmw34	4.2e-08	0.000243	1.15e-06	114	481
ENSMUSG00000030770	Parva	7	119571019	119735206	Skmw34	3.04e-10	1.76e-06	1.15e-06	422	2293
ENSMUSG00000085945	2310014F06Rik	7	119756074	119823595	Skmw34	0.00868	1	0.00136	31	137
ENSMUSG00000055116	Arntl	7	120350979	120457636	Skmw34	0.0021	1	0.000187	621	3955
ENSMUSG00000030759	Far1	7	120657348	120715025	Skmw34	8.16e-07	0.00471	1.15e-06	98	419
ENSMUSG00000055723	Rras2	7	121190302	121261295	Skmw34	0.0252	1	0.00616	21	92
ENSMUSG00000030754	Copb1	7	121359076	121398225	Skmw34	0.00327	1	0.000367	233	1359
ENSMUSG00000030671	Pde3b	7	121558795	121682765	Skmw34	1.39e-06	0.00804	1.15e-06	512	3033
ENSMUSG00000042105	Inpp5f	7	135754842	135839939	Skmw35	0.000352	1	1.55e-05	163	872
ENSMUSG00000070366	Ppapdc1a	7	136400545	136534922	Skmw35	3.19e-10	1.84e-06	1.15e-06	238	1141
ENSMUSG00000030852	Tacc2	7	137720998	137908298	Skmw35	0.000118	0.679	5.94e-06	193	1038
ENSMUSG00000040298	Btbd16	7	137917583	137969411	Skmw35	2.34e-09	1.35e-05	1.15e-06	177	806
ENSMUSG00000006205	Htra1	7	138079625	138129174	Skmw35	4.98e-09	2.87e-05	1.15e-06	315	1645
ENSMUSG00000040205	Cuzd1	7	138452069	138465806	Skmw35	0.000551	1	2.97e-05	19	59
ENSMUSG00000030861	Acadsb	7	138554115	138589725	Skmw35	1.93e-10	1.12e-06	1.15e-06	261	1273
ENSMUSG00000030862	Cpxm2	7	139234499	139346422	Skmw35	4.05e-05	0.234	1.97e-06	181	947
ENSMUSG00000030934	Oat	7	139749162	139768029	Skmw35	1.16e-06	0.00669	1.15e-06	232	1206
ENSMUSG00000030967	Zranb1	7	140122825	140178074	Skmw35	0.000385	1	1.62e-05	150	794
ENSMUSG00000038894	Irs2	8	11004468	11008430	Skmw36	5.68e-08	0.000328	1.15e-06	340	1838
ENSMUSG00000031502	Col4a1	8	11198423	11312826	Skmw36	8e-06	0.0462	1.15e-06	441	2586
ENSMUSG00000031503	Col4a2	8	11312805	11449287	Skmw36	4.1e-06	0.0237	1.15e-06	547	3295
ENSMUSG00000031442	Mcf2l	8	12873806	13020527	Skmw36	7.53e-06	0.0435	1.15e-06	535	3224
ENSMUSG00000031446	Cul4a	8	13105621	13147940	Skmw36	4e-11	2.31e-07	1.15e-06	401	2129
ENSMUSG00000038515	Grtp1	8	13175162	13200620	Skmw36	2.23e-06	0.0129	1.15e-06	180	900
ENSMUSG00000031448	Adprhl1	8	13235662	13254162	Skmw36	1.03e-05	0.0595	1.15e-06	608	3741
ENSMUSG00000050052	2610019F03Rik	8	13952009	13975032	Skmw36	3.74e-08	0.000216	1.15e-06	338	1819
ENSMUSG00000039661	Dusp26	8	32199943	32207519	Skmw37	0.007	1	0.00103	45	213
ENSMUSG00000031584	Gsr	8	34762995	34808635	Skmw37	2.28e-06	0.0132	1.15e-06	226	1179
ENSMUSG00000031513	Leprotl1	8	35198626	35210087	Skmw37	1.7e-06	0.00982	1.15e-06	264	1410
ENSMUSG00000031532	Tmem66	8	35217692	35233897	Skmw37	2.35e-09	1.36e-05	1.15e-06	432	2388
ENSMUSG00000046794	Ppp1r3b	8	36438795	36451178	Skmw37	5.47e-10	3.16e-06	1.15e-06	401	2164
ENSMUSG00000031523	Dlc1	8	37630805	37796108	Skmw37	0.00286	1	0.000295	90	464
ENSMUSG00000063253	Scoc	8	85958392	85982290	Skmw39	3.22e-06	0.0186	1.15e-06	553	3332
ENSMUSG00000033938	Ndufb7	8	86090570	86095525	Skmw39	6.54e-05	0.378	3.77e-06	222	1208
ENSMUSG00000031708	Tecr	8	86095599	86118361	Skmw39	1.29e-06	0.00746	1.15e-06	355	1985
ENSMUSG00000005483	Dnajb1	8	86132172	86135801	Skmw39	0.0253	1	0.00616	49	253
ENSMUSG00000013033	Lphn1	8	86424004	86465853	Skmw39	2.02e-06	0.0117	1.15e-06	203	1037
ENSMUSG00000005465	Il27ra	8	86554193	86566488	Skmw39	0.00978	1	0.00158	16	59
ENSMUSG00000053560	Ier2	8	87185985	87186650	Skmw39	3.65e-06	0.0211	1.15e-06	346	1945
ENSMUSG00000001909	Trmt1	8	87213156	87223707	Skmw39	1.74e-06	0.01	1.15e-06	401	2291
ENSMUSG00000001911	Nfix	8	87223775	87324243	Skmw39	0.00283	1	0.000291	639	4090
ENSMUSG00000003814	Calr	8	87365749	87370833	Skmw39	6.04e-05	0.349	3.77e-06	405	2388
ENSMUSG00000003809	Gcdh	8	87410292	87417820	Skmw39	4.12e-05	0.238	1.97e-06	43	160
ENSMUSG00000054191	Klf1	8	87425827	87429184	Skmw39	3.86e-07	0.00223	1.15e-06	96	402
ENSMUSG00000003812	Dnase2a	8	87432459	87446814	Skmw39	3.75e-07	0.00217	1.15e-06	559	3334
ENSMUSG00000005161	Prdx2	8	87493486	87498733	Skmw39	0.00133	1	0.000107	559	3510
ENSMUSG00000052837	Junb	8	87501294	87502328	Skmw39	9.04e-06	0.0522	1.15e-06	309	1723
ENSMUSG00000059355	BC056474	8	87604639	87606238	Skmw39	0.000537	1	2.75e-05	219	1229
ENSMUSG00000020427	Igfbp3	11	7106089	7113900	Skmw40	1.29e-06	0.00746	1.15e-06	180	893
ENSMUSG00000020467	Efemp1	11	28753204	28826743	Skmw41	1.73e-08	9.96e-05	1.15e-06	441	2478
ENSMUSG00000020459	Mtif2	11	29426408	29445279	Skmw41	7.16e-05	0.413	3.77e-06	150	768
ENSMUSG00000020300	Cpeb4	11	31770940	31835634	Skmw42	1.44e-09	8.33e-06	1.15e-06	372	1990
ENSMUSG00000069919	Hba-a1	11	32183511	32184465	Skmw42	0.0157	1	0.00296	44	217
ENSMUSG00000069917	Hba-a2	11	32196489	32197298	Skmw42	0.000866	1	5.82e-05	37	150
ENSMUSG00000020272	Stk10	11	32433305	32524587	Skmw42	1.95e-07	0.00112	1.15e-06	340	1857
ENSMUSG00000056427	Slit3	11	34934726	35522009	Skmw42	1.09e-06	0.00626	1.15e-06	522	3097
