# Supplementary material for: Resolving candidate genes of mouse skeletal muscle QTL via RNA-Seq and expression network analyses
Source: BMC Genomics. 2012 Nov 5;13:592. doi: 10.1186/1471-2164-13-592 (PMC3505184; doi:10.1186/1471-2164-13-592)
Supplement: Additional file 8 — Contains DAVID analyses results in DE and LSRN gene sets. [file 1471-2164-13-592-S8.xlsx]

## Sheet: Readme
DAVID analyses results
LSRN & DE GO-Terms	GO-Chart-table for LSRN and DE gene sets
LSRN Clustering	Clustering -table for LSRN gene set.
DE Clustering	Clustering -table for DE gene set.

## Sheet: LSRN & DE GO-Terms
GO-Terms enriched			DE genes					LSRN genes
Category	Go-Term	Go-Description	Count	%	PValue	Fold Enrichment	Benjamini	Count	%	PValue	Fold Enrichment	Benjamini
GOTERM_CC_FAT	GO:0043292	contractile fiber	18	1.83486	1.86809e-06	4.00876	9.09986e-05	16	3.02457	7.06383e-08	5.88251	6.99317e-06
GOTERM_CC_FAT	GO:0030017	sarcomere	17	1.73293	7.96724e-07	4.49594	5.43351e-05	15	2.83554	5.07162e-08	6.54888	7.53132e-06
GOTERM_CC_FAT	GO:0044449	contractile fiber part	17	1.73293	2.19542e-06	4.18227	9.35757e-05	15	2.83554	1.30678e-07	6.09198	9.70282e-06
GOTERM_CC_FAT	GO:0030016	myofibril	18	1.83486	9.98048e-07	4.18497	5.67208e-05	16	3.02457	3.89272e-08	6.14108	1.15613e-05
GOTERM_CC_FAT	GO:0044429	mitochondrial part	49	4.9949	7.64154e-06	1.97846	0.000260543	36	6.80529	2.54933e-06	2.39959	0.000151419
GOTERM_CC_FAT	GO:0016460	myosin II complex	6	0.611621	0.000138093	10.5787	0.00335813	6	1.13422	1.23849e-05	17.4637	0.000612869
GOTERM_CC_FAT	GO:0005759	mitochondrial matrix	21	2.14067	8.32594e-05	2.72579	0.00236326	17	3.21361	1.70446e-05	3.64273	0.000722922
GOTERM_CC_FAT	GO:0031980	mitochondrial lumen	21	2.14067	8.32594e-05	2.72579	0.00236326	17	3.21361	1.70446e-05	3.64273	0.000722922
GOTERM_CC_FAT	GO:0032982	myosin filament	6	0.611621	0.000465205	8.46294	0.00986798	6	1.13422	4.37461e-05	13.9709	0.00162279
GOTERM_CC_FAT	GO:0016459	myosin complex	11	1.1213	0.000518282	3.81526	0.0103449	10	1.89036	5.32764e-05	5.7258	0.00175662
GOTERM_CC_FAT	GO:0044420	extracellular matrix part	19	1.9368	2.32485e-07	4.36945	1.98191e-05	12	2.26843	5.97896e-05	4.55574	0.00177423
GOTERM_CC_FAT	GO:0005859	muscle myosin complex	5	0.509684	0.000820367	10.5787	0.0126403	5	0.94518	0.000119722	17.4637	0.00273161
GOTERM_CC_FAT	GO:0005739	mitochondrion	94	9.58206	4.61773e-05	1.50438	0.0014305	62	11.7202	0.000101893	1.63805	0.00274746
GOTERM_CC_FAT	GO:0031674	I band	10	1.01937	0.00075153	3.99195	0.0127366	9	1.70132	0.000117718	5.93106	0.00290946
GOTERM_CC_FAT	GO:0005604	basement membrane	17	1.73293	2.11902e-07	4.92706	2.40859e-05	10	1.89036	0.000220792	4.78457	0.00436262
GOTERM_CC_FAT	GO:0031012	extracellular matrix	38	3.8736	1.6846e-07	2.60188	5.74431e-05	22	4.15879	0.000215244	2.48674	0.00455633
GOTERM_CC_FAT	GO:0005578	proteinaceous extracellular matrix	37	3.77166	1.82492e-07	2.63577	3.11143e-05	21	3.96975	0.000344352	2.46961	0.00637274
GOTERM_MF_FAT	GO:0005520	insulin-like growth factor binding	4	0.407747	0.0751926	4.00663	0.78043	7	1.32325	2.25322e-05	11.427	0.0127613
GOTERM_CC_FAT	GO:0005740	mitochondrial envelope	34	3.46585	0.000889789	1.83977	0.0131112	24	4.53686	0.000864864	2.14388	0.0150025
GOTERM_MF_FAT	GO:0017076	purine nucleotide binding	117	11.9266	0.000190476	1.37802	0.0457199	80	15.1229	6.55786e-05	1.53559	0.0185169
GOTERM_CC_FAT	GO:0005863	striated muscle thick filament	4	0.407747	0.00489798	10.5787	0.062367	4	0.756144	0.00116147	17.4637	0.0189927
GOTERM_CC_FAT	GO:0044421	extracellular region part	65	6.62589	6.91767e-06	1.77678	0.000262069	38	7.18336	0.00142071	1.71478	0.0219787
GOTERM_CC_FAT	GO:0005743	mitochondrial inner membrane	28	2.85423	0.000808648	2.00137	0.0130503	19	3.59168	0.00212213	2.24196	0.029598
GOTERM_CC_FAT	GO:0031966	mitochondrial membrane	31	3.16004	0.00252889	1.78228	0.0339481	22	4.15879	0.00203573	2.08805	0.0298082
GOTERM_CC_FAT	GO:0019866	organelle inner membrane	28	2.85423	0.00176259	1.89874	0.0247541	19	3.59168	0.00372549	2.12699	0.0491395
GOTERM_MF_FAT	GO:0001882	nucleoside binding	102	10.3976	0.000107592	1.4427	0.038874	67	12.6654	0.000278158	1.54442	0.0514847
GOTERM_MF_FAT	GO:0001883	purine nucleoside binding	100	10.1937	0.000212698	1.42355	0.0384356	66	12.4764	0.000399624	1.5312	0.055366
GOTERM_MF_FAT	GO:0000166	nucleotide binding	126	12.844	0.00241391	1.27192	0.163158	86	16.2571	0.00054163	1.41482	0.0598939
GOTERM_MF_FAT	GO:0019838	growth factor binding	10	1.01937	0.00504403	3.06062	0.287379	9	1.70132	0.000832426	4.48919	0.0760648
GOTERM_CC_FAT	GO:0031967	organelle envelope	38	3.8736	0.0144269	1.48885	0.162203	27	5.10397	0.00644132	1.74637	0.0800594
GOTERM_CC_FAT	GO:0031975	envelope	38	3.8736	0.0153302	1.48336	0.166114	27	5.10397	0.0067988	1.73992	0.0809571
GOTERM_MF_FAT	GO:0030554	adenyl nucleotide binding	97	9.88787	0.00055896	1.39253	0.0791091	63	11.9093	0.00146235	1.47397	0.0885177
GOTERM_MF_FAT	GO:0032553	ribonucleotide binding	110	11.213	0.000703607	1.34967	0.0828248	72	13.6106	0.00115193	1.43974	0.0895844
GOTERM_MF_FAT	GO:0032555	purine ribonucleotide binding	110	11.213	0.000703607	1.34967	0.0828248	72	13.6106	0.00115193	1.43974	0.0895844
GOTERM_MF_FAT	GO:0046983	protein dimerization activity	23	2.34455	0.058368	1.4907	0.728458	21	3.96975	0.00133114	2.21819	0.0905424

## Sheet: LSRN Clustering
Annotation Cluster 1	Enrichment Score: 4.67645409161346
Category	Term	Count	%	PValue	Genes	List Total	Pop Hits	Pop Total	Fold Enrichment	Bonferroni	Benjamini	FDR
GOTERM_CC_FAT	GO:0030016~myofibril	16	3.02457	3.89272e-08	ENSMUSG00000060180, ENSMUSG00000031972, ENSMUSG00000051747, ENSMUSG00000053093, ENSMUSG00000020908, ENSMUSG00000068614, ENSMUSG00000055775, ENSMUSG00000030730, ENSMUSG00000052374, ENSMUSG00000031740, ENSMUSG00000024803, ENSMUSG00000025172, ENSMUSG00000033196, ENSMUSG00000032060, ENSMUSG00000028116, ENSMUSG00000004951	358	91	12504	6.14108	1.15613e-05	1.15613e-05	5.19388e-05
GOTERM_CC_FAT	GO:0030017~sarcomere	15	2.83554	5.07162e-08	ENSMUSG00000060180, ENSMUSG00000031972, ENSMUSG00000051747, ENSMUSG00000053093, ENSMUSG00000068614, ENSMUSG00000055775, ENSMUSG00000030730, ENSMUSG00000052374, ENSMUSG00000031740, ENSMUSG00000024803, ENSMUSG00000025172, ENSMUSG00000033196, ENSMUSG00000032060, ENSMUSG00000028116, ENSMUSG00000004951	358	80	12504	6.54888	1.50626e-05	7.53132e-06	6.76682e-05
GOTERM_CC_FAT	GO:0043292~contractile fiber	16	3.02457	7.06383e-08	ENSMUSG00000060180, ENSMUSG00000031972, ENSMUSG00000051747, ENSMUSG00000053093, ENSMUSG00000020908, ENSMUSG00000068614, ENSMUSG00000055775, ENSMUSG00000030730, ENSMUSG00000052374, ENSMUSG00000031740, ENSMUSG00000024803, ENSMUSG00000025172, ENSMUSG00000033196, ENSMUSG00000032060, ENSMUSG00000028116, ENSMUSG00000004951	358	95	12504	5.88251	2.09794e-05	6.99317e-06	9.42494e-05
GOTERM_CC_FAT	GO:0044449~contractile fiber part	15	2.83554	1.30678e-07	ENSMUSG00000060180, ENSMUSG00000031972, ENSMUSG00000051747, ENSMUSG00000053093, ENSMUSG00000068614, ENSMUSG00000055775, ENSMUSG00000030730, ENSMUSG00000052374, ENSMUSG00000031740, ENSMUSG00000024803, ENSMUSG00000025172, ENSMUSG00000033196, ENSMUSG00000032060, ENSMUSG00000028116, ENSMUSG00000004951	358	86	12504	6.09198	3.88107e-05	9.70282e-06	0.000174358
GOTERM_CC_FAT	GO:0031674~I band	9	1.70132	0.000117718	ENSMUSG00000024803, ENSMUSG00000051747, ENSMUSG00000025172, ENSMUSG00000068614, ENSMUSG00000032060, ENSMUSG00000028116, ENSMUSG00000030730, ENSMUSG00000004951, ENSMUSG00000052374	358	53	12504	5.93106	0.0343602	0.00290946	0.156952
GOTERM_CC_FAT	GO:0015629~actin cytoskeleton	13	2.45747	0.0146933	ENSMUSG00000060180, ENSMUSG00000059741, ENSMUSG00000031972, ENSMUSG00000051747, ENSMUSG00000053093, ENSMUSG00000020908, ENSMUSG00000055775, ENSMUSG00000052374, ENSMUSG00000020900, ENSMUSG00000042451, ENSMUSG00000033196, ENSMUSG00000018387, ENSMUSG00000028116	358	205	12504	2.21491	0.987677	0.161257	17.922
GOTERM_BP_FAT	GO:0006936~muscle contraction	6	1.13422	0.0285669	ENSMUSG00000060180, ENSMUSG00000051747, ENSMUSG00000033196, ENSMUSG00000053093, ENSMUSG00000055775, ENSMUSG00000052374	391	60	13588	3.47519	1	0.687483	38.9603
GOTERM_BP_FAT	GO:0003012~muscle system process	6	1.13422	0.0430424	ENSMUSG00000060180, ENSMUSG00000051747, ENSMUSG00000033196, ENSMUSG00000053093, ENSMUSG00000055775, ENSMUSG00000052374	391	67	13588	3.11211	1	0.7359	52.733
Annotation Cluster 2	Enrichment Score: 3.3489054673070537
Category	Term	Count	%	PValue	Genes	List Total	Pop Hits	Pop Total	Fold Enrichment	Bonferroni	Benjamini	FDR
INTERPRO	IPR000867:Insulin-like growth factor-binding protein, IGFBP	7	1.32325	8.34309e-06	ENSMUSG00000028195, ENSMUSG00000026185, ENSMUSG00000037406, ENSMUSG00000019997, ENSMUSG00000036256, ENSMUSG00000020427, ENSMUSG00000006205	489	19	17763	13.383	0.00760489	0.00760489	0.0130318
SMART	SM00121:IB	7	1.32325	1.06725e-05	ENSMUSG00000028195, ENSMUSG00000026185, ENSMUSG00000037406, ENSMUSG00000019997, ENSMUSG00000036256, ENSMUSG00000020427, ENSMUSG00000006205	264	19	9131	12.7426	0.00186596	0.00186596	0.0130832
GOTERM_MF_FAT	GO:0005520~insulin-like growth factor binding	7	1.32325	2.25322e-05	ENSMUSG00000028195, ENSMUSG00000026185, ENSMUSG00000037406, ENSMUSG00000019997, ENSMUSG00000036256, ENSMUSG00000020427, ENSMUSG00000006205	370	22	13288	11.427	0.0127613	0.0127613	0.0330395
UP_SEQ_FEATURE	domain:IGFBP N-terminal	6	1.13422	0.000159937	ENSMUSG00000028195, ENSMUSG00000026185, ENSMUSG00000019997, ENSMUSG00000036256, ENSMUSG00000020427, ENSMUSG00000006205	490	18	16021	10.8986	0.253402	0.253402	0.27173
SP_PIR_KEYWORDS	Growth factor binding	5	0.94518	0.000605894	ENSMUSG00000028195, ENSMUSG00000026185, ENSMUSG00000036256, ENSMUSG00000020427, ENSMUSG00000006205	492	15	17854	12.0962	0.210033	0.0233007	0.838395
GOTERM_MF_FAT	GO:0019838~growth factor binding	9	1.70132	0.000832426	ENSMUSG00000031502, ENSMUSG00000028195, ENSMUSG00000026185, ENSMUSG00000037406, ENSMUSG00000019997, ENSMUSG00000036256, ENSMUSG00000020427, ENSMUSG00000029231, ENSMUSG00000006205	370	72	13288	4.48919	0.377916	0.0760648	1.21388
INTERPRO	IPR017891:Insulin-like growth factor binding protein, N-terminal	4	0.756144	0.00288431	ENSMUSG00000028195, ENSMUSG00000026185, ENSMUSG00000019997, ENSMUSG00000020427	489	11	17763	13.2091	0.928849	0.281342	4.41174
GOTERM_BP_FAT	GO:0001558~regulation of cell growth	9	1.70132	0.00489117	ENSMUSG00000028195, ENSMUSG00000000305, ENSMUSG00000023905, ENSMUSG00000026185, ENSMUSG00000037406, ENSMUSG00000019997, ENSMUSG00000036256, ENSMUSG00000020427, ENSMUSG00000006205	391	92	13588	3.39964	0.999883	0.395194	8.01203
GOTERM_BP_FAT	GO:0040008~regulation of growth	10	1.89036	0.317181	ENSMUSG00000028195, ENSMUSG00000000305, ENSMUSG00000023905, ENSMUSG00000026185, ENSMUSG00000037406, ENSMUSG00000019997, ENSMUSG00000036256, ENSMUSG00000020427, ENSMUSG00000020150, ENSMUSG00000006205	391	256	13588	1.3575	1	0.971988	99.8494
Annotation Cluster 3	Enrichment Score: 3.3186672423496963
Category	Term	Count	%	PValue	Genes	List Total	Pop Hits	Pop Total	Fold Enrichment	Bonferroni	Benjamini	FDR
GOTERM_CC_FAT	GO:0044429~mitochondrial part	36	6.80529	2.54933e-06	ENSMUSG00000035505, ENSMUSG00000026003, ENSMUSG00000031974, ENSMUSG00000029433, ENSMUSG00000027673, ENSMUSG00000040740, ENSMUSG00000027984, ENSMUSG00000029153, ENSMUSG00000036880, ENSMUSG00000032563, ENSMUSG00000073676, ENSMUSG00000020079, ENSMUSG00000032527, ENSMUSG00000008540, ENSMUSG00000024526, ENSMUSG00000018740, ENSMUSG00000027332, ENSMUSG00000027076, ENSMUSG00000007033, ENSMUSG00000019082,…	358	524	12504	2.39959	0.000756866	0.000151419	0.0034014
GOTERM_CC_FAT	GO:0031980~mitochondrial lumen	17	3.21361	1.70446e-05	ENSMUSG00000003809, ENSMUSG00000026003, ENSMUSG00000030861, ENSMUSG00000044986, ENSMUSG00000027984, ENSMUSG00000032563, ENSMUSG00000019577, ENSMUSG00000020079, ENSMUSG00000025150, ENSMUSG00000073676, ENSMUSG00000032527, ENSMUSG00000030934, ENSMUSG00000035561, ENSMUSG00000027332, ENSMUSG00000037531, ENSMUSG00000046598, ENSMUSG00000007033	358	163	12504	3.64273	0.00504949	0.000722922	0.0227394
GOTERM_CC_FAT	GO:0005759~mitochondrial matrix	17	3.21361	1.70446e-05	ENSMUSG00000003809, ENSMUSG00000026003, ENSMUSG00000030861, ENSMUSG00000044986, ENSMUSG00000027984, ENSMUSG00000032563, ENSMUSG00000019577, ENSMUSG00000020079, ENSMUSG00000025150, ENSMUSG00000073676, ENSMUSG00000032527, ENSMUSG00000030934, ENSMUSG00000035561, ENSMUSG00000027332, ENSMUSG00000037531, ENSMUSG00000046598, ENSMUSG00000007033	358	163	12504	3.64273	0.00504949	0.000722922	0.0227394
SP_PIR_KEYWORDS	transit peptide	29	5.48204	7.14234e-05	ENSMUSG00000035505, ENSMUSG00000026003, ENSMUSG00000031974, ENSMUSG00000029433, ENSMUSG00000027673, ENSMUSG00000027984, ENSMUSG00000036880, ENSMUSG00000020079, ENSMUSG00000032527, ENSMUSG00000031584, ENSMUSG00000020459, ENSMUSG00000027332, ENSMUSG00000021185, ENSMUSG00000024827, ENSMUSG00000003809, ENSMUSG00000030861, ENSMUSG00000025911, ENSMUSG00000061838, ENSMUSG00000019577, ENSMUSG00000030934,…	492	457	17854	2.30278	0.0274023	0.00692211	0.0991718
SP_PIR_KEYWORDS	mitochondrion	42	7.93951	7.57765e-05	ENSMUSG00000035505, ENSMUSG00000026003, ENSMUSG00000031974, ENSMUSG00000029433, ENSMUSG00000040740, ENSMUSG00000027673, ENSMUSG00000027984, ENSMUSG00000036880, ENSMUSG00000032563, ENSMUSG00000073676, ENSMUSG00000020079, ENSMUSG00000031584, ENSMUSG00000032527, ENSMUSG00000008540, ENSMUSG00000020459, ENSMUSG00000018740, ENSMUSG00000027332, ENSMUSG00000021185, ENSMUSG00000024827, ENSMUSG00000027076,…	492	790	17854	1.92927	0.0290479	0.00587829	0.105213
GOTERM_CC_FAT	GO:0005739~mitochondrion	62	11.7202	0.000101893	ENSMUSG00000035505, ENSMUSG00000029433, ENSMUSG00000031974, ENSMUSG00000020079, ENSMUSG00000031584, ENSMUSG00000024526, ENSMUSG00000018740, ENSMUSG00000024827, ENSMUSG00000025486, ENSMUSG00000007033, ENSMUSG00000030088, ENSMUSG00000019082, ENSMUSG00000032942, ENSMUSG00000047205, ENSMUSG00000005161, ENSMUSG00000040147, ENSMUSG00000061838, ENSMUSG00000020085, ENSMUSG00000006221, ENSMUSG00000032883,…	358	1322	12504	1.63805	0.0298103	0.00274746	0.135865
GOTERM_CC_FAT	GO:0005740~mitochondrial envelope	24	4.53686	0.000864864	ENSMUSG00000019082, ENSMUSG00000003809, ENSMUSG00000035505, ENSMUSG00000032942, ENSMUSG00000047205, ENSMUSG00000031974, ENSMUSG00000029433, ENSMUSG00000027673, ENSMUSG00000044986, ENSMUSG00000040740, ENSMUSG00000027984, ENSMUSG00000029153, ENSMUSG00000040147, ENSMUSG00000020085, ENSMUSG00000036880, ENSMUSG00000032883, ENSMUSG00000019577, ENSMUSG00000008540, ENSMUSG00000022404, ENSMUSG00000024526,…	358	391	12504	2.14388	0.226613	0.0150025	1.14781
GOTERM_CC_FAT	GO:0031966~mitochondrial membrane	22	4.15879	0.00203573	ENSMUSG00000019082, ENSMUSG00000003809, ENSMUSG00000035505, ENSMUSG00000032942, ENSMUSG00000047205, ENSMUSG00000031974, ENSMUSG00000027673, ENSMUSG00000044986, ENSMUSG00000040740, ENSMUSG00000029153, ENSMUSG00000027984, ENSMUSG00000040147, ENSMUSG00000020085, ENSMUSG00000036880, ENSMUSG00000032883, ENSMUSG00000019577, ENSMUSG00000008540, ENSMUSG00000022404, ENSMUSG00000018740, ENSMUSG00000027076,…	358	368	12504	2.08805	0.454051	0.0298082	2.68232
GOTERM_CC_FAT	GO:0005743~mitochondrial inner membrane	19	3.59168	0.00212213	ENSMUSG00000019082, ENSMUSG00000003809, ENSMUSG00000035505, ENSMUSG00000032942, ENSMUSG00000047205, ENSMUSG00000031974, ENSMUSG00000027673, ENSMUSG00000044986, ENSMUSG00000040740, ENSMUSG00000029153, ENSMUSG00000027984, ENSMUSG00000040147, ENSMUSG00000036880, ENSMUSG00000019577, ENSMUSG00000008540, ENSMUSG00000022404, ENSMUSG00000018740, ENSMUSG00000027076, ENSMUSG00000046598	358	296	12504	2.24196	0.46791	0.029598	2.79467
GOTERM_CC_FAT	GO:0019866~organelle inner membrane	19	3.59168	0.00372549	ENSMUSG00000019082, ENSMUSG00000003809, ENSMUSG00000035505, ENSMUSG00000032942, ENSMUSG00000047205, ENSMUSG00000031974, ENSMUSG00000027673, ENSMUSG00000044986, ENSMUSG00000040740, ENSMUSG00000029153, ENSMUSG00000027984, ENSMUSG00000040147, ENSMUSG00000036880, ENSMUSG00000019577, ENSMUSG00000008540, ENSMUSG00000022404, ENSMUSG00000018740, ENSMUSG00000027076, ENSMUSG00000046598	358	312	12504	2.12699	0.669958	0.0491395	4.85806
UP_SEQ_FEATURE	transit peptide:Mitochondrion	25	4.7259	0.00571832	ENSMUSG00000035505, ENSMUSG00000026003, ENSMUSG00000031974, ENSMUSG00000029433, ENSMUSG00000027673, ENSMUSG00000027984, ENSMUSG00000020079, ENSMUSG00000032527, ENSMUSG00000031584, ENSMUSG00000020459, ENSMUSG00000027332, ENSMUSG00000021185, ENSMUSG00000024827, ENSMUSG00000003809, ENSMUSG00000030861, ENSMUSG00000025911, ENSMUSG00000061838, ENSMUSG00000019577, ENSMUSG00000030934, ENSMUSG00000035561,…	490	449	16021	1.82049	0.999972	0.927149	9.2949
GOTERM_CC_FAT	GO:0031967~organelle envelope	27	5.10397	0.00644132	ENSMUSG00000035505, ENSMUSG00000029433, ENSMUSG00000031974, ENSMUSG00000027673, ENSMUSG00000040740, ENSMUSG00000029153, ENSMUSG00000027984, ENSMUSG00000036880, ENSMUSG00000030298, ENSMUSG00000008540, ENSMUSG00000024526, ENSMUSG00000018740, ENSMUSG00000027076, ENSMUSG00000019082, ENSMUSG00000003809, ENSMUSG00000024413, ENSMUSG00000032942, ENSMUSG00000047205, ENSMUSG00000044986, ENSMUSG00000040147,…	358	540	12504	1.74637	0.853285	0.0800594	8.26091
GOTERM_CC_FAT	GO:0031975~envelope	27	5.10397	0.0067988	ENSMUSG00000035505, ENSMUSG00000029433, ENSMUSG00000031974, ENSMUSG00000027673, ENSMUSG00000040740, ENSMUSG00000029153, ENSMUSG00000027984, ENSMUSG00000036880, ENSMUSG00000030298, ENSMUSG00000008540, ENSMUSG00000024526, ENSMUSG00000018740, ENSMUSG00000027076, ENSMUSG00000019082, ENSMUSG00000003809, ENSMUSG00000024413, ENSMUSG00000032942, ENSMUSG00000047205, ENSMUSG00000044986, ENSMUSG00000040147,…	358	542	12504	1.73992	0.868156	0.0809571	8.70033
GOTERM_CC_FAT	GO:0031090~organelle membrane	34	6.42722	0.0242797	ENSMUSG00000035505, ENSMUSG00000031974, ENSMUSG00000020205, ENSMUSG00000040170, ENSMUSG00000027673, ENSMUSG00000040740, ENSMUSG00000055782, ENSMUSG00000027984, ENSMUSG00000029153, ENSMUSG00000036880, ENSMUSG00000030730, ENSMUSG00000062995, ENSMUSG00000038383, ENSMUSG00000008540, ENSMUSG00000018740, ENSMUSG00000027076, ENSMUSG00000019082, ENSMUSG00000003809, ENSMUSG00000030701, ENSMUSG00000032942,…	358	809	12504	1.4679	0.999324	0.222542	27.9601
Annotation Cluster 4	Enrichment Score: 3.1485017823050425
Category	Term	Count	%	PValue	Genes	List Total	Pop Hits	Pop Total	Fold Enrichment	Bonferroni	Benjamini	FDR
SP_PIR_KEYWORDS	extracellular matrix	20	3.78072	7.14597e-06	ENSMUSG00000031994, ENSMUSG00000028197, ENSMUSG00000029304, ENSMUSG00000031502, ENSMUSG00000028339, ENSMUSG00000048126, ENSMUSG00000005397, ENSMUSG00000031503, ENSMUSG00000026639, ENSMUSG00000042254, ENSMUSG00000058297, ENSMUSG00000031740, ENSMUSG00000002289, ENSMUSG00000031375, ENSMUSG00000024330, ENSMUSG00000019997, ENSMUSG00000020241, ENSMUSG00000021806, ENSMUSG00000026479, ENSMUSG00000036856	492	213	17854	3.40738	0.00277593	0.00138893	0.00992634
GOTERM_CC_FAT	GO:0044420~extracellular matrix part	12	2.26843	5.97896e-05	ENSMUSG00000028197, ENSMUSG00000031502, ENSMUSG00000005397, ENSMUSG00000028339, ENSMUSG00000023951, ENSMUSG00000024330, ENSMUSG00000031503, ENSMUSG00000026639, ENSMUSG00000026479, ENSMUSG00000021806, ENSMUSG00000066842, ENSMUSG00000032554	358	92	12504	4.55574	0.0176013	0.00177423	0.0797451
GOTERM_CC_FAT	GO:0031012~extracellular matrix	22	4.15879	0.000215244	ENSMUSG00000031994, ENSMUSG00000028197, ENSMUSG00000031502, ENSMUSG00000028339, ENSMUSG00000048126, ENSMUSG00000005397, ENSMUSG00000031503, ENSMUSG00000026639, ENSMUSG00000042254, ENSMUSG00000066842, ENSMUSG00000058297, ENSMUSG00000032554, ENSMUSG00000031740, ENSMUSG00000002289, ENSMUSG00000031375, ENSMUSG00000023951, ENSMUSG00000024330, ENSMUSG00000019997, ENSMUSG00000020241, ENSMUSG00000021806,…	358	309	12504	2.48674	0.0619335	0.00455633	0.286809
GOTERM_CC_FAT	GO:0005604~basement membrane	10	1.89036	0.000220792	ENSMUSG00000031502, ENSMUSG00000005397, ENSMUSG00000028339, ENSMUSG00000023951, ENSMUSG00000031503, ENSMUSG00000026639, ENSMUSG00000026479, ENSMUSG00000021806, ENSMUSG00000066842, ENSMUSG00000032554	358	73	12504	4.78457	0.0634781	0.00436262	0.294191
GOTERM_CC_FAT	GO:0005578~proteinaceous extracellular matrix	21	3.96975	0.000344352	ENSMUSG00000031994, ENSMUSG00000028197, ENSMUSG00000031502, ENSMUSG00000028339, ENSMUSG00000005397, ENSMUSG00000031503, ENSMUSG00000026639, ENSMUSG00000042254, ENSMUSG00000066842, ENSMUSG00000058297, ENSMUSG00000032554, ENSMUSG00000031740, ENSMUSG00000002289, ENSMUSG00000031375, ENSMUSG00000023951, ENSMUSG00000024330, ENSMUSG00000019997, ENSMUSG00000020241, ENSMUSG00000021806, ENSMUSG00000026479,…	358	297	12504	2.46961	0.0972323	0.00637274	0.458477
GOTERM_CC_FAT	GO:0044421~extracellular region part	38	7.18336	0.00142071	ENSMUSG00000028197, ENSMUSG00000031994, ENSMUSG00000031502, ENSMUSG00000005397, ENSMUSG00000048583, ENSMUSG00000050069, ENSMUSG00000031503, ENSMUSG00000028885, ENSMUSG00000030218, ENSMUSG00000026639, ENSMUSG00000029417, ENSMUSG00000031740, ENSMUSG00000002289, ENSMUSG00000031375, ENSMUSG00000023913, ENSMUSG00000023951, ENSMUSG00000056427, ENSMUSG00000019997, ENSMUSG00000020241, ENSMUSG00000026479,…	358	774	12504	1.71478	0.344431	0.0219787	1.87906
GOTERM_CC_FAT	GO:0005576~extracellular region	59	11.1531	0.068689	ENSMUSG00000028197, ENSMUSG00000031502, ENSMUSG00000028195, ENSMUSG00000030214, ENSMUSG00000048583, ENSMUSG00000025854, ENSMUSG00000020473, ENSMUSG00000031503, ENSMUSG00000028885, ENSMUSG00000030218, ENSMUSG00000026639, ENSMUSG00000006014, ENSMUSG00000031740, ENSMUSG00000002289, ENSMUSG00000056427, ENSMUSG00000026479, ENSMUSG00000021319, ENSMUSG00000028339, ENSMUSG00000030772, ENSMUSG00000027004,…	358	1680	12504	1.22662	1	0.453303	61.3058
GOTERM_CC_FAT	GO:0005615~extracellular space	21	3.96975	0.0950579	ENSMUSG00000029304, ENSMUSG00000048126, ENSMUSG00000048583, ENSMUSG00000050069, ENSMUSG00000030218, ENSMUSG00000028885, ENSMUSG00000030862, ENSMUSG00000029417, ENSMUSG00000020427, ENSMUSG00000009185, ENSMUSG00000030772, ENSMUSG00000032554, ENSMUSG00000049313, ENSMUSG00000031740, ENSMUSG00000002289, ENSMUSG00000023951, ENSMUSG00000023913, ENSMUSG00000026185, ENSMUSG00000056427, ENSMUSG00000002588,…	358	511	12504	1.43537	1	0.541903	73.6238
Annotation Cluster 5	Enrichment Score: 2.7754649232562527
Category	Term	Count	%	PValue	Genes	List Total	Pop Hits	Pop Total	Fold Enrichment	Bonferroni	Benjamini	FDR
INTERPRO	IPR000716:Thyroglobulin type-1	5	0.94518	0.000787352	ENSMUSG00000005397, ENSMUSG00000026185, ENSMUSG00000020427, ENSMUSG00000021806, ENSMUSG00000058297	489	16	17763	11.3516	0.513593	0.113185	1.22285
SMART	SM00211:TY	5	0.94518	0.000931268	ENSMUSG00000005397, ENSMUSG00000026185, ENSMUSG00000020427, ENSMUSG00000021806, ENSMUSG00000058297	264	16	9131	10.8085	0.150449	0.0528988	1.13572
UP_SEQ_FEATURE	domain:Thyroglobulin type-1	4	0.756144	0.00643223	ENSMUSG00000005397, ENSMUSG00000026185, ENSMUSG00000020427, ENSMUSG00000058297	490	13	16021	10.0603	0.999992	0.905384	10.3965
Annotation Cluster 6	Enrichment Score: 2.645668655801674
Category	Term	Count	%	PValue	Genes	List Total	Pop Hits	Pop Total	Fold Enrichment	Bonferroni	Benjamini	FDR
GOTERM_BP_FAT	GO:0060348~bone development	13	2.45747	0.000145286	ENSMUSG00000029304, ENSMUSG00000048583, ENSMUSG00000008136, ENSMUSG00000031885, ENSMUSG00000030218, ENSMUSG00000020427, ENSMUSG00000031740, ENSMUSG00000068747, ENSMUSG00000008348, ENSMUSG00000026185, ENSMUSG00000019997, ENSMUSG00000001348, ENSMUSG00000038210	391	118	13588	3.8286	0.235259	0.235259	0.247169
GOTERM_BP_FAT	GO:0001503~ossification	11	2.0794	0.000928984	ENSMUSG00000068747, ENSMUSG00000008348, ENSMUSG00000029304, ENSMUSG00000048583, ENSMUSG00000026185, ENSMUSG00000008136, ENSMUSG00000030218, ENSMUSG00000031885, ENSMUSG00000019997, ENSMUSG00000020427, ENSMUSG00000031740	391	106	13588	3.60633	0.820162	0.348791	1.57055
GOTERM_BP_FAT	GO:0001649~osteoblast differentiation	6	1.13422	0.0108296	ENSMUSG00000008348, ENSMUSG00000048583, ENSMUSG00000026185, ENSMUSG00000008136, ENSMUSG00000031885, ENSMUSG00000020427	391	47	13588	4.43642	1	0.525009	16.9277
GOTERM_BP_FAT	GO:0001501~skeletal system development	16	3.02457	0.0178847	ENSMUSG00000029304, ENSMUSG00000048583, ENSMUSG00000008136, ENSMUSG00000030218, ENSMUSG00000031885, ENSMUSG00000020427, ENSMUSG00000031740, ENSMUSG00000068747, ENSMUSG00000008348, ENSMUSG00000068079, ENSMUSG00000026185, ENSMUSG00000024330, ENSMUSG00000019997, ENSMUSG00000029231, ENSMUSG00000001348, ENSMUSG00000038210	391	285	13588	1.95098	1	0.574377	26.4625
Annotation Cluster 7	Enrichment Score: 2.6248044024043793
Category	Term	Count	%	PValue	Genes	List Total	Pop Hits	Pop Total	Fold Enrichment	Bonferroni	Benjamini	FDR
SP_PIR_KEYWORDS	muscle protein	12	2.26843	8.62296e-08	ENSMUSG00000060180, ENSMUSG00000018893, ENSMUSG00000042451, ENSMUSG00000059741, ENSMUSG00000031972, ENSMUSG00000020908, ENSMUSG00000033196, ENSMUSG00000053093, ENSMUSG00000068614, ENSMUSG00000026418, ENSMUSG00000055775, ENSMUSG00000059430	492	50	17854	8.70927	3.35428e-05	3.35428e-05	0.000119785
INTERPRO	IPR004009:Myosin, N-terminal, SH3-like	6	1.13422	1.03513e-05	ENSMUSG00000060180, ENSMUSG00000020908, ENSMUSG00000033196, ENSMUSG00000053093, ENSMUSG00000055775, ENSMUSG00000020900	489	12	17763	18.1626	0.00942673	0.00472453	0.0161682
GOTERM_CC_FAT	GO:0016460~myosin II complex	6	1.13422	1.23849e-05	ENSMUSG00000060180, ENSMUSG00000051747, ENSMUSG00000033196, ENSMUSG00000053093, ENSMUSG00000018387, ENSMUSG00000055775	358	12	12504	17.4637	0.00367158	0.000612869	0.0165233
SP_PIR_KEYWORDS	thick filament	6	1.13422	1.65239e-05	ENSMUSG00000060180, ENSMUSG00000042451, ENSMUSG00000020908, ENSMUSG00000033196, ENSMUSG00000053093, ENSMUSG00000055775	492	13	17854	16.7486	0.00640723	0.00214032	0.0229516
INTERPRO	IPR002928:Myosin tail	6	1.13422	2.49984e-05	ENSMUSG00000060180, ENSMUSG00000020908, ENSMUSG00000033196, ENSMUSG00000053093, ENSMUSG00000055775, ENSMUSG00000020900	489	14	17763	15.5679	0.0226142	0.00759562	0.0390423
INTERPRO	IPR015650:Heavy chain of Myosin	5	0.94518	3.60797e-05	ENSMUSG00000060180, ENSMUSG00000020908, ENSMUSG00000033196, ENSMUSG00000053093, ENSMUSG00000055775	489	8	17763	22.7032	0.0324745	0.00821941	0.0563444
GOTERM_CC_FAT	GO:0032982~myosin filament	6	1.13422	4.37461e-05	ENSMUSG00000060180, ENSMUSG00000042451, ENSMUSG00000020908, ENSMUSG00000033196, ENSMUSG00000053093, ENSMUSG00000055775	358	15	12504	13.9709	0.0129088	0.00162279	0.0583527
GOTERM_CC_FAT	GO:0016459~myosin complex	10	1.89036	5.32764e-05	ENSMUSG00000060180, ENSMUSG00000042451, ENSMUSG00000059741, ENSMUSG00000051747, ENSMUSG00000020908, ENSMUSG00000033196, ENSMUSG00000053093, ENSMUSG00000018387, ENSMUSG00000055775, ENSMUSG00000020900	358	61	12504	5.7258	0.015699	0.00175662	0.0710609
GOTERM_CC_FAT	GO:0005859~muscle myosin complex	5	0.94518	0.000119722	ENSMUSG00000060180, ENSMUSG00000051747, ENSMUSG00000033196, ENSMUSG00000053093, ENSMUSG00000055775	358	10	12504	17.4637	0.0349347	0.00273161	0.159621
KEGG_PATHWAY	mmu05416:Viral myocarditis	12	2.26843	0.00016829	ENSMUSG00000060180, ENSMUSG00000070348, ENSMUSG00000053093, ENSMUSG00000020908, ENSMUSG00000067212, ENSMUSG00000055775, ENSMUSG00000060550, ENSMUSG00000055413, ENSMUSG00000029156, ENSMUSG00000020900, ENSMUSG00000031628, ENSMUSG00000033196, ENSMUSG00000067235, ENSMUSG00000073409	183	94	5738	4.00279	0.0241087	0.0121279	0.199604
GOTERM_CC_FAT	GO:0005863~striated muscle thick filament	4	0.756144	0.00116147	ENSMUSG00000060180, ENSMUSG00000033196, ENSMUSG00000053093, ENSMUSG00000055775	358	8	12504	17.4637	0.291891	0.0189927	1.53864
SP_PIR_KEYWORDS	myosin	7	1.32325	0.00173163	ENSMUSG00000060180, ENSMUSG00000059741, ENSMUSG00000020908, ENSMUSG00000033196, ENSMUSG00000053093, ENSMUSG00000055775, ENSMUSG00000020900	492	47	17854	5.40469	0.49043	0.0439508	2.37882
GOTERM_MF_FAT	GO:0051015~actin filament binding	7	1.32325	0.00224647	ENSMUSG00000020908, ENSMUSG00000033196, ENSMUSG00000053093, ENSMUSG00000018387, ENSMUSG00000055775, ENSMUSG00000052374, ENSMUSG00000020900	370	49	13288	5.1305	0.722498	0.120316	3.24448
INTERPRO	IPR001609:Myosin head, motor region	6	1.13422	0.00364217	ENSMUSG00000060180, ENSMUSG00000020908, ENSMUSG00000033196, ENSMUSG00000053093, ENSMUSG00000055775, ENSMUSG00000020900	489	38	17763	5.73555	0.964516	0.309931	5.54034
SMART	SM00242:MYSc	6	1.13422	0.00440085	ENSMUSG00000060180, ENSMUSG00000020908, ENSMUSG00000033196, ENSMUSG00000053093, ENSMUSG00000055775, ENSMUSG00000020900	264	38	9131	5.46112	0.537842	0.175487	5.26355
SP_PIR_KEYWORDS	actin-binding	14	2.6465	0.0100076	ENSMUSG00000060180, ENSMUSG00000053093, ENSMUSG00000020908, ENSMUSG00000027624, ENSMUSG00000055775, ENSMUSG00000026418, ENSMUSG00000025432, ENSMUSG00000052374, ENSMUSG00000020900, ENSMUSG00000079243, ENSMUSG00000056367, ENSMUSG00000033196, ENSMUSG00000029683, ENSMUSG00000018387	492	226	17854	2.24797	0.980011	0.130411	13.0399
KEGG_PATHWAY	mmu04530:Tight junction	11	2.0794	0.0102779	ENSMUSG00000060180, ENSMUSG00000020908, ENSMUSG00000033196, ENSMUSG00000053093, ENSMUSG00000027624, ENSMUSG00000029763, ENSMUSG00000055775, ENSMUSG00000052374, ENSMUSG00000055723, ENSMUSG00000020900, ENSMUSG00000037625	183	135	5738	2.55487	0.776423	0.22094	11.5423
UP_SEQ_FEATURE	domain:Myosin head-like	5	0.94518	0.0111187	ENSMUSG00000020908, ENSMUSG00000033196, ENSMUSG00000053093, ENSMUSG00000055775, ENSMUSG00000020900	490	29	16021	5.63723	1	0.945971	17.321
GOTERM_CC_FAT	GO:0015629~actin cytoskeleton	13	2.45747	0.0146933	ENSMUSG00000060180, ENSMUSG00000059741, ENSMUSG00000031972, ENSMUSG00000051747, ENSMUSG00000053093, ENSMUSG00000020908, ENSMUSG00000055775, ENSMUSG00000052374, ENSMUSG00000020900, ENSMUSG00000042451, ENSMUSG00000033196, ENSMUSG00000018387, ENSMUSG00000028116	358	205	12504	2.21491	0.987677	0.161257	17.922
UP_SEQ_FEATURE	domain:IQ	6	1.13422	0.0223911	ENSMUSG00000020908, ENSMUSG00000033196, ENSMUSG00000053093, ENSMUSG00000055775, ENSMUSG00000038370, ENSMUSG00000020900	490	53	16021	3.70142	1	0.968184	31.971
GOTERM_BP_FAT	GO:0006936~muscle contraction	6	1.13422	0.0285669	ENSMUSG00000060180, ENSMUSG00000051747, ENSMUSG00000033196, ENSMUSG00000053093, ENSMUSG00000055775, ENSMUSG00000052374	391	60	13588	3.47519	1	0.687483	38.9603
GOTERM_BP_FAT	GO:0006941~striated muscle contraction	4	0.756144	0.0303802	ENSMUSG00000060180, ENSMUSG00000033196, ENSMUSG00000053093, ENSMUSG00000055775	391	24	13588	5.79199	1	0.702319	40.8722
UP_SEQ_FEATURE	region of interest:Actin-binding	4	0.756144	0.0355508	ENSMUSG00000020908, ENSMUSG00000033196, ENSMUSG00000053093, ENSMUSG00000055775	490	24	16021	5.44932	1	0.983971	45.9784
GOTERM_MF_FAT	GO:0008092~cytoskeletal protein binding	19	3.59168	0.0405844	ENSMUSG00000060180, ENSMUSG00000020908, ENSMUSG00000053093, ENSMUSG00000027624, ENSMUSG00000027479, ENSMUSG00000055775, ENSMUSG00000026418, ENSMUSG00000025432, ENSMUSG00000052374, ENSMUSG00000020900, ENSMUSG00000079243, ENSMUSG00000053141, ENSMUSG00000056367, ENSMUSG00000027602, ENSMUSG00000033196, ENSMUSG00000014846, ENSMUSG00000029683, ENSMUSG00000018387, ENSMUSG00000027223	370	414	13288	1.6482	1	0.582993	45.5347
INTERPRO	IPR000048:IQ calmodulin-binding region	7	1.32325	0.0410992	ENSMUSG00000060180, ENSMUSG00000020908, ENSMUSG00000033196, ENSMUSG00000053093, ENSMUSG00000055775, ENSMUSG00000038370, ENSMUSG00000020900	489	92	17763	2.76387	1	0.74626	48.0853
GOTERM_BP_FAT	GO:0003012~muscle system process	6	1.13422	0.0430424	ENSMUSG00000060180, ENSMUSG00000051747, ENSMUSG00000033196, ENSMUSG00000053093, ENSMUSG00000055775, ENSMUSG00000052374	391	67	13588	3.11211	1	0.7359	52.733
SMART	SM00015:IQ	7	1.32325	0.0492545	ENSMUSG00000060180, ENSMUSG00000020908, ENSMUSG00000033196, ENSMUSG00000053093, ENSMUSG00000055775, ENSMUSG00000038370, ENSMUSG00000020900	264	92	9131	2.63163	0.999855	0.521255	46.1632
GOTERM_MF_FAT	GO:0003779~actin binding	14	2.6465	0.0590743	ENSMUSG00000060180, ENSMUSG00000053093, ENSMUSG00000020908, ENSMUSG00000027624, ENSMUSG00000055775, ENSMUSG00000026418, ENSMUSG00000025432, ENSMUSG00000052374, ENSMUSG00000020900, ENSMUSG00000079243, ENSMUSG00000056367, ENSMUSG00000033196, ENSMUSG00000029683, ENSMUSG00000018387	370	288	13288	1.7458	1	0.650676	59.0575
SP_PIR_KEYWORDS	motor protein	7	1.32325	0.123712	ENSMUSG00000060180, ENSMUSG00000059741, ENSMUSG00000020908, ENSMUSG00000033196, ENSMUSG00000053093, ENSMUSG00000055775, ENSMUSG00000020900	492	123	17854	2.06521	1	0.63479	84.0308
SP_PIR_KEYWORDS	calmodulin-binding	6	1.13422	0.15429	ENSMUSG00000051747, ENSMUSG00000002012, ENSMUSG00000020908, ENSMUSG00000033196, ENSMUSG00000053093, ENSMUSG00000020900	492	103	17854	2.1139	1	0.687789	90.2502
GOTERM_MF_FAT	GO:0003774~motor activity	7	1.32325	0.185803	ENSMUSG00000060180, ENSMUSG00000059741, ENSMUSG00000020908, ENSMUSG00000033196, ENSMUSG00000053093, ENSMUSG00000055775, ENSMUSG00000020900	370	138	13288	1.8217	1	0.90399	95.0932
GOTERM_MF_FAT	GO:0005516~calmodulin binding	6	1.13422	0.210544	ENSMUSG00000051747, ENSMUSG00000002012, ENSMUSG00000020908, ENSMUSG00000033196, ENSMUSG00000053093, ENSMUSG00000020900	370	114	13288	1.89018	1	0.913713	96.8792
Annotation Cluster 8	Enrichment Score: 2.57258694369743
Category	Term	Count	%	PValue	Genes	List Total	Pop Hits	Pop Total	Fold Enrichment	Bonferroni	Benjamini	FDR
GOTERM_BP_FAT	GO:0010035~response to inorganic substance	11	2.0794	0.000299781	ENSMUSG00000031762, ENSMUSG00000051980, ENSMUSG00000024413, ENSMUSG00000025408, ENSMUSG00000032942, ENSMUSG00000073609, ENSMUSG00000070348, ENSMUSG00000030218, ENSMUSG00000053093, ENSMUSG00000005161, ENSMUSG00000031765	391	92	13588	4.15512	0.425054	0.241748	0.509372
GOTERM_BP_FAT	GO:0010038~response to metal ion	7	1.32325	0.00395438	ENSMUSG00000031762, ENSMUSG00000051980, ENSMUSG00000024413, ENSMUSG00000073609, ENSMUSG00000070348, ENSMUSG00000030218, ENSMUSG00000031765	391	53	13588	4.58988	0.999334	0.385912	6.5259
GOTERM_BP_FAT	GO:0051592~response to calcium ion	4	0.756144	0.0161568	ENSMUSG00000051980, ENSMUSG00000073609, ENSMUSG00000070348, ENSMUSG00000030218	391	19	13588	7.31619	1	0.556331	24.2276
Annotation Cluster 9	Enrichment Score: 2.517402362140964
Category	Term	Count	%	PValue	Genes	List Total	Pop Hits	Pop Total	Fold Enrichment	Bonferroni	Benjamini	FDR
GOTERM_MF_FAT	GO:0017076~purine nucleotide binding	80	15.1229	6.55786e-05	ENSMUSG00000031972, ENSMUSG00000031974, ENSMUSG00000040170, ENSMUSG00000026773, ENSMUSG00000034472, ENSMUSG00000030730, ENSMUSG00000059430, ENSMUSG00000055723, ENSMUSG00000030643, ENSMUSG00000020079, ENSMUSG00000031584, ENSMUSG00000022221, ENSMUSG00000032549, ENSMUSG00000049907, ENSMUSG00000029231, ENSMUSG00000007033, ENSMUSG00000069874, ENSMUSG00000020941, ENSMUSG00000021062, ENSMUSG00000027496,…	370	1871	13288	1.53559	0.036691	0.0185169	0.0961314
GOTERM_MF_FAT	GO:0001882~nucleoside binding	67	12.6654	0.000278158	ENSMUSG00000031972, ENSMUSG00000031974, ENSMUSG00000040170, ENSMUSG00000026773, ENSMUSG00000030730, ENSMUSG00000059430, ENSMUSG00000020079, ENSMUSG00000031584, ENSMUSG00000022221, ENSMUSG00000029231, ENSMUSG00000007033, ENSMUSG00000020941, ENSMUSG00000027496, ENSMUSG00000051747, ENSMUSG00000020908, ENSMUSG00000053093, ENSMUSG00000026404, ENSMUSG00000061838, ENSMUSG00000027605, ENSMUSG00000055775,…	370	1558	13288	1.54442	0.146639	0.0514847	0.407159
GOTERM_MF_FAT	GO:0001883~purine nucleoside binding	66	12.4764	0.000399624	ENSMUSG00000031972, ENSMUSG00000031974, ENSMUSG00000040170, ENSMUSG00000026773, ENSMUSG00000030730, ENSMUSG00000059430, ENSMUSG00000020079, ENSMUSG00000031584, ENSMUSG00000022221, ENSMUSG00000029231, ENSMUSG00000007033, ENSMUSG00000020941, ENSMUSG00000027496, ENSMUSG00000051747, ENSMUSG00000020908, ENSMUSG00000053093, ENSMUSG00000026404, ENSMUSG00000061838, ENSMUSG00000027605, ENSMUSG00000055775,…	370	1548	13288	1.5312	0.203741	0.055366	0.584472
GOTERM_MF_FAT	GO:0000166~nucleotide binding	86	16.2571	0.00054163	ENSMUSG00000025592, ENSMUSG00000031972, ENSMUSG00000031974, ENSMUSG00000040170, ENSMUSG00000026773, ENSMUSG00000034472, ENSMUSG00000030730, ENSMUSG00000059430, ENSMUSG00000055723, ENSMUSG00000030643, ENSMUSG00000020079, ENSMUSG00000031584, ENSMUSG00000022221, ENSMUSG00000032549, ENSMUSG00000049907, ENSMUSG00000025486, ENSMUSG00000029231, ENSMUSG00000007033, ENSMUSG00000069874, ENSMUSG00000020941,…	370	2183	13288	1.41482	0.265682	0.0598939	0.791397
GOTERM_MF_FAT	GO:0032555~purine ribonucleotide binding	72	13.6106	0.00115193	ENSMUSG00000031972, ENSMUSG00000031974, ENSMUSG00000026773, ENSMUSG00000034472, ENSMUSG00000030730, ENSMUSG00000059430, ENSMUSG00000030643, ENSMUSG00000020079, ENSMUSG00000055723, ENSMUSG00000022221, ENSMUSG00000032549, ENSMUSG00000049907, ENSMUSG00000029231, ENSMUSG00000007033, ENSMUSG00000069874, ENSMUSG00000020941, ENSMUSG00000021062, ENSMUSG00000027496, ENSMUSG00000047867, ENSMUSG00000051747,…	370	1796	13288	1.43974	0.481585	0.0895844	1.67614
GOTERM_MF_FAT	GO:0032553~ribonucleotide binding	72	13.6106	0.00115193	ENSMUSG00000031972, ENSMUSG00000031974, ENSMUSG00000026773, ENSMUSG00000034472, ENSMUSG00000030730, ENSMUSG00000059430, ENSMUSG00000030643, ENSMUSG00000020079, ENSMUSG00000055723, ENSMUSG00000022221, ENSMUSG00000032549, ENSMUSG00000049907, ENSMUSG00000029231, ENSMUSG00000007033, ENSMUSG00000069874, ENSMUSG00000020941, ENSMUSG00000021062, ENSMUSG00000027496, ENSMUSG00000047867, ENSMUSG00000051747,…	370	1796	13288	1.43974	0.481585	0.0895844	1.67614
GOTERM_MF_FAT	GO:0030554~adenyl nucleotide binding	63	11.9093	0.00146235	ENSMUSG00000031972, ENSMUSG00000031974, ENSMUSG00000040170, ENSMUSG00000026773, ENSMUSG00000030730, ENSMUSG00000059430, ENSMUSG00000020079, ENSMUSG00000031584, ENSMUSG00000022221, ENSMUSG00000029231, ENSMUSG00000007033, ENSMUSG00000020941, ENSMUSG00000027496, ENSMUSG00000051747, ENSMUSG00000020908, ENSMUSG00000053093, ENSMUSG00000026404, ENSMUSG00000061838, ENSMUSG00000027605, ENSMUSG00000055775,…	370	1535	13288	1.47397	0.565756	0.0885177	2.12331
SP_PIR_KEYWORDS	nucleotide-binding	64	12.0983	0.00365055	ENSMUSG00000031972, ENSMUSG00000031974, ENSMUSG00000034472, ENSMUSG00000030730, ENSMUSG00000059430, ENSMUSG00000030643, ENSMUSG00000020079, ENSMUSG00000055723, ENSMUSG00000022221, ENSMUSG00000032549, ENSMUSG00000049907, ENSMUSG00000029231, ENSMUSG00000007033, ENSMUSG00000020941, ENSMUSG00000021062, ENSMUSG00000027496, ENSMUSG00000047867, ENSMUSG00000051747, ENSMUSG00000020908, ENSMUSG00000053093,…	492	1631	17854	1.42396	0.758929	0.0721424	4.95353
GOTERM_MF_FAT	GO:0005524~ATP binding	55	10.397	0.0137775	ENSMUSG00000031972, ENSMUSG00000031974, ENSMUSG00000026773, ENSMUSG00000030730, ENSMUSG00000059430, ENSMUSG00000020079, ENSMUSG00000022221, ENSMUSG00000029231, ENSMUSG00000007033, ENSMUSG00000020941, ENSMUSG00000027496, ENSMUSG00000051747, ENSMUSG00000020908, ENSMUSG00000053093, ENSMUSG00000026404, ENSMUSG00000061838, ENSMUSG00000027605, ENSMUSG00000055775, ENSMUSG00000032883, ENSMUSG00000019577,…	370	1443	13288	1.36884	0.999632	0.326582	18.4097
GOTERM_MF_FAT	GO:0032559~adenyl ribonucleotide binding	55	10.397	0.0170066	ENSMUSG00000031972, ENSMUSG00000031974, ENSMUSG00000026773, ENSMUSG00000030730, ENSMUSG00000059430, ENSMUSG00000020079, ENSMUSG00000022221, ENSMUSG00000029231, ENSMUSG00000007033, ENSMUSG00000020941, ENSMUSG00000027496, ENSMUSG00000051747, ENSMUSG00000020908, ENSMUSG00000053093, ENSMUSG00000026404, ENSMUSG00000061838, ENSMUSG00000027605, ENSMUSG00000055775, ENSMUSG00000032883, ENSMUSG00000019577,…	370	1460	13288	1.35291	0.999943	0.346291	22.2411
SP_PIR_KEYWORDS	atp-binding	49	9.26276	0.0193552	ENSMUSG00000031972, ENSMUSG00000031974, ENSMUSG00000030730, ENSMUSG00000059430, ENSMUSG00000020079, ENSMUSG00000022221, ENSMUSG00000029231, ENSMUSG00000007033, ENSMUSG00000020941, ENSMUSG00000027496, ENSMUSG00000051747, ENSMUSG00000053093, ENSMUSG00000020908, ENSMUSG00000026404, ENSMUSG00000027605, ENSMUSG00000055775, ENSMUSG00000032883, ENSMUSG00000019577, ENSMUSG00000020900, ENSMUSG00000038302,…	492	1287	17854	1.38162	0.999501	0.217497	23.7771
UP_SEQ_FEATURE	nucleotide phosphate-binding region:ATP	37	6.99433	0.0650785	ENSMUSG00000031974, ENSMUSG00000055782, ENSMUSG00000020914, ENSMUSG00000032899, ENSMUSG00000020079, ENSMUSG00000026277, ENSMUSG00000019893, ENSMUSG00000038481, ENSMUSG00000022221, ENSMUSG00000061436, ENSMUSG00000029217, ENSMUSG00000033196, ENSMUSG00000021180, ENSMUSG00000024404, ENSMUSG00000029231, ENSMUSG00000020941, ENSMUSG00000027496, ENSMUSG00000042688, ENSMUSG00000051747, ENSMUSG00000002012,…	490	907	16021	1.33379	1	0.99404	68.1698
UP_SEQ_FEATURE	binding site:ATP	21	3.96975	0.22755	ENSMUSG00000020941, ENSMUSG00000027496, ENSMUSG00000042688, ENSMUSG00000002012, ENSMUSG00000051747, ENSMUSG00000032899, ENSMUSG00000020914, ENSMUSG00000019577, ENSMUSG00000004939, ENSMUSG00000038481, ENSMUSG00000026277, ENSMUSG00000019893, ENSMUSG00000022221, ENSMUSG00000061436, ENSMUSG00000024065, ENSMUSG00000030774, ENSMUSG00000029217, ENSMUSG00000021180, ENSMUSG00000028630, ENSMUSG00000024404,…	490	545	16021	1.25984	1	0.99992	98.7626
Annotation Cluster 10	Enrichment Score: 2.184078282841888
Category	Term	Count	%	PValue	Genes	List Total	Pop Hits	Pop Total	Fold Enrichment	Bonferroni	Benjamini	FDR
SP_PIR_KEYWORDS	cell binding	5	0.94518	0.000104005	ENSMUSG00000029304, ENSMUSG00000031502, ENSMUSG00000005397, ENSMUSG00000031503, ENSMUSG00000020241	492	10	17854	18.1443	0.0396525	0.00672066	0.144381
SP_PIR_KEYWORDS	basement membrane	6	1.13422	0.00221881	ENSMUSG00000031502, ENSMUSG00000005397, ENSMUSG00000031503, ENSMUSG00000026639, ENSMUSG00000026479, ENSMUSG00000021806	492	34	17854	6.40387	0.578559	0.0525724	3.03855
KEGG_PATHWAY	mmu04512:ECM-receptor interaction	8	1.51229	0.0157095	ENSMUSG00000029304, ENSMUSG00000031502, ENSMUSG00000024330, ENSMUSG00000031503, ENSMUSG00000020241, ENSMUSG00000026639, ENSMUSG00000026479, ENSMUSG00000053025	183	83	5738	3.02219	0.899335	0.279633	17.1367
UP_SEQ_FEATURE	region of interest:Triple-helical region	4	0.756144	0.0163924	ENSMUSG00000031502, ENSMUSG00000024330, ENSMUSG00000031503, ENSMUSG00000020241	490	18	16021	7.26576	1	0.977054	24.51
UP_SEQ_FEATURE	short sequence motif:Cell attachment site	5	0.94518	0.202129	ENSMUSG00000029304, ENSMUSG00000005397, ENSMUSG00000020241, ENSMUSG00000026479, ENSMUSG00000021806	490	76	16021	2.15105	1	0.999896	97.8536
Annotation Cluster 11	Enrichment Score: 2.133430468144009
Category	Term	Count	%	PValue	Genes	List Total	Pop Hits	Pop Total	Fold Enrichment	Bonferroni	Benjamini	FDR
GOTERM_MF_FAT	GO:0046983~protein dimerization activity	21	3.96975	0.00133114	ENSMUSG00000026628, ENSMUSG00000030701, ENSMUSG00000038539, ENSMUSG00000053093, ENSMUSG00000052374, ENSMUSG00000031841, ENSMUSG00000015709, ENSMUSG00000023034, ENSMUSG00000042429, ENSMUSG00000022383, ENSMUSG00000023951, ENSMUSG00000021250, ENSMUSG00000024526, ENSMUSG00000025408, ENSMUSG00000023132, ENSMUSG00000024330, ENSMUSG00000023019, ENSMUSG00000024827, ENSMUSG00000052837, ENSMUSG00000037321,…	370	340	13288	2.21819	0.531985	0.0905424	1.93453
GOTERM_MF_FAT	GO:0042802~identical protein binding	16	3.02457	0.0156819	ENSMUSG00000030701, ENSMUSG00000053093, ENSMUSG00000052374, ENSMUSG00000031841, ENSMUSG00000054072, ENSMUSG00000023034, ENSMUSG00000023951, ENSMUSG00000030301, ENSMUSG00000024526, ENSMUSG00000023132, ENSMUSG00000023019, ENSMUSG00000024827, ENSMUSG00000028393, ENSMUSG00000037321, ENSMUSG00000030067, ENSMUSG00000037625	370	290	13288	1.98144	0.999878	0.336034	20.69
GOTERM_MF_FAT	GO:0042803~protein homodimerization activity	12	2.26843	0.0190583	ENSMUSG00000023034, ENSMUSG00000023951, ENSMUSG00000030701, ENSMUSG00000024526, ENSMUSG00000023132, ENSMUSG00000023019, ENSMUSG00000024827, ENSMUSG00000053093, ENSMUSG00000052374, ENSMUSG00000037321, ENSMUSG00000030067, ENSMUSG00000031841	370	193	13288	2.23296	0.999983	0.366822	24.5876
Annotation Cluster 12	Enrichment Score: 2.0343678084440304
Category	Term	Count	%	PValue	Genes	List Total	Pop Hits	Pop Total	Fold Enrichment	Bonferroni	Benjamini	FDR
SP_PIR_KEYWORDS	Flavoprotein	11	2.0794	0.000541703	ENSMUSG00000003809, ENSMUSG00000026003, ENSMUSG00000073609, ENSMUSG00000027332, ENSMUSG00000038244, ENSMUSG00000030861, ENSMUSG00000040170, ENSMUSG00000040147, ENSMUSG00000020085, ENSMUSG00000027333, ENSMUSG00000031584	492	103	17854	3.87548	0.190047	0.0260034	0.749882
SP_PIR_KEYWORDS	oxidoreductase	31	5.86011	0.000585889	ENSMUSG00000024987, ENSMUSG00000032374, ENSMUSG00000026003, ENSMUSG00000021760, ENSMUSG00000040170, ENSMUSG00000027984, ENSMUSG00000031584, ENSMUSG00000035105, ENSMUSG00000027332, ENSMUSG00000024827, ENSMUSG00000027333, ENSMUSG00000007682, ENSMUSG00000030088, ENSMUSG00000003809, ENSMUSG00000031708, ENSMUSG00000030861, ENSMUSG00000025911, ENSMUSG00000005161, ENSMUSG00000032418, ENSMUSG00000061126,…	492	572	17854	1.96669	0.203858	0.0250127	0.810818
SP_PIR_KEYWORDS	FAD	11	2.0794	0.000846001	ENSMUSG00000003809, ENSMUSG00000026003, ENSMUSG00000073609, ENSMUSG00000027332, ENSMUSG00000038244, ENSMUSG00000030861, ENSMUSG00000040170, ENSMUSG00000040147, ENSMUSG00000020085, ENSMUSG00000027333, ENSMUSG00000031584	492	109	17854	3.66215	0.280525	0.0294869	1.16883
INTERPRO	IPR006089:Acyl-CoA dehydrogenase, conserved site	4	0.756144	0.00214111	ENSMUSG00000003809, ENSMUSG00000026003, ENSMUSG00000027332, ENSMUSG00000030861	489	10	17763	14.5301	0.859313	0.244347	3.29273
INTERPRO	IPR006092:Acyl-CoA dehydrogenase, N-terminal	4	0.756144	0.00288431	ENSMUSG00000003809, ENSMUSG00000026003, ENSMUSG00000027332, ENSMUSG00000030861	489	11	17763	13.2091	0.928849	0.281342	4.41174
GOTERM_MF_FAT	GO:0050660~FAD binding	8	1.51229	0.00347832	ENSMUSG00000003809, ENSMUSG00000026003, ENSMUSG00000073609, ENSMUSG00000027332, ENSMUSG00000030861, ENSMUSG00000040170, ENSMUSG00000020085, ENSMUSG00000031584	370	71	13288	4.04659	0.86277	0.165193	4.98168
INTERPRO	IPR006090:Acyl-CoA oxidase/dehydrogenase, type 1	4	0.756144	0.00479911	ENSMUSG00000003809, ENSMUSG00000026003, ENSMUSG00000027332, ENSMUSG00000030861	489	13	17763	11.177	0.987744	0.356077	7.23923
GOTERM_MF_FAT	GO:0050662~coenzyme binding	12	2.26843	0.0050727	ENSMUSG00000003809, ENSMUSG00000026003, ENSMUSG00000073609, ENSMUSG00000027332, ENSMUSG00000023019, ENSMUSG00000030861, ENSMUSG00000040170, ENSMUSG00000032418, ENSMUSG00000027984, ENSMUSG00000025486, ENSMUSG00000020085, ENSMUSG00000031584	370	160	13288	2.69351	0.94491	0.187027	7.18697
INTERPRO	IPR013786:Acyl-CoA dehydrogenase/oxidase, N-terminal	4	0.756144	0.00598459	ENSMUSG00000003809, ENSMUSG00000026003, ENSMUSG00000027332, ENSMUSG00000030861	489	14	17763	10.3786	0.995882	0.393047	8.95031
INTERPRO	IPR013764:Acyl-CoA oxidase/dehydrogenase, type1/2, C-terminal	4	0.756144	0.00732985	ENSMUSG00000003809, ENSMUSG00000026003, ENSMUSG00000027332, ENSMUSG00000030861	489	15	17763	9.68671	0.998807	0.404175	10.8562
UP_SEQ_FEATURE	nucleotide phosphate-binding region:FAD	7	1.32325	0.00829572	ENSMUSG00000003809, ENSMUSG00000027332, ENSMUSG00000038244, ENSMUSG00000030861, ENSMUSG00000040170, ENSMUSG00000020085, ENSMUSG00000031584	490	58	16021	3.94606	1	0.920864	13.2129
INTERPRO	IPR006091:Acyl-CoA oxidase/dehydrogenase, central region	4	0.756144	0.00883966	ENSMUSG00000003809, ENSMUSG00000026003, ENSMUSG00000027332, ENSMUSG00000030861	489	16	17763	9.08129	0.999704	0.440271	12.9508
GOTERM_MF_FAT	GO:0003995~acyl-CoA dehydrogenase activity	4	0.756144	0.0090897	ENSMUSG00000003809, ENSMUSG00000026003, ENSMUSG00000027332, ENSMUSG00000030861	370	16	13288	8.97838	0.99451	0.27769	12.5336
GOTERM_MF_FAT	GO:0048037~cofactor binding	14	2.6465	0.0105931	ENSMUSG00000026003, ENSMUSG00000003809, ENSMUSG00000030861, ENSMUSG00000040170, ENSMUSG00000032418, ENSMUSG00000027984, ENSMUSG00000020085, ENSMUSG00000031584, ENSMUSG00000030934, ENSMUSG00000073609, ENSMUSG00000027332, ENSMUSG00000023019, ENSMUSG00000024827, ENSMUSG00000025486	370	226	13288	2.22473	0.997689	0.28626	14.4596
PIR_SUPERFAMILY	PIRSF000182:acyl-CoA dehydrogenase	3	0.567108	0.0124064	ENSMUSG00000003809, ENSMUSG00000026003, ENSMUSG00000030861	245	6	8136	16.6041	0.970782	0.58656	15.2394
COG_ONTOLOGY	Lipid metabolism	7	1.32325	0.0379527	ENSMUSG00000003809, ENSMUSG00000026003, ENSMUSG00000027332, ENSMUSG00000030861, ENSMUSG00000033174, ENSMUSG00000027984, ENSMUSG00000032883	61	86	2040	2.72207	0.440312	0.175896	23.5862
GOTERM_MF_FAT	GO:0009055~electron carrier activity	10	1.89036	0.110972	ENSMUSG00000024987, ENSMUSG00000003809, ENSMUSG00000026003, ENSMUSG00000027332, ENSMUSG00000030861, ENSMUSG00000063415, ENSMUSG00000040147, ENSMUSG00000061126, ENSMUSG00000027333, ENSMUSG00000031584	370	202	13288	1.7779	1	0.812913	82.1837
UP_SEQ_FEATURE	binding site:FAD	3	0.567108	0.144072	ENSMUSG00000003809, ENSMUSG00000027332, ENSMUSG00000020085	490	22	16021	4.45853	1	0.999766	92.9099
UP_SEQ_FEATURE	binding site:Substrate; via carbonyl oxygen	3	0.567108	0.18764	ENSMUSG00000003809, ENSMUSG00000027332, ENSMUSG00000030861	490	26	16021	3.77261	1	0.999905	97.0847
UP_SEQ_FEATURE	region of interest:Substrate binding	6	1.13422	0.334387	ENSMUSG00000003809, ENSMUSG00000027332, ENSMUSG00000023019, ENSMUSG00000030861, ENSMUSG00000020150, ENSMUSG00000021456	490	125	16021	1.5694	1	0.999996	99.9017
Annotation Cluster 13	Enrichment Score: 1.9477860383840795
Category	Term	Count	%	PValue	Genes	List Total	Pop Hits	Pop Total	Fold Enrichment	Bonferroni	Benjamini	FDR
GOTERM_BP_FAT	GO:0055006~cardiac cell development	5	0.94518	0.000532248	ENSMUSG00000079243, ENSMUSG00000008136, ENSMUSG00000051747, ENSMUSG00000068614, ENSMUSG00000020900	391	14	13588	12.4114	0.625735	0.279347	0.902684
GOTERM_BP_FAT	GO:0055013~cardiac muscle cell development	5	0.94518	0.000532248	ENSMUSG00000079243, ENSMUSG00000008136, ENSMUSG00000051747, ENSMUSG00000068614, ENSMUSG00000020900	391	14	13588	12.4114	0.625735	0.279347	0.902684
GOTERM_BP_FAT	GO:0051146~striated muscle cell differentiation	10	1.89036	0.00101057	ENSMUSG00000068747, ENSMUSG00000079243, ENSMUSG00000030774, ENSMUSG00000008136, ENSMUSG00000031972, ENSMUSG00000051747, ENSMUSG00000048376, ENSMUSG00000068614, ENSMUSG00000030067, ENSMUSG00000020900	391	89	13588	3.90471	0.845329	0.311535	1.70736
GOTERM_BP_FAT	GO:0055007~cardiac muscle cell differentiation	6	1.13422	0.00108173	ENSMUSG00000079243, ENSMUSG00000008136, ENSMUSG00000051747, ENSMUSG00000068614, ENSMUSG00000030067, ENSMUSG00000020900	391	28	13588	7.44684	0.864389	0.283225	1.82656
GOTERM_BP_FAT	GO:0055001~muscle cell development	8	1.51229	0.00174641	ENSMUSG00000079243, ENSMUSG00000030774, ENSMUSG00000008136, ENSMUSG00000031972, ENSMUSG00000051747, ENSMUSG00000048376, ENSMUSG00000068614, ENSMUSG00000020900	391	61	13588	4.55763	0.960311	0.331912	2.93326
GOTERM_BP_FAT	GO:0030239~myofibril assembly	5	0.94518	0.00183949	ENSMUSG00000079243, ENSMUSG00000031972, ENSMUSG00000051747, ENSMUSG00000068614, ENSMUSG00000020900	391	19	13588	9.14524	0.966588	0.314528	3.08731
GOTERM_BP_FAT	GO:0042692~muscle cell differentiation	11	2.0794	0.00197063	ENSMUSG00000068747, ENSMUSG00000079243, ENSMUSG00000030774, ENSMUSG00000008136, ENSMUSG00000031972, ENSMUSG00000051747, ENSMUSG00000048376, ENSMUSG00000068614, ENSMUSG00000036856, ENSMUSG00000030067, ENSMUSG00000020900	391	117	13588	3.26727	0.973784	0.281819	3.30394
GOTERM_BP_FAT	GO:0035051~cardiac cell differentiation	6	1.13422	0.00232272	ENSMUSG00000079243, ENSMUSG00000008136, ENSMUSG00000051747, ENSMUSG00000068614, ENSMUSG00000030067, ENSMUSG00000020900	391	33	13588	6.31853	0.986332	0.300736	3.88332
GOTERM_BP_FAT	GO:0014706~striated muscle tissue development	11	2.0794	0.00359211	ENSMUSG00000079243, ENSMUSG00000030774, ENSMUSG00000049641, ENSMUSG00000008136, ENSMUSG00000031972, ENSMUSG00000051747, ENSMUSG00000048376, ENSMUSG00000068614, ENSMUSG00000026418, ENSMUSG00000030067, ENSMUSG00000020900	391	127	13588	3.01001	0.998697	0.377803	5.94515
GOTERM_BP_FAT	GO:0055002~striated muscle cell development	7	1.32325	0.00434348	ENSMUSG00000079243, ENSMUSG00000030774, ENSMUSG00000031972, ENSMUSG00000051747, ENSMUSG00000048376, ENSMUSG00000068614, ENSMUSG00000020900	391	54	13588	4.50488	0.999676	0.394815	7.1459
GOTERM_BP_FAT	GO:0007517~muscle organ development	13	2.45747	0.0048607	ENSMUSG00000031972, ENSMUSG00000008136, ENSMUSG00000051747, ENSMUSG00000068614, ENSMUSG00000026418, ENSMUSG00000020900, ENSMUSG00000079243, ENSMUSG00000049641, ENSMUSG00000030774, ENSMUSG00000068079, ENSMUSG00000048376, ENSMUSG00000032060, ENSMUSG00000030067	391	176	13588	2.5669	0.999876	0.410866	7.96405
GOTERM_BP_FAT	GO:0031032~actomyosin structure organization	5	0.94518	0.00524197	ENSMUSG00000079243, ENSMUSG00000031972, ENSMUSG00000051747, ENSMUSG00000068614, ENSMUSG00000020900	391	25	13588	6.95038	0.999939	0.399887	8.56279
GOTERM_BP_FAT	GO:0003007~heart morphogenesis	8	1.51229	0.00524685	ENSMUSG00000079243, ENSMUSG00000024294, ENSMUSG00000008136, ENSMUSG00000051747, ENSMUSG00000050953, ENSMUSG00000068614, ENSMUSG00000026418, ENSMUSG00000031523	391	74	13588	3.75696	0.999939	0.384647	8.57044
GOTERM_BP_FAT	GO:0048738~cardiac muscle tissue development	7	1.32325	0.00568051	ENSMUSG00000079243, ENSMUSG00000008136, ENSMUSG00000051747, ENSMUSG00000068614, ENSMUSG00000026418, ENSMUSG00000030067, ENSMUSG00000020900	391	57	13588	4.26778	0.999973	0.393935	9.24695
GOTERM_BP_FAT	GO:0060537~muscle tissue development	11	2.0794	0.00582498	ENSMUSG00000079243, ENSMUSG00000030774, ENSMUSG00000049641, ENSMUSG00000008136, ENSMUSG00000031972, ENSMUSG00000051747, ENSMUSG00000048376, ENSMUSG00000068614, ENSMUSG00000026418, ENSMUSG00000030067, ENSMUSG00000020900	391	136	13588	2.81082	0.999979	0.387495	9.47128
GOTERM_BP_FAT	GO:0055003~cardiac myofibril assembly	3	0.567108	0.011417	ENSMUSG00000051747, ENSMUSG00000068614, ENSMUSG00000020900	391	6	13588	17.376	1	0.530946	17.764
GOTERM_BP_FAT	GO:0010927~cellular component assembly involved in morphogenesis	5	0.94518	0.0190773	ENSMUSG00000079243, ENSMUSG00000031972, ENSMUSG00000051747, ENSMUSG00000068614, ENSMUSG00000020900	391	36	13588	4.82666	1	0.588903	27.9688
GOTERM_BP_FAT	GO:0030036~actin cytoskeleton organization	11	2.0794	0.0207441	ENSMUSG00000032875, ENSMUSG00000079243, ENSMUSG00000031972, ENSMUSG00000051747, ENSMUSG00000068614, ENSMUSG00000027624, ENSMUSG00000018387, ENSMUSG00000015766, ENSMUSG00000025432, ENSMUSG00000031523, ENSMUSG00000020900	391	165	13588	2.31679	1	0.593397	30.0254
GOTERM_BP_FAT	GO:0030029~actin filament-based process	11	2.0794	0.0306552	ENSMUSG00000032875, ENSMUSG00000079243, ENSMUSG00000031972, ENSMUSG00000051747, ENSMUSG00000068614, ENSMUSG00000027624, ENSMUSG00000018387, ENSMUSG00000015766, ENSMUSG00000025432, ENSMUSG00000031523, ENSMUSG00000020900	391	176	13588	2.17199	1	0.69802	41.1571
GOTERM_BP_FAT	GO:0007010~cytoskeleton organization	16	3.02457	0.0495304	ENSMUSG00000031972, ENSMUSG00000051747, ENSMUSG00000030852, ENSMUSG00000068614, ENSMUSG00000027624, ENSMUSG00000025432, ENSMUSG00000029156, ENSMUSG00000031523, ENSMUSG00000020900, ENSMUSG00000032875, ENSMUSG00000079243, ENSMUSG00000032534, ENSMUSG00000014846, ENSMUSG00000018387, ENSMUSG00000015766, ENSMUSG00000032011	391	326	13588	1.70562	1	0.753311	57.9044
GOTERM_BP_FAT	GO:0007507~heart development	12	2.26843	0.057371	ENSMUSG00000031628, ENSMUSG00000018893, ENSMUSG00000079243, ENSMUSG00000024294, ENSMUSG00000008136, ENSMUSG00000051747, ENSMUSG00000050953, ENSMUSG00000068614, ENSMUSG00000026418, ENSMUSG00000031523, ENSMUSG00000030067, ENSMUSG00000020900	391	223	13588	1.87006	1	0.77554	63.4435
GOTERM_BP_FAT	GO:0007519~skeletal muscle tissue development	5	0.94518	0.152035	ENSMUSG00000030774, ENSMUSG00000049641, ENSMUSG00000031972, ENSMUSG00000048376, ENSMUSG00000030067	391	72	13588	2.41333	1	0.925875	93.9729
GOTERM_BP_FAT	GO:0060538~skeletal muscle organ development	5	0.94518	0.162961	ENSMUSG00000030774, ENSMUSG00000049641, ENSMUSG00000031972, ENSMUSG00000048376, ENSMUSG00000030067	391	74	13588	2.3481	1	0.927705	95.1674
GOTERM_BP_FAT	GO:0007015~actin filament organization	4	0.756144	0.216788	ENSMUSG00000031972, ENSMUSG00000068614, ENSMUSG00000018387, ENSMUSG00000025432	391	56	13588	2.48228	1	0.949574	98.4422
GOTERM_BP_FAT	GO:0048741~skeletal muscle fiber development	3	0.567108	0.233763	ENSMUSG00000030774, ENSMUSG00000031972, ENSMUSG00000048376	391	32	13588	3.25799	1	0.953672	98.9274
GOTERM_BP_FAT	GO:0048747~muscle fiber development	3	0.567108	0.298048	ENSMUSG00000030774, ENSMUSG00000031972, ENSMUSG00000048376	391	38	13588	2.74357	1	0.968461	99.7589
GOTERM_BP_FAT	GO:0032989~cellular component morphogenesis	11	2.0794	0.555008	ENSMUSG00000079243, ENSMUSG00000000305, ENSMUSG00000031972, ENSMUSG00000051747, ENSMUSG00000021255, ENSMUSG00000056427, ENSMUSG00000068614, ENSMUSG00000036856, ENSMUSG00000018387, ENSMUSG00000019920, ENSMUSG00000020900	391	351	13588	1.08909	1	0.993479	99.9999
Annotation Cluster 14	Enrichment Score: 1.8943903295870006
Category	Term	Count	%	PValue	Genes	List Total	Pop Hits	Pop Total	Fold Enrichment	Bonferroni	Benjamini	FDR
KEGG_PATHWAY	mmu00071:Fatty acid metabolism	9	1.70132	6.92485e-05	ENSMUSG00000035561, ENSMUSG00000003809, ENSMUSG00000026003, ENSMUSG00000036138, ENSMUSG00000030861, ENSMUSG00000010651, ENSMUSG00000027984, ENSMUSG00000036880, ENSMUSG00000032883	183	45	5738	6.27104	0.00999114	0.00999114	0.0821781
KEGG_PATHWAY	mmu00280:Valine, leucine and isoleucine degradation	8	1.51229	0.000540323	ENSMUSG00000035561, ENSMUSG00000027332, ENSMUSG00000036138, ENSMUSG00000030861, ENSMUSG00000010651, ENSMUSG00000027984, ENSMUSG00000036880, ENSMUSG00000032527	183	46	5738	5.45308	0.0753759	0.0257844	0.639569
SP_PIR_KEYWORDS	lipid metabolism	11	2.0794	0.00438587	ENSMUSG00000026003, ENSMUSG00000036138, ENSMUSG00000030861, ENSMUSG00000044968, ENSMUSG00000030747, ENSMUSG00000010651, ENSMUSG00000027984, ENSMUSG00000036880, ENSMUSG00000032883, ENSMUSG00000030759, ENSMUSG00000049313	492	136	17854	2.93511	0.819108	0.0819402	5.92333
SP_PIR_KEYWORDS	fatty acid metabolism	7	1.32325	0.00648978	ENSMUSG00000026003, ENSMUSG00000036138, ENSMUSG00000030861, ENSMUSG00000010651, ENSMUSG00000027984, ENSMUSG00000036880, ENSMUSG00000032883	492	61	17854	4.16427	0.92056	0.113618	8.64766
GOTERM_MF_FAT	GO:0003988~acetyl-CoA C-acyltransferase activity	3	0.567108	0.0072749	ENSMUSG00000036138, ENSMUSG00000010651, ENSMUSG00000036880	370	5	13288	21.5481	0.984421	0.242292	10.1546
PIR_SUPERFAMILY	PIRSF000429:acetyl-CoA acetyltransferase	3	0.567108	0.00843704	ENSMUSG00000036138, ENSMUSG00000010651, ENSMUSG00000036880	245	5	8136	19.9249	0.909083	0.909083	10.6148
INTERPRO	IPR016038:Thiolase-like, subgroup	3	0.567108	0.0238596	ENSMUSG00000036138, ENSMUSG00000010651, ENSMUSG00000036880	489	9	17763	12.1084	1	0.668726	31.4237
UP_SEQ_FEATURE	active site:Acyl-thioester intermediate	3	0.567108	0.0355708	ENSMUSG00000036138, ENSMUSG00000010651, ENSMUSG00000036880	490	10	16021	9.80878	1	0.979605	45.9974
GOTERM_BP_FAT	GO:0006631~fatty acid metabolic process	11	2.0794	0.0396991	ENSMUSG00000038205, ENSMUSG00000022383, ENSMUSG00000026003, ENSMUSG00000032942, ENSMUSG00000036138, ENSMUSG00000030861, ENSMUSG00000010651, ENSMUSG00000027984, ENSMUSG00000036880, ENSMUSG00000032883, ENSMUSG00000030759	391	184	13588	2.07756	1	0.730695	49.8402
INTERPRO	IPR002155:Thiolase	3	0.567108	0.0551143	ENSMUSG00000036138, ENSMUSG00000010651, ENSMUSG00000036880	489	14	17763	7.78396	1	0.763286	58.7518
PIR_SUPERFAMILY	PIRSF000429:Ac-CoA_Ac_transf	3	0.567108	0.0643128	ENSMUSG00000036138, ENSMUSG00000010651, ENSMUSG00000036880	245	14	8136	7.11603	1	0.976773	58.5378
GOTERM_MF_FAT	GO:0016408~C-acyltransferase activity	3	0.567108	0.0714301	ENSMUSG00000036138, ENSMUSG00000010651, ENSMUSG00000036880	370	16	13288	6.73378	1	0.700885	66.2725
SP_PIR_KEYWORDS	Acyltransferase	6	1.13422	0.423233	ENSMUSG00000029238, ENSMUSG00000036304, ENSMUSG00000036138, ENSMUSG00000030747, ENSMUSG00000010651, ENSMUSG00000036880	492	155	17854	1.40472	1	0.919421	99.9521
Annotation Cluster 15	Enrichment Score: 1.8079640164048136
Category	Term	Count	%	PValue	Genes	List Total	Pop Hits	Pop Total	Fold Enrichment	Bonferroni	Benjamini	FDR
GOTERM_BP_FAT	GO:0001778~plasma membrane repair	3	0.567108	0.00775801	ENSMUSG00000033196, ENSMUSG00000020900, ENSMUSG00000033788	391	5	13588	20.8512	0.999999	0.464788	12.423
GOTERM_BP_FAT	GO:0042060~wound healing	9	1.70132	0.0152979	ENSMUSG00000022383, ENSMUSG00000027611, ENSMUSG00000046223, ENSMUSG00000048376, ENSMUSG00000050953, ENSMUSG00000033196, ENSMUSG00000005804, ENSMUSG00000020900, ENSMUSG00000033788	391	112	13588	2.79256	1	0.57784	23.093
GOTERM_BP_FAT	GO:0007009~plasma membrane organization	3	0.567108	0.0317486	ENSMUSG00000033196, ENSMUSG00000020900, ENSMUSG00000033788	391	10	13588	10.4256	1	0.696135	42.2775
Annotation Cluster 16	Enrichment Score: 1.7351891638767782
Category	Term	Count	%	PValue	Genes	List Total	Pop Hits	Pop Total	Fold Enrichment	Bonferroni	Benjamini	FDR
SP_PIR_KEYWORDS	hydroxyproline	4	0.756144	0.00153439	ENSMUSG00000031502, ENSMUSG00000048126, ENSMUSG00000031503, ENSMUSG00000020241	492	9	17854	16.1283	0.449725	0.0417695	2.11054
SP_PIR_KEYWORDS	hydroxylation	7	1.32325	0.00818172	ENSMUSG00000031502, ENSMUSG00000028339, ENSMUSG00000024330, ENSMUSG00000031503, ENSMUSG00000079343, ENSMUSG00000020241, ENSMUSG00000038521	492	64	17854	3.96907	0.959065	0.115661	10.7852
KEGG_PATHWAY	mmu04512:ECM-receptor interaction	8	1.51229	0.0157095	ENSMUSG00000029304, ENSMUSG00000031502, ENSMUSG00000024330, ENSMUSG00000031503, ENSMUSG00000020241, ENSMUSG00000026639, ENSMUSG00000026479, ENSMUSG00000053025	183	83	5738	3.02219	0.899335	0.279633	17.1367
GOTERM_CC_FAT	GO:0005581~collagen	4	0.756144	0.0159244	ENSMUSG00000028197, ENSMUSG00000031502, ENSMUSG00000024330, ENSMUSG00000031503	358	19	12504	7.35313	0.991499	0.161866	19.2798
UP_SEQ_FEATURE	region of interest:Triple-helical region	4	0.756144	0.0163924	ENSMUSG00000031502, ENSMUSG00000024330, ENSMUSG00000031503, ENSMUSG00000020241	490	18	16021	7.26576	1	0.977054	24.51
INTERPRO	IPR008160:Collagen triple helix repeat	7	1.32325	0.0239573	ENSMUSG00000028197, ENSMUSG00000031502, ENSMUSG00000028339, ENSMUSG00000048126, ENSMUSG00000024330, ENSMUSG00000031503, ENSMUSG00000020241	489	81	17763	3.13921	1	0.652351	31.5309
SP_PIR_KEYWORDS	collagen	7	1.32325	0.0281656	ENSMUSG00000028197, ENSMUSG00000031502, ENSMUSG00000028339, ENSMUSG00000048126, ENSMUSG00000024330, ENSMUSG00000031503, ENSMUSG00000020241	492	84	17854	3.02405	0.999985	0.285932	32.7583
GOTERM_MF_FAT	GO:0005201~extracellular matrix structural constituent	4	0.756144	0.0495995	ENSMUSG00000028197, ENSMUSG00000031502, ENSMUSG00000024330, ENSMUSG00000031503	370	30	13288	4.78847	1	0.619612	52.577
SP_PIR_KEYWORDS	heterotrimer	3	0.567108	0.140287	ENSMUSG00000048126, ENSMUSG00000031503, ENSMUSG00000020241	492	24	17854	4.53608	1	0.670254	87.7517
Annotation Cluster 17	Enrichment Score: 1.7212173719466035
Category	Term	Count	%	PValue	Genes	List Total	Pop Hits	Pop Total	Fold Enrichment	Bonferroni	Benjamini	FDR
INTERPRO	IPR004827:Basic-leucine zipper (bZIP) transcription factor	8	1.51229	0.000655784	ENSMUSG00000074622, ENSMUSG00000026628, ENSMUSG00000021250, ENSMUSG00000025408, ENSMUSG00000038539, ENSMUSG00000047591, ENSMUSG00000052837, ENSMUSG00000042622	489	54	17763	5.3815	0.45132	0.113122	1.01949
SMART	SM00338:BRLZ	8	1.51229	0.00084502	ENSMUSG00000074622, ENSMUSG00000026628, ENSMUSG00000021250, ENSMUSG00000025408, ENSMUSG00000038539, ENSMUSG00000047591, ENSMUSG00000052837, ENSMUSG00000042622	264	54	9131	5.12402	0.137518	0.0713009	1.03104
UP_SEQ_FEATURE	domain:Leucine-zipper	11	2.0794	0.0015968	ENSMUSG00000074622, ENSMUSG00000026628, ENSMUSG00000021250, ENSMUSG00000025408, ENSMUSG00000038539, ENSMUSG00000018983, ENSMUSG00000010358, ENSMUSG00000047591, ENSMUSG00000052837, ENSMUSG00000042622, ENSMUSG00000030067	490	107	16021	3.36126	0.946049	0.767727	2.68195
INTERPRO	IPR004826:Maf transcription factor	3	0.567108	0.0144333	ENSMUSG00000074622, ENSMUSG00000047591, ENSMUSG00000042622	489	7	17763	15.5679	0.999998	0.56457	20.3161
UP_SEQ_FEATURE	DNA-binding region:Basic motif	11	2.0794	0.0198346	ENSMUSG00000074622, ENSMUSG00000015709, ENSMUSG00000026628, ENSMUSG00000029238, ENSMUSG00000021250, ENSMUSG00000038539, ENSMUSG00000068079, ENSMUSG00000055116, ENSMUSG00000047591, ENSMUSG00000052837, ENSMUSG00000042622	490	154	16021	2.33542	1	0.964116	28.8805
INTERPRO	IPR011616:bZIP transcription factor, bZIP-1	3	0.567108	0.198944	ENSMUSG00000021250, ENSMUSG00000038539, ENSMUSG00000052837	489	30	17763	3.63252	1	0.962134	96.8729
GOTERM_MF_FAT	GO:0003700~transcription factor activity	23	4.34783	0.492003	ENSMUSG00000074622, ENSMUSG00000026628, ENSMUSG00000038539, ENSMUSG00000018983, ENSMUSG00000003032, ENSMUSG00000055116, ENSMUSG00000029771, ENSMUSG00000038418, ENSMUSG00000042622, ENSMUSG00000015709, ENSMUSG00000023034, ENSMUSG00000028800, ENSMUSG00000001911, ENSMUSG00000022383, ENSMUSG00000029238, ENSMUSG00000021250, ENSMUSG00000025408, ENSMUSG00000021255, ENSMUSG00000006587, ENSMUSG00000047591,…	370	776	13288	1.06445	1	0.980538	99.9951
GOTERM_MF_FAT	GO:0043565~sequence-specific DNA binding	15	2.83554	0.685324	ENSMUSG00000074622, ENSMUSG00000026628, ENSMUSG00000038539, ENSMUSG00000003032, ENSMUSG00000042622, ENSMUSG00000023034, ENSMUSG00000022383, ENSMUSG00000025408, ENSMUSG00000021250, ENSMUSG00000021255, ENSMUSG00000047591, ENSMUSG00000052837, ENSMUSG00000030067, ENSMUSG00000038210, ENSMUSG00000030042	370	556	13288	0.96889	1	0.994868	100
Annotation Cluster 18	Enrichment Score: 1.615287972633323
Category	Term	Count	%	PValue	Genes	List Total	Pop Hits	Pop Total	Fold Enrichment	Bonferroni	Benjamini	FDR
SP_PIR_KEYWORDS	peroxisome	8	1.51229	0.0166498	ENSMUSG00000022404, ENSMUSG00000001334, ENSMUSG00000036138, ENSMUSG00000036775, ENSMUSG00000010651, ENSMUSG00000055782, ENSMUSG00000032883, ENSMUSG00000030759	492	96	17854	3.02405	0.998543	0.195641	20.8034
GOTERM_CC_FAT	GO:0042579~microbody	8	1.51229	0.029266	ENSMUSG00000022404, ENSMUSG00000001334, ENSMUSG00000036138, ENSMUSG00000036775, ENSMUSG00000010651, ENSMUSG00000055782, ENSMUSG00000032883, ENSMUSG00000030759	358	104	12504	2.68672	0.999853	0.247664	32.7203
GOTERM_CC_FAT	GO:0005777~peroxisome	8	1.51229	0.029266	ENSMUSG00000022404, ENSMUSG00000001334, ENSMUSG00000036138, ENSMUSG00000036775, ENSMUSG00000010651, ENSMUSG00000055782, ENSMUSG00000032883, ENSMUSG00000030759	358	104	12504	2.68672	0.999853	0.247664	32.7203
Annotation Cluster 19	Enrichment Score: 1.5691586043862602
Category	Term	Count	%	PValue	Genes	List Total	Pop Hits	Pop Total	Fold Enrichment	Bonferroni	Benjamini	FDR
PIR_SUPERFAMILY	PIRSF002337:Actin	4	0.756144	0.00928032	ENSMUSG00000056367, ENSMUSG00000031972, ENSMUSG00000068614, ENSMUSG00000059430	245	15	8136	8.85551	0.928538	0.732677	11.6164
SP_PIR_KEYWORDS	methylated amino acid	3	0.567108	0.0293448	ENSMUSG00000031972, ENSMUSG00000068614, ENSMUSG00000059430	492	10	17854	10.8866	0.999991	0.288773	33.8829
INTERPRO	IPR004000:Actin/actin-like	4	0.756144	0.0335414	ENSMUSG00000056367, ENSMUSG00000031972, ENSMUSG00000068614, ENSMUSG00000059430	489	26	17763	5.58849	1	0.742634	41.3118
SMART	SM00268:ACTIN	4	0.756144	0.0376848	ENSMUSG00000056367, ENSMUSG00000031972, ENSMUSG00000068614, ENSMUSG00000059430	264	26	9131	5.3211	0.998796	0.568415	37.5578
INTERPRO	IPR004001:Actin, conserved site	3	0.567108	0.0414347	ENSMUSG00000031972, ENSMUSG00000068614, ENSMUSG00000059430	489	12	17763	9.08129	1	0.736893	48.3683
Annotation Cluster 20	Enrichment Score: 1.5608723438030863
Category	Term	Count	%	PValue	Genes	List Total	Pop Hits	Pop Total	Fold Enrichment	Bonferroni	Benjamini	FDR
UP_SEQ_FEATURE	domain:CTCK	4	0.756144	0.0249788	ENSMUSG00000028195, ENSMUSG00000050069, ENSMUSG00000056427, ENSMUSG00000019997	490	21	16021	6.22779	1	0.971421	34.9703
INTERPRO	IPR006207:Cystine knot, C-terminal	4	0.756144	0.0271794	ENSMUSG00000028195, ENSMUSG00000050069, ENSMUSG00000056427, ENSMUSG00000019997	489	24	17763	6.05419	1	0.682114	34.9777
SMART	SM00041:CT	4	0.756144	0.0305894	ENSMUSG00000028195, ENSMUSG00000050069, ENSMUSG00000056427, ENSMUSG00000019997	264	24	9131	5.76452	0.995646	0.595912	31.6731
Annotation Cluster 21	Enrichment Score: 1.5067685620709597
Category	Term	Count	%	PValue	Genes	List Total	Pop Hits	Pop Total	Fold Enrichment	Bonferroni	Benjamini	FDR
INTERPRO	IPR003191:Guanylate-binding protein, C-terminal	3	0.567108	0.0238596	ENSMUSG00000028268, ENSMUSG00000028269, ENSMUSG00000079363	489	9	17763	12.1084	1	0.668726	31.4237
GOTERM_MF_FAT	GO:0003924~GTPase activity	9	1.70132	0.0262981	ENSMUSG00000020459, ENSMUSG00000024065, ENSMUSG00000028268, ENSMUSG00000028269, ENSMUSG00000079363, ENSMUSG00000078853, ENSMUSG00000001473, ENSMUSG00000054072, ENSMUSG00000069874	370	128	13288	2.52517	1	0.455356	32.351
INTERPRO	IPR015894:Guanylate-binding protein, N-terminal	3	0.567108	0.0480958	ENSMUSG00000028268, ENSMUSG00000028269, ENSMUSG00000079363	489	13	17763	8.38273	1	0.745053	53.6969
Annotation Cluster 22	Enrichment Score: 1.4948596692845582
Category	Term	Count	%	PValue	Genes	List Total	Pop Hits	Pop Total	Fold Enrichment	Bonferroni	Benjamini	FDR
GOTERM_CC_FAT	GO:0005759~mitochondrial matrix	17	3.21361	1.70446e-05	ENSMUSG00000003809, ENSMUSG00000026003, ENSMUSG00000030861, ENSMUSG00000044986, ENSMUSG00000027984, ENSMUSG00000032563, ENSMUSG00000019577, ENSMUSG00000020079, ENSMUSG00000025150, ENSMUSG00000073676, ENSMUSG00000032527, ENSMUSG00000030934, ENSMUSG00000035561, ENSMUSG00000027332, ENSMUSG00000037531, ENSMUSG00000046598, ENSMUSG00000007033	358	163	12504	3.64273	0.00504949	0.000722922	0.0227394
GOTERM_CC_FAT	GO:0031980~mitochondrial lumen	17	3.21361	1.70446e-05	ENSMUSG00000003809, ENSMUSG00000026003, ENSMUSG00000030861, ENSMUSG00000044986, ENSMUSG00000027984, ENSMUSG00000032563, ENSMUSG00000019577, ENSMUSG00000020079, ENSMUSG00000025150, ENSMUSG00000073676, ENSMUSG00000032527, ENSMUSG00000030934, ENSMUSG00000035561, ENSMUSG00000027332, ENSMUSG00000037531, ENSMUSG00000046598, ENSMUSG00000007033	358	163	12504	3.64273	0.00504949	0.000722922	0.0227394
UP_SEQ_FEATURE	DNA-binding region:Basic motif	11	2.0794	0.0198346	ENSMUSG00000074622, ENSMUSG00000015709, ENSMUSG00000026628, ENSMUSG00000029238, ENSMUSG00000021250, ENSMUSG00000038539, ENSMUSG00000068079, ENSMUSG00000055116, ENSMUSG00000047591, ENSMUSG00000052837, ENSMUSG00000042622	490	154	16021	2.33542	1	0.964116	28.8805
GOTERM_CC_FAT	GO:0031974~membrane-enclosed lumen	44	8.31758	0.0525204	ENSMUSG00000055044, ENSMUSG00000026003, ENSMUSG00000038539, ENSMUSG00000070348, ENSMUSG00000035621, ENSMUSG00000029433, ENSMUSG00000020205, ENSMUSG00000055116, ENSMUSG00000027984, ENSMUSG00000020914, ENSMUSG00000032563, ENSMUSG00000025266, ENSMUSG00000020079, ENSMUSG00000073676, ENSMUSG00000032527, ENSMUSG00000015709, ENSMUSG00000061436, ENSMUSG00000028800, ENSMUSG00000029238, ENSMUSG00000027332,…	358	1174	12504	1.30903	1	0.37579	51.3164
GOTERM_CC_FAT	GO:0005667~transcription factor complex	12	2.26843	0.0722783	ENSMUSG00000074622, ENSMUSG00000015709, ENSMUSG00000026628, ENSMUSG00000029238, ENSMUSG00000055044, ENSMUSG00000021250, ENSMUSG00000038539, ENSMUSG00000024803, ENSMUSG00000018983, ENSMUSG00000006587, ENSMUSG00000055116, ENSMUSG00000038210	358	234	12504	1.79115	1	0.461487	63.249
GOTERM_CC_FAT	GO:0070013~intracellular organelle lumen	41	7.75047	0.0927542	ENSMUSG00000055044, ENSMUSG00000026003, ENSMUSG00000038539, ENSMUSG00000070348, ENSMUSG00000035621, ENSMUSG00000020205, ENSMUSG00000055116, ENSMUSG00000027984, ENSMUSG00000020914, ENSMUSG00000032563, ENSMUSG00000025266, ENSMUSG00000020079, ENSMUSG00000073676, ENSMUSG00000032527, ENSMUSG00000015709, ENSMUSG00000061436, ENSMUSG00000028800, ENSMUSG00000029238, ENSMUSG00000027332, ENSMUSG00000024803,…	358	1133	12504	1.26392	1	0.54222	72.7138
GOTERM_CC_FAT	GO:0043233~organelle lumen	41	7.75047	0.0960732	ENSMUSG00000055044, ENSMUSG00000026003, ENSMUSG00000038539, ENSMUSG00000070348, ENSMUSG00000035621, ENSMUSG00000020205, ENSMUSG00000055116, ENSMUSG00000027984, ENSMUSG00000020914, ENSMUSG00000032563, ENSMUSG00000025266, ENSMUSG00000020079, ENSMUSG00000073676, ENSMUSG00000032527, ENSMUSG00000015709, ENSMUSG00000061436, ENSMUSG00000028800, ENSMUSG00000029238, ENSMUSG00000027332, ENSMUSG00000024803,…	358	1136	12504	1.26058	1	0.536619	74.016
GOTERM_MF_FAT	GO:0003700~transcription factor activity	23	4.34783	0.492003	ENSMUSG00000074622, ENSMUSG00000026628, ENSMUSG00000038539, ENSMUSG00000018983, ENSMUSG00000003032, ENSMUSG00000055116, ENSMUSG00000029771, ENSMUSG00000038418, ENSMUSG00000042622, ENSMUSG00000015709, ENSMUSG00000023034, ENSMUSG00000028800, ENSMUSG00000001911, ENSMUSG00000022383, ENSMUSG00000029238, ENSMUSG00000021250, ENSMUSG00000025408, ENSMUSG00000021255, ENSMUSG00000006587, ENSMUSG00000047591,…	370	776	13288	1.06445	1	0.980538	99.9951
GOTERM_CC_FAT	GO:0044451~nucleoplasm part	15	2.83554	0.608062	ENSMUSG00000074622, ENSMUSG00000026628, ENSMUSG00000055044, ENSMUSG00000038539, ENSMUSG00000018983, ENSMUSG00000055116, ENSMUSG00000015709, ENSMUSG00000061436, ENSMUSG00000028800, ENSMUSG00000029238, ENSMUSG00000021250, ENSMUSG00000024803, ENSMUSG00000031609, ENSMUSG00000006587, ENSMUSG00000038210	358	513	12504	1.02127	1	0.952971	99.9996
GOTERM_CC_FAT	GO:0005654~nucleoplasm	16	3.02457	0.736769	ENSMUSG00000074622, ENSMUSG00000026628, ENSMUSG00000055044, ENSMUSG00000038539, ENSMUSG00000070348, ENSMUSG00000018983, ENSMUSG00000055116, ENSMUSG00000015709, ENSMUSG00000061436, ENSMUSG00000028800, ENSMUSG00000029238, ENSMUSG00000021250, ENSMUSG00000024803, ENSMUSG00000031609, ENSMUSG00000006587, ENSMUSG00000038210	358	599	12504	0.932952	1	0.980256	100
GOTERM_CC_FAT	GO:0031981~nuclear lumen	22	4.15879	0.838355	ENSMUSG00000074622, ENSMUSG00000026628, ENSMUSG00000055044, ENSMUSG00000038539, ENSMUSG00000070348, ENSMUSG00000035621, ENSMUSG00000018983, ENSMUSG00000020205, ENSMUSG00000055116, ENSMUSG00000020914, ENSMUSG00000025266, ENSMUSG00000005483, ENSMUSG00000015709, ENSMUSG00000028800, ENSMUSG00000061436, ENSMUSG00000029238, ENSMUSG00000021250, ENSMUSG00000024803, ENSMUSG00000031609, ENSMUSG00000006587,…	358	883	12504	0.870218	1	0.990963	100
Annotation Cluster 23	Enrichment Score: 1.4698822439673274
Category	Term	Count	%	PValue	Genes	List Total	Pop Hits	Pop Total	Fold Enrichment	Bonferroni	Benjamini	FDR
GOTERM_MF_FAT	GO:0003712~transcription cofactor activity	13	2.45747	0.00447476	ENSMUSG00000029167, ENSMUSG00000055044, ENSMUSG00000020473, ENSMUSG00000031885, ENSMUSG00000052374, ENSMUSG00000020098, ENSMUSG00000061436, ENSMUSG00000028800, ENSMUSG00000049641, ENSMUSG00000024803, ENSMUSG00000024330, ENSMUSG00000057604, ENSMUSG00000030967	370	180	13288	2.59375	0.922412	0.191867	6.36557
GOTERM_MF_FAT	GO:0008134~transcription factor binding	16	3.02457	0.0148238	ENSMUSG00000029167, ENSMUSG00000055044, ENSMUSG00000020473, ENSMUSG00000031885, ENSMUSG00000055116, ENSMUSG00000052374, ENSMUSG00000020098, ENSMUSG00000015709, ENSMUSG00000028800, ENSMUSG00000061436, ENSMUSG00000029238, ENSMUSG00000049641, ENSMUSG00000024803, ENSMUSG00000024330, ENSMUSG00000057604, ENSMUSG00000030967	370	288	13288	1.9952	0.999799	0.333271	19.6699
GOTERM_MF_FAT	GO:0003714~transcription corepressor activity	6	1.13422	0.0495768	ENSMUSG00000028800, ENSMUSG00000061436, ENSMUSG00000024803, ENSMUSG00000020473, ENSMUSG00000057604, ENSMUSG00000030967	370	72	13288	2.99279	1	0.631909	52.5604
GOTERM_MF_FAT	GO:0016563~transcription activator activity	13	2.45747	0.0581964	ENSMUSG00000029167, ENSMUSG00000055044, ENSMUSG00000054191, ENSMUSG00000031885, ENSMUSG00000038418, ENSMUSG00000052374, ENSMUSG00000020098, ENSMUSG00000023034, ENSMUSG00000001911, ENSMUSG00000022383, ENSMUSG00000049641, ENSMUSG00000024330, ENSMUSG00000047591	370	259	13288	1.80261	1	0.656309	58.4937
GOTERM_MF_FAT	GO:0003713~transcription coactivator activity	7	1.32325	0.0597257	ENSMUSG00000029167, ENSMUSG00000055044, ENSMUSG00000049641, ENSMUSG00000024330, ENSMUSG00000031885, ENSMUSG00000052374, ENSMUSG00000020098	370	100	13288	2.51395	1	0.64386	59.4712
GOTERM_MF_FAT	GO:0016564~transcription repressor activity	10	1.89036	0.13263	ENSMUSG00000028800, ENSMUSG00000026628, ENSMUSG00000061436, ENSMUSG00000008136, ENSMUSG00000024803, ENSMUSG00000020473, ENSMUSG00000003032, ENSMUSG00000057604, ENSMUSG00000030967, ENSMUSG00000030067	370	211	13288	1.70206	1	0.848348	87.5911
Annotation Cluster 24	Enrichment Score: 1.4059704264049613
Category	Term	Count	%	PValue	Genes	List Total	Pop Hits	Pop Total	Fold Enrichment	Bonferroni	Benjamini	FDR
INTERPRO	IPR000033:Low-density lipoprotein receptor, YWTD repeat	4	0.756144	0.00732985	ENSMUSG00000005397, ENSMUSG00000021806, ENSMUSG00000049313, ENSMUSG00000019893	489	15	17763	9.68671	0.998807	0.404175	10.8562
SMART	SM00135:LY	4	0.756144	0.00831436	ENSMUSG00000005397, ENSMUSG00000021806, ENSMUSG00000049313, ENSMUSG00000019893	264	15	9131	9.22323	0.768018	0.253395	9.7292
INTERPRO	IPR011042:Six-bladed beta-propeller, TolB-like	5	0.94518	0.019866	ENSMUSG00000005397, ENSMUSG00000021806, ENSMUSG00000002588, ENSMUSG00000049313, ENSMUSG00000019893	489	38	17763	4.77963	1	0.639412	26.9076
UP_SEQ_FEATURE	repeat:LDL-receptor class B 2	3	0.567108	0.0580663	ENSMUSG00000005397, ENSMUSG00000021806, ENSMUSG00000049313	490	13	16021	7.54521	1	0.991364	63.8552
UP_SEQ_FEATURE	repeat:LDL-receptor class B 3	3	0.567108	0.0580663	ENSMUSG00000005397, ENSMUSG00000021806, ENSMUSG00000049313	490	13	16021	7.54521	1	0.991364	63.8552
UP_SEQ_FEATURE	repeat:LDL-receptor class B 4	3	0.567108	0.0580663	ENSMUSG00000005397, ENSMUSG00000021806, ENSMUSG00000049313	490	13	16021	7.54521	1	0.991364	63.8552
UP_SEQ_FEATURE	repeat:LDL-receptor class B 1	3	0.567108	0.0580663	ENSMUSG00000005397, ENSMUSG00000021806, ENSMUSG00000049313	490	13	16021	7.54521	1	0.991364	63.8552
SP_PIR_KEYWORDS	egf-like domain	8	1.51229	0.410683	ENSMUSG00000005397, ENSMUSG00000056427, ENSMUSG00000079343, ENSMUSG00000020467, ENSMUSG00000038521, ENSMUSG00000021806, ENSMUSG00000074505, ENSMUSG00000049313	492	222	17854	1.3077	1	0.916115	99.9355
Annotation Cluster 25	Enrichment Score: 1.4020909263395565
Category	Term	Count	%	PValue	Genes	List Total	Pop Hits	Pop Total	Fold Enrichment	Bonferroni	Benjamini	FDR
GOTERM_CC_FAT	GO:0044421~extracellular region part	38	7.18336	0.00142071	ENSMUSG00000028197, ENSMUSG00000031994, ENSMUSG00000031502, ENSMUSG00000005397, ENSMUSG00000048583, ENSMUSG00000050069, ENSMUSG00000031503, ENSMUSG00000028885, ENSMUSG00000030218, ENSMUSG00000026639, ENSMUSG00000029417, ENSMUSG00000031740, ENSMUSG00000002289, ENSMUSG00000031375, ENSMUSG00000023913, ENSMUSG00000023951, ENSMUSG00000056427, ENSMUSG00000019997, ENSMUSG00000020241, ENSMUSG00000026479,…	358	774	12504	1.71478	0.344431	0.0219787	1.87906
SP_PIR_KEYWORDS	signal	106	20.0378	0.00323168	ENSMUSG00000051980, ENSMUSG00000031502, ENSMUSG00000048583, ENSMUSG00000020473, ENSMUSG00000031503, ENSMUSG00000026639, ENSMUSG00000045045, ENSMUSG00000022122, ENSMUSG00000056427, ENSMUSG00000029231, ENSMUSG00000021319, ENSMUSG00000034614, ENSMUSG00000001334, ENSMUSG00000069515, ENSMUSG00000005465, ENSMUSG00000022309, ENSMUSG00000023132, ENSMUSG00000053719, ENSMUSG00000048376, ENSMUSG00000030329,…	492	2970	17854	1.29515	0.716107	0.0675625	4.39694
SP_PIR_KEYWORDS	Secreted	55	10.397	0.00954919	ENSMUSG00000028197, ENSMUSG00000031502, ENSMUSG00000028195, ENSMUSG00000030214, ENSMUSG00000048583, ENSMUSG00000025854, ENSMUSG00000020473, ENSMUSG00000031503, ENSMUSG00000030218, ENSMUSG00000028885, ENSMUSG00000026639, ENSMUSG00000006014, ENSMUSG00000031740, ENSMUSG00000002289, ENSMUSG00000056427, ENSMUSG00000026479, ENSMUSG00000021319, ENSMUSG00000028339, ENSMUSG00000030772, ENSMUSG00000027004,…	492	1420	17854	1.40555	0.976067	0.12911	12.4788
SP_PIR_KEYWORDS	disulfide bond	82	15.5009	0.0498096	ENSMUSG00000031502, ENSMUSG00000028195, ENSMUSG00000048583, ENSMUSG00000031503, ENSMUSG00000030218, ENSMUSG00000006014, ENSMUSG00000026639, ENSMUSG00000030730, ENSMUSG00000022122, ENSMUSG00000045045, ENSMUSG00000031584, ENSMUSG00000031740, ENSMUSG00000002289, ENSMUSG00000027611, ENSMUSG00000035914, ENSMUSG00000056427, ENSMUSG00000026479, ENSMUSG00000029231, ENSMUSG00000032641, ENSMUSG00000021319,…	492	2469	17854	1.20521	1	0.391573	50.8235
UP_SEQ_FEATURE	signal peptide	106	20.0378	0.0518665	ENSMUSG00000051980, ENSMUSG00000031502, ENSMUSG00000048583, ENSMUSG00000020473, ENSMUSG00000031503, ENSMUSG00000026639, ENSMUSG00000045045, ENSMUSG00000022122, ENSMUSG00000056427, ENSMUSG00000029231, ENSMUSG00000021319, ENSMUSG00000034614, ENSMUSG00000001334, ENSMUSG00000069515, ENSMUSG00000005465, ENSMUSG00000022309, ENSMUSG00000023132, ENSMUSG00000053719, ENSMUSG00000048376, ENSMUSG00000030329,…	490	2963	16021	1.16968	1	0.99028	59.5876
GOTERM_CC_FAT	GO:0005576~extracellular region	59	11.1531	0.068689	ENSMUSG00000028197, ENSMUSG00000031502, ENSMUSG00000028195, ENSMUSG00000030214, ENSMUSG00000048583, ENSMUSG00000025854, ENSMUSG00000020473, ENSMUSG00000031503, ENSMUSG00000028885, ENSMUSG00000030218, ENSMUSG00000026639, ENSMUSG00000006014, ENSMUSG00000031740, ENSMUSG00000002289, ENSMUSG00000056427, ENSMUSG00000026479, ENSMUSG00000021319, ENSMUSG00000028339, ENSMUSG00000030772, ENSMUSG00000027004,…	358	1680	12504	1.22662	1	0.453303	61.3058
UP_SEQ_FEATURE	disulfide bond	81	15.3119	0.185801	ENSMUSG00000031502, ENSMUSG00000028195, ENSMUSG00000048583, ENSMUSG00000031503, ENSMUSG00000030218, ENSMUSG00000006014, ENSMUSG00000026639, ENSMUSG00000030730, ENSMUSG00000022122, ENSMUSG00000045045, ENSMUSG00000031584, ENSMUSG00000031740, ENSMUSG00000002289, ENSMUSG00000027611, ENSMUSG00000035914, ENSMUSG00000056427, ENSMUSG00000026479, ENSMUSG00000029231, ENSMUSG00000032641, ENSMUSG00000021319,…	490	2379	16021	1.11323	1	0.999916	96.9704
SP_PIR_KEYWORDS	glycoprotein	106	20.0378	0.254421	ENSMUSG00000051980, ENSMUSG00000031502, ENSMUSG00000020473, ENSMUSG00000031503, ENSMUSG00000026639, ENSMUSG00000025790, ENSMUSG00000045045, ENSMUSG00000022122, ENSMUSG00000056427, ENSMUSG00000042246, ENSMUSG00000029231, ENSMUSG00000032641, ENSMUSG00000021319, ENSMUSG00000022462, ENSMUSG00000031708, ENSMUSG00000001334, ENSMUSG00000030747, ENSMUSG00000005465, ENSMUSG00000022309, ENSMUSG00000023132,…	492	3600	17854	1.0685	1	0.841511	98.3066
UP_SEQ_FEATURE	glycosylation site:N-linked (GlcNAc...)	103	19.4707	0.654022	ENSMUSG00000051980, ENSMUSG00000031502, ENSMUSG00000020473, ENSMUSG00000031503, ENSMUSG00000026639, ENSMUSG00000025790, ENSMUSG00000045045, ENSMUSG00000022122, ENSMUSG00000056427, ENSMUSG00000042246, ENSMUSG00000029231, ENSMUSG00000032641, ENSMUSG00000021319, ENSMUSG00000022462, ENSMUSG00000031708, ENSMUSG00000001334, ENSMUSG00000030747, ENSMUSG00000005465, ENSMUSG00000022309, ENSMUSG00000023132,…	490	3444	16021	0.97784	1	1	100
Annotation Cluster 26	Enrichment Score: 1.3837002534836207
Category	Term	Count	%	PValue	Genes	List Total	Pop Hits	Pop Total	Fold Enrichment	Bonferroni	Benjamini	FDR
INTERPRO	IPR011497:Protease inhibitor, Kazal-type	5	0.94518	0.0122557	ENSMUSG00000037406, ENSMUSG00000036256, ENSMUSG00000025790, ENSMUSG00000058297, ENSMUSG00000006205	489	33	17763	5.50381	0.999987	0.52868	17.521
INTERPRO	IPR002350:Proteinase inhibitor I1, Kazal	5	0.94518	0.0423592	ENSMUSG00000037406, ENSMUSG00000036256, ENSMUSG00000025790, ENSMUSG00000058297, ENSMUSG00000006205	489	48	17763	3.78387	1	0.732896	49.1407
SMART	SM00280:KAZAL	5	0.94518	0.0486922	ENSMUSG00000037406, ENSMUSG00000036256, ENSMUSG00000025790, ENSMUSG00000058297, ENSMUSG00000006205	264	48	9131	3.60283	0.999839	0.548032	45.7716
UP_SEQ_FEATURE	domain:Kazal-like	4	0.756144	0.115466	ENSMUSG00000036256, ENSMUSG00000025790, ENSMUSG00000058297, ENSMUSG00000006205	490	39	16021	3.35343	1	0.999093	87.5968
Annotation Cluster 27	Enrichment Score: 1.366952059982064
Category	Term	Count	%	PValue	Genes	List Total	Pop Hits	Pop Total	Fold Enrichment	Bonferroni	Benjamini	FDR
GOTERM_BP_FAT	GO:0048871~multicellular organismal homeostasis	7	1.32325	0.0160723	ENSMUSG00000042429, ENSMUSG00000023951, ENSMUSG00000024526, ENSMUSG00000024330, ENSMUSG00000048376, ENSMUSG00000044244, ENSMUSG00000001348	391	71	13588	3.42625	1	0.56432	24.1166
GOTERM_BP_FAT	GO:0001894~tissue homeostasis	5	0.94518	0.0547438	ENSMUSG00000023951, ENSMUSG00000024330, ENSMUSG00000048376, ENSMUSG00000044244, ENSMUSG00000001348	391	50	13588	3.47519	1	0.763888	61.6689
GOTERM_BP_FAT	GO:0060249~anatomical structure homeostasis	6	1.13422	0.0901013	ENSMUSG00000023951, ENSMUSG00000024330, ENSMUSG00000048376, ENSMUSG00000044244, ENSMUSG00000001348, ENSMUSG00000007033	391	83	13588	2.51219	1	0.858924	79.9757
Annotation Cluster 28	Enrichment Score: 1.3624340561888717
Category	Term	Count	%	PValue	Genes	List Total	Pop Hits	Pop Total	Fold Enrichment	Bonferroni	Benjamini	FDR
UP_SEQ_FEATURE	domain:Laminin G-like	3	0.567108	0.0176345	ENSMUSG00000028197, ENSMUSG00000056427, ENSMUSG00000074505	490	7	16021	14.0125	1	0.972995	26.1154
INTERPRO	IPR012680:Laminin G, subdomain 2	5	0.94518	0.0216695	ENSMUSG00000028197, ENSMUSG00000028339, ENSMUSG00000024330, ENSMUSG00000056427, ENSMUSG00000074505	489	39	17763	4.65707	1	0.651818	28.9805
INTERPRO	IPR008160:Collagen triple helix repeat	7	1.32325	0.0239573	ENSMUSG00000028197, ENSMUSG00000031502, ENSMUSG00000028339, ENSMUSG00000048126, ENSMUSG00000024330, ENSMUSG00000031503, ENSMUSG00000020241	489	81	17763	3.13921	1	0.652351	31.5309
SP_PIR_KEYWORDS	collagen	7	1.32325	0.0281656	ENSMUSG00000028197, ENSMUSG00000031502, ENSMUSG00000028339, ENSMUSG00000048126, ENSMUSG00000024330, ENSMUSG00000031503, ENSMUSG00000020241	492	84	17854	3.02405	0.999985	0.285932	32.7583
INTERPRO	IPR001791:Laminin G	5	0.94518	0.0345579	ENSMUSG00000028197, ENSMUSG00000028339, ENSMUSG00000024330, ENSMUSG00000056427, ENSMUSG00000074505	489	45	17763	4.03613	1	0.73837	42.2686
SMART	SM00282:LamG	5	0.94518	0.0398287	ENSMUSG00000028197, ENSMUSG00000028339, ENSMUSG00000024330, ENSMUSG00000056427, ENSMUSG00000074505	264	45	9131	3.84301	0.999185	0.546287	39.2419
INTERPRO	IPR003129:Laminin G, thrombospondin-type, N-terminal	3	0.567108	0.11232	ENSMUSG00000028197, ENSMUSG00000028339, ENSMUSG00000024330	489	21	17763	5.18931	1	0.911308	84.4501
UP_SEQ_FEATURE	domain:TSP N-terminal	3	0.567108	0.113075	ENSMUSG00000028197, ENSMUSG00000028339, ENSMUSG00000024330	490	19	16021	5.16251	1	0.999151	87.014
SMART	SM00210:TSPN	3	0.567108	0.121383	ENSMUSG00000028197, ENSMUSG00000028339, ENSMUSG00000024330	264	21	9131	4.94102	1	0.757168	79.5352
Annotation Cluster 29	Enrichment Score: 1.3221932104015817
Category	Term	Count	%	PValue	Genes	List Total	Pop Hits	Pop Total	Fold Enrichment	Bonferroni	Benjamini	FDR
GOTERM_BP_FAT	GO:0007155~cell adhesion	26	4.91493	0.0200376	ENSMUSG00000028197, ENSMUSG00000005397, ENSMUSG00000028195, ENSMUSG00000020473, ENSMUSG00000026639, ENSMUSG00000036256, ENSMUSG00000019920, ENSMUSG00000031523, ENSMUSG00000039787, ENSMUSG00000020241, ENSMUSG00000019997, ENSMUSG00000021806, ENSMUSG00000026479, ENSMUSG00000037625, ENSMUSG00000029304, ENSMUSG00000028339, ENSMUSG00000030862, ENSMUSG00000040205, ENSMUSG00000074505, ENSMUSG00000031841,…	391	561	13588	1.61061	1	0.598016	29.1604
GOTERM_BP_FAT	GO:0022610~biological adhesion	26	4.91493	0.0204557	ENSMUSG00000028197, ENSMUSG00000005397, ENSMUSG00000028195, ENSMUSG00000020473, ENSMUSG00000026639, ENSMUSG00000036256, ENSMUSG00000019920, ENSMUSG00000031523, ENSMUSG00000039787, ENSMUSG00000020241, ENSMUSG00000019997, ENSMUSG00000021806, ENSMUSG00000026479, ENSMUSG00000037625, ENSMUSG00000029304, ENSMUSG00000028339, ENSMUSG00000030862, ENSMUSG00000040205, ENSMUSG00000074505, ENSMUSG00000031841,…	391	562	13588	1.60774	1	0.596831	29.6734
SP_PIR_KEYWORDS	cell adhesion	18	3.40265	0.034682	ENSMUSG00000029304, ENSMUSG00000028195, ENSMUSG00000028339, ENSMUSG00000005397, ENSMUSG00000026639, ENSMUSG00000036256, ENSMUSG00000040205, ENSMUSG00000074505, ENSMUSG00000031841, ENSMUSG00000042451, ENSMUSG00000000305, ENSMUSG00000023905, ENSMUSG00000039787, ENSMUSG00000035566, ENSMUSG00000020241, ENSMUSG00000019997, ENSMUSG00000021806, ENSMUSG00000026479	492	380	17854	1.71893	0.999999	0.317103	38.758
GOTERM_BP_FAT	GO:0016337~cell-cell adhesion	9	1.70132	0.361796	ENSMUSG00000028195, ENSMUSG00000000305, ENSMUSG00000035566, ENSMUSG00000019997, ENSMUSG00000074505, ENSMUSG00000032011, ENSMUSG00000019920, ENSMUSG00000037625, ENSMUSG00000031841	391	236	13588	1.32529	1	0.974892	99.9524
Annotation Cluster 30	Enrichment Score: 1.2690413997217018
Category	Term	Count	%	PValue	Genes	List Total	Pop Hits	Pop Total	Fold Enrichment	Bonferroni	Benjamini	FDR
SP_PIR_KEYWORDS	stress response	6	1.13422	0.00761285	ENSMUSG00000070436, ENSMUSG00000006221, ENSMUSG00000004951, ENSMUSG00000007033, ENSMUSG00000005483, ENSMUSG00000073676	492	45	17854	4.83848	0.948836	0.1165	10.0718
INTERPRO	IPR001436:Alpha crystallin/Heat shock protein	3	0.567108	0.0188974	ENSMUSG00000032060, ENSMUSG00000006221, ENSMUSG00000004951	489	8	17763	13.6219	1	0.64187	25.7711
INTERPRO	IPR002068:Heat shock protein Hsp20	3	0.567108	0.0351569	ENSMUSG00000032060, ENSMUSG00000006221, ENSMUSG00000004951	489	11	17763	9.90686	1	0.730155	42.8256
GOTERM_BP_FAT	GO:0009408~response to heat	4	0.756144	0.0630355	ENSMUSG00000032060, ENSMUSG00000006221, ENSMUSG00000004951, ENSMUSG00000007033	391	32	13588	4.34399	1	0.790062	67.0102
GOTERM_BP_FAT	GO:0009266~response to temperature stimulus	4	0.756144	0.179883	ENSMUSG00000032060, ENSMUSG00000006221, ENSMUSG00000004951, ENSMUSG00000007033	391	51	13588	2.72564	1	0.937545	96.5872
GOTERM_BP_FAT	GO:0009628~response to abiotic stimulus	9	1.70132	0.423855	ENSMUSG00000031628, ENSMUSG00000030218, ENSMUSG00000018909, ENSMUSG00000032060, ENSMUSG00000003549, ENSMUSG00000006221, ENSMUSG00000004951, ENSMUSG00000023979, ENSMUSG00000007033	391	251	13588	1.24608	1	0.981819	99.9917
Annotation Cluster 31	Enrichment Score: 1.2373728150931107
Category	Term	Count	%	PValue	Genes	List Total	Pop Hits	Pop Total	Fold Enrichment	Bonferroni	Benjamini	FDR
GOTERM_CC_FAT	GO:0042825~TAP complex	3	0.567108	0.0155229	ENSMUSG00000024337, ENSMUSG00000024338, ENSMUSG00000037321	358	7	12504	14.9689	0.990404	0.163651	18.8393
GOTERM_CC_FAT	GO:0042824~MHC class I peptide loading complex	3	0.567108	0.0256256	ENSMUSG00000024337, ENSMUSG00000024338, ENSMUSG00000037321	358	9	12504	11.6425	0.999552	0.226632	29.2747
GOTERM_CC_FAT	GO:0044432~endoplasmic reticulum part	8	1.51229	0.487794	ENSMUSG00000024337, ENSMUSG00000039787, ENSMUSG00000040170, ENSMUSG00000070436, ENSMUSG00000030730, ENSMUSG00000024338, ENSMUSG00000037321, ENSMUSG00000038383	358	231	12504	1.20961	1	0.900787	99.9867
Annotation Cluster 32	Enrichment Score: 1.208240415629418
Category	Term	Count	%	PValue	Genes	List Total	Pop Hits	Pop Total	Fold Enrichment	Bonferroni	Benjamini	FDR
KEGG_PATHWAY	mmu04512:ECM-receptor interaction	8	1.51229	0.0157095	ENSMUSG00000029304, ENSMUSG00000031502, ENSMUSG00000024330, ENSMUSG00000031503, ENSMUSG00000020241, ENSMUSG00000026639, ENSMUSG00000026479, ENSMUSG00000053025	183	83	5738	3.02219	0.899335	0.279633	17.1367
KEGG_PATHWAY	mmu04510:Focal adhesion	12	2.26843	0.0491769	ENSMUSG00000029304, ENSMUSG00000031502, ENSMUSG00000023951, ENSMUSG00000030774, ENSMUSG00000024330, ENSMUSG00000031503, ENSMUSG00000070348, ENSMUSG00000020241, ENSMUSG00000026639, ENSMUSG00000026479, ENSMUSG00000029231, ENSMUSG00000052374	183	198	5738	1.90031	0.999332	0.485584	45.0448
KEGG_PATHWAY	mmu05222:Small cell lung cancer	6	1.13422	0.13187	ENSMUSG00000031502, ENSMUSG00000031503, ENSMUSG00000070348, ENSMUSG00000018983, ENSMUSG00000026639, ENSMUSG00000026479	183	85	5738	2.21331	1	0.722396	81.3403
KEGG_PATHWAY	mmu05200:Pathways in cancer	15	2.83554	0.144201	ENSMUSG00000031502, ENSMUSG00000031503, ENSMUSG00000070348, ENSMUSG00000018983, ENSMUSG00000026639, ENSMUSG00000031740, ENSMUSG00000015709, ENSMUSG00000031628, ENSMUSG00000028800, ENSMUSG00000023951, ENSMUSG00000021250, ENSMUSG00000035105, ENSMUSG00000026479, ENSMUSG00000029231, ENSMUSG00000036856	183	323	5738	1.45612	1	0.714757	84.255
Annotation Cluster 33	Enrichment Score: 1.2036138306276607
Category	Term	Count	%	PValue	Genes	List Total	Pop Hits	Pop Total	Fold Enrichment	Bonferroni	Benjamini	FDR
INTERPRO	IPR011993:Pleckstrin homology-type	17	3.21361	0.00647983	ENSMUSG00000031442, ENSMUSG00000030231, ENSMUSG00000030701, ENSMUSG00000028159, ENSMUSG00000024219, ENSMUSG00000031557, ENSMUSG00000027624, ENSMUSG00000020422, ENSMUSG00000032875, ENSMUSG00000020828, ENSMUSG00000040631, ENSMUSG00000038894, ENSMUSG00000029217, ENSMUSG00000045671, ENSMUSG00000027223, ENSMUSG00000029822, ENSMUSG00000059182	489	289	17763	2.13677	0.99739	0.390853	9.65634
INTERPRO	IPR001849:Pleckstrin homology	12	2.26843	0.107246	ENSMUSG00000031442, ENSMUSG00000020828, ENSMUSG00000030231, ENSMUSG00000028159, ENSMUSG00000030701, ENSMUSG00000040631, ENSMUSG00000038894, ENSMUSG00000020205, ENSMUSG00000029217, ENSMUSG00000031557, ENSMUSG00000029822, ENSMUSG00000059182	489	261	17763	1.67012	1	0.905497	83.0022
SMART	SM00233:PH	12	2.26843	0.132381	ENSMUSG00000031442, ENSMUSG00000020828, ENSMUSG00000030231, ENSMUSG00000028159, ENSMUSG00000030701, ENSMUSG00000040631, ENSMUSG00000038894, ENSMUSG00000020205, ENSMUSG00000029217, ENSMUSG00000031557, ENSMUSG00000029822, ENSMUSG00000059182	264	261	9131	1.59021	1	0.768179	82.4634
UP_SEQ_FEATURE	domain:PH	10	1.89036	0.166638	ENSMUSG00000031442, ENSMUSG00000020828, ENSMUSG00000028159, ENSMUSG00000030701, ENSMUSG00000040631, ENSMUSG00000038894, ENSMUSG00000020205, ENSMUSG00000029217, ENSMUSG00000029822, ENSMUSG00000059182	490	202	16021	1.61861	1	0.999844	95.4996
Annotation Cluster 34	Enrichment Score: 1.1739934270896937
Category	Term	Count	%	PValue	Genes	List Total	Pop Hits	Pop Total	Fold Enrichment	Bonferroni	Benjamini	FDR
PIR_SUPERFAMILY	PIRSF002458:ADP,ATP carrier protein	5	0.94518	0.0103934	ENSMUSG00000019082, ENSMUSG00000022404, ENSMUSG00000032942, ENSMUSG00000018740, ENSMUSG00000040740	245	29	8136	5.72555	0.948011	0.626776	12.9225
UP_SEQ_FEATURE	repeat:Solcar 3	5	0.94518	0.0445584	ENSMUSG00000019082, ENSMUSG00000022404, ENSMUSG00000032942, ENSMUSG00000018740, ENSMUSG00000040740	490	44	16021	3.71545	1	0.984453	53.9487
INTERPRO	IPR018108:Mitochondrial substrate/solute carrier	5	0.94518	0.0541782	ENSMUSG00000019082, ENSMUSG00000022404, ENSMUSG00000032942, ENSMUSG00000018740, ENSMUSG00000040740	489	52	17763	3.4928	1	0.766876	58.1088
UP_SEQ_FEATURE	repeat:Solcar 1	5	0.94518	0.0545766	ENSMUSG00000019082, ENSMUSG00000022404, ENSMUSG00000032942, ENSMUSG00000018740, ENSMUSG00000040740	490	47	16021	3.47829	1	0.99054	61.5084
UP_SEQ_FEATURE	repeat:Solcar 2	5	0.94518	0.0545766	ENSMUSG00000019082, ENSMUSG00000022404, ENSMUSG00000032942, ENSMUSG00000018740, ENSMUSG00000040740	490	47	16021	3.47829	1	0.99054	61.5084
INTERPRO	IPR002113:Adenine nucleotide translocator 1	3	0.567108	0.149603	ENSMUSG00000019082, ENSMUSG00000022404, ENSMUSG00000040740	489	25	17763	4.35902	1	0.942242	92.045
INTERPRO	IPR001993:Mitochondrial substrate carrier	4	0.756144	0.151243	ENSMUSG00000019082, ENSMUSG00000022404, ENSMUSG00000032942, ENSMUSG00000040740	489	49	17763	2.96532	1	0.941047	92.2814
SP_PIR_KEYWORDS	mitochondrion inner membrane	8	1.51229	0.239834	ENSMUSG00000019082, ENSMUSG00000035505, ENSMUSG00000032942, ENSMUSG00000018740, ENSMUSG00000031974, ENSMUSG00000027076, ENSMUSG00000040740, ENSMUSG00000027673	492	183	17854	1.58639	1	0.826001	97.7836
Annotation Cluster 35	Enrichment Score: 1.1551377615611056
Category	Term	Count	%	PValue	Genes	List Total	Pop Hits	Pop Total	Fold Enrichment	Bonferroni	Benjamini	FDR
GOTERM_BP_FAT	GO:0019318~hexose metabolic process	11	2.0794	0.0240292	ENSMUSG00000026628, ENSMUSG00000038886, ENSMUSG00000022383, ENSMUSG00000046794, ENSMUSG00000048583, ENSMUSG00000022490, ENSMUSG00000023019, ENSMUSG00000022474, ENSMUSG00000026773, ENSMUSG00000021456, ENSMUSG00000019577	391	169	13588	2.26196	1	0.631298	33.9178
GOTERM_BP_FAT	GO:0019319~hexose biosynthetic process	4	0.756144	0.0338082	ENSMUSG00000026628, ENSMUSG00000023019, ENSMUSG00000022474, ENSMUSG00000021456	391	25	13588	5.56031	1	0.691406	44.3335
GOTERM_BP_FAT	GO:0006090~pyruvate metabolic process	4	0.756144	0.0338082	ENSMUSG00000026628, ENSMUSG00000023019, ENSMUSG00000021456, ENSMUSG00000019577	391	25	13588	5.56031	1	0.691406	44.3335
GOTERM_BP_FAT	GO:0005996~monosaccharide metabolic process	11	2.0794	0.0489925	ENSMUSG00000026628, ENSMUSG00000038886, ENSMUSG00000022383, ENSMUSG00000046794, ENSMUSG00000048583, ENSMUSG00000022490, ENSMUSG00000023019, ENSMUSG00000022474, ENSMUSG00000026773, ENSMUSG00000021456, ENSMUSG00000019577	391	191	13588	2.00142	1	0.765176	57.4968
GOTERM_BP_FAT	GO:0046364~monosaccharide biosynthetic process	4	0.756144	0.0583197	ENSMUSG00000026628, ENSMUSG00000023019, ENSMUSG00000022474, ENSMUSG00000021456	391	31	13588	4.48412	1	0.772135	64.0652
GOTERM_BP_FAT	GO:0034637~cellular carbohydrate biosynthetic process	5	0.94518	0.0765896	ENSMUSG00000026628, ENSMUSG00000023019, ENSMUSG00000039787, ENSMUSG00000022474, ENSMUSG00000021456	391	56	13588	3.10285	1	0.837317	74.261
GOTERM_BP_FAT	GO:0046165~alcohol biosynthetic process	4	0.756144	0.0890928	ENSMUSG00000026628, ENSMUSG00000023019, ENSMUSG00000022474, ENSMUSG00000021456	391	37	13588	3.75696	1	0.858786	79.5943
GOTERM_BP_FAT	GO:0006006~glucose metabolic process	8	1.51229	0.108447	ENSMUSG00000026628, ENSMUSG00000022383, ENSMUSG00000046794, ENSMUSG00000048583, ENSMUSG00000022490, ENSMUSG00000023019, ENSMUSG00000021456, ENSMUSG00000019577	391	140	13588	1.98582	1	0.895052	85.8457
GOTERM_BP_FAT	GO:0006094~gluconeogenesis	3	0.567108	0.111261	ENSMUSG00000026628, ENSMUSG00000023019, ENSMUSG00000021456	391	20	13588	5.21279	1	0.896492	86.5875
SP_PIR_KEYWORDS	carbohydrate metabolism	5	0.94518	0.141329	ENSMUSG00000046794, ENSMUSG00000048583, ENSMUSG00000022490, ENSMUSG00000021456, ENSMUSG00000019577	492	73	17854	2.48552	1	0.659611	87.9563
GOTERM_BP_FAT	GO:0016051~carbohydrate biosynthetic process	5	0.94518	0.215256	ENSMUSG00000026628, ENSMUSG00000023019, ENSMUSG00000039787, ENSMUSG00000022474, ENSMUSG00000021456	391	83	13588	2.09349	1	0.949364	98.3894
Annotation Cluster 36	Enrichment Score: 1.1112393722174931
Category	Term	Count	%	PValue	Genes	List Total	Pop Hits	Pop Total	Fold Enrichment	Bonferroni	Benjamini	FDR
GOTERM_MF_FAT	GO:0050840~extracellular matrix binding	5	0.94518	0.00466245	ENSMUSG00000031375, ENSMUSG00000029304, ENSMUSG00000028195, ENSMUSG00000005397, ENSMUSG00000058297	370	25	13288	7.1827	0.930318	0.185278	6.62413
GOTERM_BP_FAT	GO:0010811~positive regulation of cell-substrate adhesion	4	0.756144	0.0412374	ENSMUSG00000029304, ENSMUSG00000028195, ENSMUSG00000005397, ENSMUSG00000058297	391	27	13588	5.14843	1	0.738237	51.1913
GOTERM_BP_FAT	GO:0010810~regulation of cell-substrate adhesion	4	0.756144	0.10655	ENSMUSG00000029304, ENSMUSG00000028195, ENSMUSG00000005397, ENSMUSG00000058297	391	40	13588	3.47519	1	0.893152	85.3239
GOTERM_BP_FAT	GO:0045785~positive regulation of cell adhesion	4	0.756144	0.125218	ENSMUSG00000029304, ENSMUSG00000028195, ENSMUSG00000005397, ENSMUSG00000058297	391	43	13588	3.23274	1	0.90482	89.7572
GOTERM_BP_FAT	GO:0030198~extracellular matrix organization	6	1.13422	0.164727	ENSMUSG00000028195, ENSMUSG00000005397, ENSMUSG00000024330, ENSMUSG00000070436, ENSMUSG00000029231, ENSMUSG00000058297	391	101	13588	2.06447	1	0.928431	95.3382
GOTERM_BP_FAT	GO:0030155~regulation of cell adhesion	4	0.756144	0.508948	ENSMUSG00000029304, ENSMUSG00000028195, ENSMUSG00000005397, ENSMUSG00000058297	391	94	13588	1.47881	1	0.990956	99.9995
Annotation Cluster 37	Enrichment Score: 1.0879380708244553
Category	Term	Count	%	PValue	Genes	List Total	Pop Hits	Pop Total	Fold Enrichment	Bonferroni	Benjamini	FDR
GOTERM_BP_FAT	GO:0043066~negative regulation of apoptosis	13	2.45747	0.0436959	ENSMUSG00000029304, ENSMUSG00000038539, ENSMUSG00000005161, ENSMUSG00000042429, ENSMUSG00000061436, ENSMUSG00000031628, ENSMUSG00000002289, ENSMUSG00000023951, ENSMUSG00000024526, ENSMUSG00000048376, ENSMUSG00000027223, ENSMUSG00000003549, ENSMUSG00000007033	391	239	13588	1.89027	1	0.735599	53.2797
GOTERM_BP_FAT	GO:0043069~negative regulation of programmed cell death	13	2.45747	0.0495223	ENSMUSG00000029304, ENSMUSG00000038539, ENSMUSG00000005161, ENSMUSG00000042429, ENSMUSG00000061436, ENSMUSG00000031628, ENSMUSG00000002289, ENSMUSG00000023951, ENSMUSG00000024526, ENSMUSG00000048376, ENSMUSG00000027223, ENSMUSG00000003549, ENSMUSG00000007033	391	244	13588	1.85154	1	0.75843	57.8983
GOTERM_BP_FAT	GO:0060548~negative regulation of cell death	13	2.45747	0.0512671	ENSMUSG00000029304, ENSMUSG00000038539, ENSMUSG00000005161, ENSMUSG00000042429, ENSMUSG00000061436, ENSMUSG00000031628, ENSMUSG00000002289, ENSMUSG00000023951, ENSMUSG00000024526, ENSMUSG00000048376, ENSMUSG00000027223, ENSMUSG00000003549, ENSMUSG00000007033	391	245	13588	1.84398	1	0.760379	59.1955
GOTERM_BP_FAT	GO:0006916~anti-apoptosis	6	1.13422	0.108697	ENSMUSG00000029304, ENSMUSG00000023951, ENSMUSG00000038539, ENSMUSG00000005161, ENSMUSG00000027223, ENSMUSG00000007033	391	88	13588	2.36945	1	0.893116	85.9131
GOTERM_BP_FAT	GO:0042981~regulation of apoptosis	22	4.15879	0.117145	ENSMUSG00000029304, ENSMUSG00000038539, ENSMUSG00000032456, ENSMUSG00000029433, ENSMUSG00000005161, ENSMUSG00000020427, ENSMUSG00000020085, ENSMUSG00000023034, ENSMUSG00000022221, ENSMUSG00000002289, ENSMUSG00000042429, ENSMUSG00000061436, ENSMUSG00000031628, ENSMUSG00000023951, ENSMUSG00000024526, ENSMUSG00000025408, ENSMUSG00000048376, ENSMUSG00000030278, ENSMUSG00000028630, ENSMUSG00000027223,…	391	553	13588	1.38254	1	0.902044	88.0223
GOTERM_BP_FAT	GO:0043067~regulation of programmed cell death	22	4.15879	0.128088	ENSMUSG00000029304, ENSMUSG00000038539, ENSMUSG00000032456, ENSMUSG00000029433, ENSMUSG00000005161, ENSMUSG00000020427, ENSMUSG00000020085, ENSMUSG00000023034, ENSMUSG00000022221, ENSMUSG00000002289, ENSMUSG00000042429, ENSMUSG00000061436, ENSMUSG00000031628, ENSMUSG00000023951, ENSMUSG00000024526, ENSMUSG00000025408, ENSMUSG00000048376, ENSMUSG00000030278, ENSMUSG00000028630, ENSMUSG00000027223,…	391	560	13588	1.36525	1	0.908098	90.3148
GOTERM_BP_FAT	GO:0010941~regulation of cell death	22	4.15879	0.133938	ENSMUSG00000029304, ENSMUSG00000038539, ENSMUSG00000032456, ENSMUSG00000029433, ENSMUSG00000005161, ENSMUSG00000020427, ENSMUSG00000020085, ENSMUSG00000023034, ENSMUSG00000022221, ENSMUSG00000002289, ENSMUSG00000042429, ENSMUSG00000061436, ENSMUSG00000031628, ENSMUSG00000023951, ENSMUSG00000024526, ENSMUSG00000025408, ENSMUSG00000048376, ENSMUSG00000030278, ENSMUSG00000028630, ENSMUSG00000027223,…	391	563	13588	1.35798	1	0.914385	91.364
Annotation Cluster 38	Enrichment Score: 1.0798632258900756
Category	Term	Count	%	PValue	Genes	List Total	Pop Hits	Pop Total	Fold Enrichment	Bonferroni	Benjamini	FDR
SP_PIR_KEYWORDS	heparin-binding	6	1.13422	0.0149647	ENSMUSG00000031994, ENSMUSG00000028195, ENSMUSG00000023951, ENSMUSG00000019997, ENSMUSG00000026479, ENSMUSG00000009185	492	53	17854	4.10815	0.997164	0.183109	18.8971
GOTERM_MF_FAT	GO:0001871~pattern binding	9	1.70132	0.0262981	ENSMUSG00000031994, ENSMUSG00000031375, ENSMUSG00000028195, ENSMUSG00000023951, ENSMUSG00000006014, ENSMUSG00000019997, ENSMUSG00000026479, ENSMUSG00000009185, ENSMUSG00000058297	370	128	13288	2.52517	1	0.455356	32.351
GOTERM_MF_FAT	GO:0030247~polysaccharide binding	9	1.70132	0.0262981	ENSMUSG00000031994, ENSMUSG00000031375, ENSMUSG00000028195, ENSMUSG00000023951, ENSMUSG00000006014, ENSMUSG00000019997, ENSMUSG00000026479, ENSMUSG00000009185, ENSMUSG00000058297	370	128	13288	2.52517	1	0.455356	32.351
GOTERM_MF_FAT	GO:0005539~glycosaminoglycan binding	8	1.51229	0.0395258	ENSMUSG00000031994, ENSMUSG00000031375, ENSMUSG00000028195, ENSMUSG00000023951, ENSMUSG00000019997, ENSMUSG00000026479, ENSMUSG00000009185, ENSMUSG00000058297	370	114	13288	2.52025	1	0.586922	44.6468
GOTERM_MF_FAT	GO:0008201~heparin binding	6	1.13422	0.0808819	ENSMUSG00000031994, ENSMUSG00000028195, ENSMUSG00000023951, ENSMUSG00000019997, ENSMUSG00000026479, ENSMUSG00000009185	370	83	13288	2.59616	1	0.736945	70.9718
UP_SEQ_FEATURE	domain:TSP type-1	3	0.567108	0.0841731	ENSMUSG00000028195, ENSMUSG00000019997, ENSMUSG00000042254	490	16	16021	6.13048	1	0.996777	77.5928
INTERPRO	IPR000884:Thrombospondin, type 1 repeat	4	0.756144	0.220476	ENSMUSG00000031994, ENSMUSG00000028195, ENSMUSG00000019997, ENSMUSG00000042254	489	59	17763	2.46272	1	0.969988	97.9569
SMART	SM00209:TSP1	4	0.756144	0.241135	ENSMUSG00000031994, ENSMUSG00000028195, ENSMUSG00000019997, ENSMUSG00000042254	264	59	9131	2.34489	1	0.866279	96.6047
GOTERM_MF_FAT	GO:0030246~carbohydrate binding	12	2.26843	0.267444	ENSMUSG00000031994, ENSMUSG00000031375, ENSMUSG00000038886, ENSMUSG00000028195, ENSMUSG00000023951, ENSMUSG00000013033, ENSMUSG00000025466, ENSMUSG00000006014, ENSMUSG00000019997, ENSMUSG00000026479, ENSMUSG00000009185, ENSMUSG00000058297	370	317	13288	1.3595	1	0.931967	98.9581
SP_PIR_KEYWORDS	proteoglycan	3	0.567108	0.401505	ENSMUSG00000031375, ENSMUSG00000006014, ENSMUSG00000058297	492	50	17854	2.17732	1	0.915015	99.92
Annotation Cluster 39	Enrichment Score: 1.0754894810402953
Category	Term	Count	%	PValue	Genes	List Total	Pop Hits	Pop Total	Fold Enrichment	Bonferroni	Benjamini	FDR
GOTERM_BP_FAT	GO:0019400~alditol metabolic process	4	0.756144	0.0338082	ENSMUSG00000030703, ENSMUSG00000023019, ENSMUSG00000030747, ENSMUSG00000027227	391	25	13588	5.56031	1	0.691406	44.3335
GOTERM_BP_FAT	GO:0019751~polyol metabolic process	4	0.756144	0.125218	ENSMUSG00000030703, ENSMUSG00000023019, ENSMUSG00000030747, ENSMUSG00000027227	391	43	13588	3.23274	1	0.90482	89.7572
GOTERM_BP_FAT	GO:0006071~glycerol metabolic process	3	0.567108	0.140231	ENSMUSG00000030703, ENSMUSG00000023019, ENSMUSG00000030747	391	23	13588	4.53286	1	0.920785	92.3727
Annotation Cluster 40	Enrichment Score: 1.0601954362893489
Category	Term	Count	%	PValue	Genes	List Total	Pop Hits	Pop Total	Fold Enrichment	Bonferroni	Benjamini	FDR
GOTERM_BP_FAT	GO:0032102~negative regulation of response to external stimulus	5	0.94518	0.0190773	ENSMUSG00000042429, ENSMUSG00000022383, ENSMUSG00000024413, ENSMUSG00000035914, ENSMUSG00000044244	391	36	13588	4.82666	1	0.588903	27.9688
GOTERM_BP_FAT	GO:0002683~negative regulation of immune system process	7	1.32325	0.0218004	ENSMUSG00000031628, ENSMUSG00000042429, ENSMUSG00000035914, ENSMUSG00000005161, ENSMUSG00000044244, ENSMUSG00000032011, ENSMUSG00000005465	391	76	13588	3.20083	1	0.603367	31.2999
GOTERM_BP_FAT	GO:0048585~negative regulation of response to stimulus	6	1.13422	0.0385318	ENSMUSG00000042429, ENSMUSG00000022383, ENSMUSG00000024413, ENSMUSG00000035914, ENSMUSG00000044244, ENSMUSG00000005465	391	65	13588	3.20787	1	0.732555	48.7915
GOTERM_BP_FAT	GO:0050728~negative regulation of inflammatory response	3	0.567108	0.130397	ENSMUSG00000042429, ENSMUSG00000035914, ENSMUSG00000044244	391	22	13588	4.7389	1	0.910227	90.7425
GOTERM_BP_FAT	GO:0032101~regulation of response to external stimulus	6	1.13422	0.17422	ENSMUSG00000042429, ENSMUSG00000022383, ENSMUSG00000024413, ENSMUSG00000035914, ENSMUSG00000048376, ENSMUSG00000044244	391	103	13588	2.02438	1	0.932628	96.1629
GOTERM_BP_FAT	GO:0031348~negative regulation of defense response	3	0.567108	0.212462	ENSMUSG00000042429, ENSMUSG00000035914, ENSMUSG00000044244	391	30	13588	3.47519	1	0.949161	98.2889
GOTERM_BP_FAT	GO:0050727~regulation of inflammatory response	3	0.567108	0.489984	ENSMUSG00000042429, ENSMUSG00000035914, ENSMUSG00000044244	391	57	13588	1.82905	1	0.989811	99.999
Annotation Cluster 41	Enrichment Score: 1.040320572546197
Category	Term	Count	%	PValue	Genes	List Total	Pop Hits	Pop Total	Fold Enrichment	Bonferroni	Benjamini	FDR
SP_PIR_KEYWORDS	LIM domain	6	1.13422	0.050447	ENSMUSG00000055044, ENSMUSG00000008136, ENSMUSG00000038244, ENSMUSG00000057604, ENSMUSG00000019920, ENSMUSG00000023968	492	73	17854	2.98263	1	0.380866	51.2798
INTERPRO	IPR001781:Zinc finger, LIM-type	6	1.13422	0.0527465	ENSMUSG00000055044, ENSMUSG00000008136, ENSMUSG00000038244, ENSMUSG00000057604, ENSMUSG00000019920, ENSMUSG00000023968	489	74	17763	2.94528	1	0.767371	57.1072
SMART	SM00132:LIM	6	1.13422	0.0617257	ENSMUSG00000055044, ENSMUSG00000008136, ENSMUSG00000038244, ENSMUSG00000057604, ENSMUSG00000019920, ENSMUSG00000023968	264	74	9131	2.80436	0.999986	0.575853	54.2093
UP_SEQ_FEATURE	domain:LIM zinc-binding 1	4	0.756144	0.195637	ENSMUSG00000008136, ENSMUSG00000057604, ENSMUSG00000019920, ENSMUSG00000023968	490	50	16021	2.61567	1	0.999923	97.5363
UP_SEQ_FEATURE	domain:LIM zinc-binding 2	4	0.756144	0.195637	ENSMUSG00000008136, ENSMUSG00000057604, ENSMUSG00000019920, ENSMUSG00000023968	490	50	16021	2.61567	1	0.999923	97.5363
Annotation Cluster 42	Enrichment Score: 1.0160796965508028
Category	Term	Count	%	PValue	Genes	List Total	Pop Hits	Pop Total	Fold Enrichment	Bonferroni	Benjamini	FDR
SP_PIR_KEYWORDS	angiogenesis	7	1.32325	0.0070225	ENSMUSG00000031502, ENSMUSG00000023951, ENSMUSG00000022309, ENSMUSG00000023905, ENSMUSG00000031503, ENSMUSG00000039062, ENSMUSG00000031740	492	62	17854	4.0971	0.935519	0.112362	9.32576
GOTERM_BP_FAT	GO:0001568~blood vessel development	11	2.0794	0.165929	ENSMUSG00000028195, ENSMUSG00000023951, ENSMUSG00000022309, ENSMUSG00000024294, ENSMUSG00000023905, ENSMUSG00000050953, ENSMUSG00000039062, ENSMUSG00000019997, ENSMUSG00000052837, ENSMUSG00000032011, ENSMUSG00000031740	391	244	13588	1.56668	1	0.928443	95.4511
GOTERM_BP_FAT	GO:0001525~angiogenesis	7	1.32325	0.183535	ENSMUSG00000028195, ENSMUSG00000023951, ENSMUSG00000022309, ENSMUSG00000023905, ENSMUSG00000039062, ENSMUSG00000019997, ENSMUSG00000032011	391	133	13588	1.82905	1	0.94006	96.8371
GOTERM_BP_FAT	GO:0001944~vasculature development	11	2.0794	0.18409	ENSMUSG00000028195, ENSMUSG00000023951, ENSMUSG00000022309, ENSMUSG00000024294, ENSMUSG00000023905, ENSMUSG00000050953, ENSMUSG00000039062, ENSMUSG00000019997, ENSMUSG00000052837, ENSMUSG00000032011, ENSMUSG00000031740	391	250	13588	1.52908	1	0.939358	96.8735
GOTERM_BP_FAT	GO:0048514~blood vessel morphogenesis	9	1.70132	0.211076	ENSMUSG00000028195, ENSMUSG00000023951, ENSMUSG00000022309, ENSMUSG00000023905, ENSMUSG00000050953, ENSMUSG00000039062, ENSMUSG00000019997, ENSMUSG00000052837, ENSMUSG00000032011	391	198	13588	1.57963	1	0.949069	98.2369
Annotation Cluster 43	Enrichment Score: 1.0156368006248973
Category	Term	Count	%	PValue	Genes	List Total	Pop Hits	Pop Total	Fold Enrichment	Bonferroni	Benjamini	FDR
UP_SEQ_FEATURE	domain:Fibronectin type-III 4	6	1.13422	0.0276917	ENSMUSG00000037139, ENSMUSG00000053141, ENSMUSG00000051747, ENSMUSG00000049313, ENSMUSG00000019893, ENSMUSG00000005465	490	56	16021	3.50313	1	0.974389	37.9807
INTERPRO	IPR008957:Fibronectin, type III-like fold	10	1.89036	0.0735556	ENSMUSG00000037139, ENSMUSG00000042451, ENSMUSG00000048126, ENSMUSG00000053141, ENSMUSG00000051747, ENSMUSG00000001334, ENSMUSG00000045045, ENSMUSG00000049313, ENSMUSG00000019893, ENSMUSG00000005465	489	187	17763	1.94252	1	0.841129	69.6825
UP_SEQ_FEATURE	domain:Fibronectin type-III 3	6	1.13422	0.0754638	ENSMUSG00000037139, ENSMUSG00000053141, ENSMUSG00000051747, ENSMUSG00000049313, ENSMUSG00000019893, ENSMUSG00000005465	490	74	16021	2.65102	1	0.996766	73.6784
INTERPRO	IPR003961:Fibronectin, type III	10	1.89036	0.0814508	ENSMUSG00000037139, ENSMUSG00000042451, ENSMUSG00000048126, ENSMUSG00000053141, ENSMUSG00000051747, ENSMUSG00000001334, ENSMUSG00000045045, ENSMUSG00000049313, ENSMUSG00000019893, ENSMUSG00000005465	489	191	17763	1.90184	1	0.856792	73.4765
SMART	SM00060:FN3	10	1.89036	0.100277	ENSMUSG00000037139, ENSMUSG00000042451, ENSMUSG00000048126, ENSMUSG00000053141, ENSMUSG00000051747, ENSMUSG00000001334, ENSMUSG00000045045, ENSMUSG00000049313, ENSMUSG00000019893, ENSMUSG00000005465	264	191	9131	1.81084	1	0.708525	72.6225
UP_SEQ_FEATURE	domain:Fibronectin type-III 5	4	0.756144	0.10892	ENSMUSG00000037139, ENSMUSG00000051747, ENSMUSG00000049313, ENSMUSG00000019893	490	38	16021	3.44168	1	0.999109	85.9392
UP_SEQ_FEATURE	domain:Fibronectin type-III 2	7	1.32325	0.160937	ENSMUSG00000037139, ENSMUSG00000042451, ENSMUSG00000053141, ENSMUSG00000051747, ENSMUSG00000049313, ENSMUSG00000019893, ENSMUSG00000005465	490	120	16021	1.90726	1	0.999895	94.9461
UP_SEQ_FEATURE	domain:Fibronectin type-III 1	7	1.32325	0.165301	ENSMUSG00000037139, ENSMUSG00000042451, ENSMUSG00000053141, ENSMUSG00000051747, ENSMUSG00000049313, ENSMUSG00000019893, ENSMUSG00000005465	490	121	16021	1.8915	1	0.999896	95.3751
UP_SEQ_FEATURE	domain:Fibronectin type-III 6	3	0.567108	0.198806	ENSMUSG00000051747, ENSMUSG00000049313, ENSMUSG00000019893	490	27	16021	3.63288	1	0.999899	97.6963
Annotation Cluster 44	Enrichment Score: 0.9652683894325917
Category	Term	Count	%	PValue	Genes	List Total	Pop Hits	Pop Total	Fold Enrichment	Bonferroni	Benjamini	FDR
GOTERM_BP_FAT	GO:0044092~negative regulation of molecular function	12	2.26843	0.00146607	ENSMUSG00000023034, ENSMUSG00000031628, ENSMUSG00000002289, ENSMUSG00000042429, ENSMUSG00000025408, ENSMUSG00000005161, ENSMUSG00000060206, ENSMUSG00000045671, ENSMUSG00000032011, ENSMUSG00000027499, ENSMUSG00000007033, ENSMUSG00000024427	391	132	13588	3.15927	0.933353	0.320845	2.46792
GOTERM_BP_FAT	GO:0043086~negative regulation of catalytic activity	9	1.70132	0.0085114	ENSMUSG00000023034, ENSMUSG00000031628, ENSMUSG00000002289, ENSMUSG00000042429, ENSMUSG00000045671, ENSMUSG00000032011, ENSMUSG00000027499, ENSMUSG00000007033, ENSMUSG00000024427	391	101	13588	3.09671	1	0.48184	13.5487
GOTERM_BP_FAT	GO:0033673~negative regulation of kinase activity	5	0.94518	0.0581163	ENSMUSG00000031628, ENSMUSG00000045671, ENSMUSG00000032011, ENSMUSG00000027499, ENSMUSG00000024427	391	51	13588	3.40705	1	0.775437	63.9327
GOTERM_BP_FAT	GO:0006469~negative regulation of protein kinase activity	5	0.94518	0.0581163	ENSMUSG00000031628, ENSMUSG00000045671, ENSMUSG00000032011, ENSMUSG00000027499, ENSMUSG00000024427	391	51	13588	3.40705	1	0.775437	63.9327
GOTERM_BP_FAT	GO:0051348~negative regulation of transferase activity	5	0.94518	0.0651863	ENSMUSG00000031628, ENSMUSG00000045671, ENSMUSG00000032011, ENSMUSG00000027499, ENSMUSG00000024427	391	53	13588	3.27848	1	0.797157	68.2766
GOTERM_BP_FAT	GO:0045859~regulation of protein kinase activity	8	1.51229	0.286544	ENSMUSG00000031628, ENSMUSG00000042429, ENSMUSG00000048376, ENSMUSG00000005161, ENSMUSG00000045671, ENSMUSG00000032011, ENSMUSG00000027499, ENSMUSG00000024427	391	186	13588	1.49471	1	0.964948	99.6819
GOTERM_BP_FAT	GO:0043549~regulation of kinase activity	8	1.51229	0.314023	ENSMUSG00000031628, ENSMUSG00000042429, ENSMUSG00000048376, ENSMUSG00000005161, ENSMUSG00000045671, ENSMUSG00000032011, ENSMUSG00000027499, ENSMUSG00000024427	391	192	13588	1.448	1	0.97179	99.8371
GOTERM_BP_FAT	GO:0042325~regulation of phosphorylation	11	2.0794	0.324142	ENSMUSG00000073730, ENSMUSG00000031628, ENSMUSG00000042429, ENSMUSG00000024423, ENSMUSG00000048376, ENSMUSG00000005161, ENSMUSG00000020427, ENSMUSG00000045671, ENSMUSG00000032011, ENSMUSG00000027499, ENSMUSG00000024427	391	290	13588	1.31818	1	0.972131	99.8735
GOTERM_BP_FAT	GO:0051338~regulation of transferase activity	8	1.51229	0.350246	ENSMUSG00000031628, ENSMUSG00000042429, ENSMUSG00000048376, ENSMUSG00000005161, ENSMUSG00000045671, ENSMUSG00000032011, ENSMUSG00000027499, ENSMUSG00000024427	391	199	13588	1.39706	1	0.973599	99.9353
GOTERM_BP_FAT	GO:0051174~regulation of phosphorus metabolic process	11	2.0794	0.36473	ENSMUSG00000073730, ENSMUSG00000031628, ENSMUSG00000042429, ENSMUSG00000024423, ENSMUSG00000048376, ENSMUSG00000005161, ENSMUSG00000020427, ENSMUSG00000045671, ENSMUSG00000032011, ENSMUSG00000027499, ENSMUSG00000024427	391	301	13588	1.27	1	0.975423	99.956
GOTERM_BP_FAT	GO:0019220~regulation of phosphate metabolic process	11	2.0794	0.36473	ENSMUSG00000073730, ENSMUSG00000031628, ENSMUSG00000042429, ENSMUSG00000024423, ENSMUSG00000048376, ENSMUSG00000005161, ENSMUSG00000020427, ENSMUSG00000045671, ENSMUSG00000032011, ENSMUSG00000027499, ENSMUSG00000024427	391	301	13588	1.27	1	0.975423	99.956
GOTERM_BP_FAT	GO:0043405~regulation of MAP kinase activity	3	0.567108	0.69931	ENSMUSG00000005161, ENSMUSG00000045671, ENSMUSG00000024427	391	84	13588	1.24114	1	0.9982	100
Annotation Cluster 45	Enrichment Score: 0.9363270396236139
Category	Term	Count	%	PValue	Genes	List Total	Pop Hits	Pop Total	Fold Enrichment	Bonferroni	Benjamini	FDR
GOTERM_BP_FAT	GO:0009611~response to wounding	19	3.59168	0.011591	ENSMUSG00000046223, ENSMUSG00000079343, ENSMUSG00000029417, ENSMUSG00000005161, ENSMUSG00000009185, ENSMUSG00000020734, ENSMUSG00000044244, ENSMUSG00000032554, ENSMUSG00000033788, ENSMUSG00000020900, ENSMUSG00000031628, ENSMUSG00000022383, ENSMUSG00000023913, ENSMUSG00000027611, ENSMUSG00000048376, ENSMUSG00000050953, ENSMUSG00000033196, ENSMUSG00000038521, ENSMUSG00000005804	391	347	13588	1.90284	1	0.523903	18.0101
GOTERM_BP_FAT	GO:0006954~inflammatory response	9	1.70132	0.318874	ENSMUSG00000023913, ENSMUSG00000079343, ENSMUSG00000048376, ENSMUSG00000029417, ENSMUSG00000005161, ENSMUSG00000038521, ENSMUSG00000009185, ENSMUSG00000044244, ENSMUSG00000032554	391	225	13588	1.39008	1	0.971114	99.8556
GOTERM_BP_FAT	GO:0006952~defense response	15	2.83554	0.42003	ENSMUSG00000056978, ENSMUSG00000079343, ENSMUSG00000029417, ENSMUSG00000005161, ENSMUSG00000009185, ENSMUSG00000060550, ENSMUSG00000044244, ENSMUSG00000032554, ENSMUSG00000055413, ENSMUSG00000069515, ENSMUSG00000005465, ENSMUSG00000023913, ENSMUSG00000048376, ENSMUSG00000038521, ENSMUSG00000073409, ENSMUSG00000037321, ENSMUSG00000060802	391	448	13588	1.16357	1	0.981805	99.9907
Annotation Cluster 46	Enrichment Score: 0.9153275441267826
Category	Term	Count	%	PValue	Genes	List Total	Pop Hits	Pop Total	Fold Enrichment	Bonferroni	Benjamini	FDR
GOTERM_BP_FAT	GO:0048872~homeostasis of number of cells	9	1.70132	0.0160664	ENSMUSG00000069919, ENSMUSG00000031628, ENSMUSG00000018893, ENSMUSG00000023951, ENSMUSG00000054191, ENSMUSG00000048376, ENSMUSG00000005161, ENSMUSG00000003812, ENSMUSG00000044244, ENSMUSG00000069917	391	113	13588	2.76785	1	0.574406	24.1089
GOTERM_BP_FAT	GO:0030218~erythrocyte differentiation	5	0.94518	0.0483273	ENSMUSG00000069919, ENSMUSG00000018893, ENSMUSG00000023951, ENSMUSG00000054191, ENSMUSG00000003812, ENSMUSG00000069917	391	48	13588	3.61999	1	0.765764	56.9876
GOTERM_BP_FAT	GO:0034101~erythrocyte homeostasis	5	0.94518	0.0581163	ENSMUSG00000069919, ENSMUSG00000018893, ENSMUSG00000023951, ENSMUSG00000054191, ENSMUSG00000003812, ENSMUSG00000069917	391	51	13588	3.40705	1	0.775437	63.9327
GOTERM_BP_FAT	GO:0030099~myeloid cell differentiation	6	1.13422	0.141955	ENSMUSG00000069919, ENSMUSG00000018893, ENSMUSG00000023951, ENSMUSG00000054191, ENSMUSG00000031885, ENSMUSG00000003812, ENSMUSG00000069917	391	96	13588	2.17199	1	0.921616	92.6291
GOTERM_BP_FAT	GO:0002520~immune system development	11	2.0794	0.343569	ENSMUSG00000069919, ENSMUSG00000018893, ENSMUSG00000023951, ENSMUSG00000029591, ENSMUSG00000054191, ENSMUSG00000031885, ENSMUSG00000005161, ENSMUSG00000003812, ENSMUSG00000003549, ENSMUSG00000038418, ENSMUSG00000069917, ENSMUSG00000030067	391	295	13588	1.29583	1	0.971687	99.923
GOTERM_BP_FAT	GO:0048534~hemopoietic or lymphoid organ development	10	1.89036	0.419677	ENSMUSG00000069919, ENSMUSG00000018893, ENSMUSG00000023951, ENSMUSG00000054191, ENSMUSG00000031885, ENSMUSG00000005161, ENSMUSG00000003812, ENSMUSG00000003549, ENSMUSG00000038418, ENSMUSG00000069917, ENSMUSG00000030067	391	281	13588	1.23672	1	0.982587	99.9906
GOTERM_BP_FAT	GO:0030097~hemopoiesis	9	1.70132	0.423855	ENSMUSG00000069919, ENSMUSG00000018893, ENSMUSG00000023951, ENSMUSG00000054191, ENSMUSG00000031885, ENSMUSG00000003812, ENSMUSG00000003549, ENSMUSG00000038418, ENSMUSG00000069917, ENSMUSG00000030067	391	251	13588	1.24608	1	0.981819	99.9917
Annotation Cluster 47	Enrichment Score: 0.910737589012284
Category	Term	Count	%	PValue	Genes	List Total	Pop Hits	Pop Total	Fold Enrichment	Bonferroni	Benjamini	FDR
SP_PIR_KEYWORDS	mhc i	4	0.756144	0.00289274	ENSMUSG00000067212, ENSMUSG00000073409, ENSMUSG00000067235, ENSMUSG00000060550, ENSMUSG00000055413, ENSMUSG00000060802	492	11	17854	13.1959	0.675965	0.0641392	3.94435
GOTERM_BP_FAT	GO:0002474~antigen processing and presentation of peptide antigen via MHC class I	4	0.756144	0.0118278	ENSMUSG00000067212, ENSMUSG00000073409, ENSMUSG00000067235, ENSMUSG00000060550, ENSMUSG00000055413, ENSMUSG00000060802	391	17	13588	8.17692	1	0.519121	18.344
UP_SEQ_FEATURE	region of interest:Alpha-3	3	0.567108	0.0290345	ENSMUSG00000067212, ENSMUSG00000073409, ENSMUSG00000067235, ENSMUSG00000060550, ENSMUSG00000055413	490	9	16021	10.8986	1	0.972367	39.4217
GOTERM_BP_FAT	GO:0019882~antigen processing and presentation	7	1.32325	0.0388886	ENSMUSG00000027611, ENSMUSG00000024337, ENSMUSG00000067212, ENSMUSG00000073409, ENSMUSG00000067235, ENSMUSG00000060550, ENSMUSG00000055413, ENSMUSG00000024338, ENSMUSG00000060802	391	87	13588	2.79613	1	0.729512	49.1142
UP_SEQ_FEATURE	domain:Ig-like C1-type	4	0.756144	0.03951	ENSMUSG00000067212, ENSMUSG00000073409, ENSMUSG00000067235, ENSMUSG00000060550, ENSMUSG00000055413, ENSMUSG00000060802	490	25	16021	5.23135	1	0.983288	49.6295
UP_SEQ_FEATURE	region of interest:Alpha-2	3	0.567108	0.0426124	ENSMUSG00000067212, ENSMUSG00000073409, ENSMUSG00000067235, ENSMUSG00000060550, ENSMUSG00000055413	490	11	16021	8.91707	1	0.984814	52.3268
UP_SEQ_FEATURE	region of interest:Alpha-1	3	0.567108	0.0426124	ENSMUSG00000067212, ENSMUSG00000073409, ENSMUSG00000067235, ENSMUSG00000060550, ENSMUSG00000055413	490	11	16021	8.91707	1	0.984814	52.3268
SP_PIR_KEYWORDS	immune response	10	1.89036	0.0683026	ENSMUSG00000024337, ENSMUSG00000079343, ENSMUSG00000062593, ENSMUSG00000067212, ENSMUSG00000073409, ENSMUSG00000038521, ENSMUSG00000067235, ENSMUSG00000060550, ENSMUSG00000055413, ENSMUSG00000024338, ENSMUSG00000037321, ENSMUSG00000060802	492	184	17854	1.97221	1	0.46499	62.5731
GOTERM_BP_FAT	GO:0048002~antigen processing and presentation of peptide antigen	4	0.756144	0.0781912	ENSMUSG00000067212, ENSMUSG00000073409, ENSMUSG00000067235, ENSMUSG00000060550, ENSMUSG00000055413, ENSMUSG00000060802	391	35	13588	3.97165	1	0.840049	75.0108
GOTERM_CC_FAT	GO:0042612~MHC class I protein complex	4	0.756144	0.117472	ENSMUSG00000067212, ENSMUSG00000073409, ENSMUSG00000067235, ENSMUSG00000060550, ENSMUSG00000055413, ENSMUSG00000060802	358	42	12504	3.32642	1	0.595552	81.1253
KEGG_PATHWAY	mmu04940:Type I diabetes mellitus	5	0.94518	0.13858	ENSMUSG00000067212, ENSMUSG00000073409, ENSMUSG00000067235, ENSMUSG00000060550, ENSMUSG00000055413, ENSMUSG00000062995, ENSMUSG00000027776	183	63	5738	2.48851	1	0.719831	82.9825
INTERPRO	IPR011161:MHC class I-like antigen recognition	4	0.756144	0.151243	ENSMUSG00000027611, ENSMUSG00000067212, ENSMUSG00000073409, ENSMUSG00000067235, ENSMUSG00000060550, ENSMUSG00000055413	489	49	17763	2.96532	1	0.941047	92.2814
PIR_SUPERFAMILY	PIRSF001990:class I histocompatibility antigen	3	0.567108	0.160997	ENSMUSG00000067212, ENSMUSG00000073409, ENSMUSG00000067235, ENSMUSG00000060550, ENSMUSG00000055413	245	24	8136	4.15102	1	0.999172	90.2204
KEGG_PATHWAY	mmu04612:Antigen processing and presentation	6	1.13422	0.161599	ENSMUSG00000067212, ENSMUSG00000073409, ENSMUSG00000067235, ENSMUSG00000060550, ENSMUSG00000055413, ENSMUSG00000007033, ENSMUSG00000037321, ENSMUSG00000060802	183	91	5738	2.06738	1	0.687048	87.6618
GOTERM_CC_FAT	GO:0042611~MHC protein complex	4	0.756144	0.185123	ENSMUSG00000067212, ENSMUSG00000073409, ENSMUSG00000067235, ENSMUSG00000060550, ENSMUSG00000055413, ENSMUSG00000060802	358	52	12504	2.68672	1	0.733336	93.4876
UP_SEQ_FEATURE	region of interest:Connecting peptide	3	0.567108	0.210048	ENSMUSG00000067212, ENSMUSG00000073409, ENSMUSG00000067235, ENSMUSG00000060550, ENSMUSG00000055413	490	28	16021	3.50313	1	0.999914	98.1885
KEGG_PATHWAY	mmu05330:Allograft rejection	4	0.756144	0.279028	ENSMUSG00000067212, ENSMUSG00000073409, ENSMUSG00000067235, ENSMUSG00000060550, ENSMUSG00000055413, ENSMUSG00000027776	183	58	5738	2.16243	1	0.762478	97.9428
SP_PIR_KEYWORDS	heterodimer	3	0.567108	0.301506	ENSMUSG00000067212, ENSMUSG00000067235, ENSMUSG00000060802	492	40	17854	2.72165	1	0.867737	99.3158
INTERPRO	IPR001039:MHC class I, alpha chain, alpha1 and alpha2	3	0.567108	0.311288	ENSMUSG00000067212, ENSMUSG00000073409, ENSMUSG00000067235, ENSMUSG00000060550, ENSMUSG00000055413	489	41	17763	2.65794	1	0.98943	99.7049
INTERPRO	IPR003597:Immunoglobulin C1-set	4	0.756144	0.399905	ENSMUSG00000067212, ENSMUSG00000073409, ENSMUSG00000067235, ENSMUSG00000060550, ENSMUSG00000055413, ENSMUSG00000060802	489	83	17763	1.75061	1	0.996161	99.9657
SMART	SM00407:IGc1	4	0.756144	0.429772	ENSMUSG00000067212, ENSMUSG00000073409, ENSMUSG00000067235, ENSMUSG00000060550, ENSMUSG00000055413, ENSMUSG00000060802	264	83	9131	1.66685	1	0.958038	99.8978
INTERPRO	IPR003006:Immunoglobulin/major histocompatibility complex, conserved site	4	0.756144	0.507322	ENSMUSG00000067212, ENSMUSG00000073409, ENSMUSG00000067235, ENSMUSG00000060550, ENSMUSG00000055413, ENSMUSG00000060802	489	98	17763	1.48266	1	0.998906	99.9984
KEGG_PATHWAY	mmu04514:Cell adhesion molecules (CAMs)	6	1.13422	0.543714	ENSMUSG00000000305, ENSMUSG00000035914, ENSMUSG00000067212, ENSMUSG00000073409, ENSMUSG00000067235, ENSMUSG00000060550, ENSMUSG00000055413, ENSMUSG00000037625	183	154	5738	1.22163	1	0.906543	99.991
KEGG_PATHWAY	mmu05332:Graft-versus-host disease	3	0.567108	0.554037	ENSMUSG00000067212, ENSMUSG00000073409, ENSMUSG00000067235, ENSMUSG00000060550, ENSMUSG00000055413	183	58	5738	1.62182	1	0.908334	99.9931
KEGG_PATHWAY	mmu05320:Autoimmune thyroid disease	3	0.567108	0.672048	ENSMUSG00000067212, ENSMUSG00000073409, ENSMUSG00000067235, ENSMUSG00000060550, ENSMUSG00000055413	183	72	5738	1.30647	1	0.947095	99.9998
Annotation Cluster 48	Enrichment Score: 0.8752030555522576
Category	Term	Count	%	PValue	Genes	List Total	Pop Hits	Pop Total	Fold Enrichment	Bonferroni	Benjamini	FDR
GOTERM_BP_FAT	GO:0006732~coenzyme metabolic process	9	1.70132	0.0539254	ENSMUSG00000008540, ENSMUSG00000032456, ENSMUSG00000027605, ENSMUSG00000061838, ENSMUSG00000004939, ENSMUSG00000019577, ENSMUSG00000025150, ENSMUSG00000030088, ENSMUSG00000031584	391	143	13588	2.18718	1	0.763376	61.0997
GOTERM_BP_FAT	GO:0051186~cofactor metabolic process	10	1.89036	0.0793065	ENSMUSG00000008540, ENSMUSG00000032456, ENSMUSG00000028393, ENSMUSG00000027605, ENSMUSG00000061838, ENSMUSG00000004939, ENSMUSG00000019577, ENSMUSG00000025150, ENSMUSG00000030088, ENSMUSG00000031584	391	182	13588	1.90945	1	0.840821	75.5208
GOTERM_BP_FAT	GO:0051188~cofactor biosynthetic process	5	0.94518	0.265013	ENSMUSG00000032456, ENSMUSG00000028393, ENSMUSG00000027605, ENSMUSG00000004939, ENSMUSG00000019577	391	91	13588	1.90945	1	0.961864	99.4722
GOTERM_BP_FAT	GO:0009108~coenzyme biosynthetic process	4	0.756144	0.278495	ENSMUSG00000032456, ENSMUSG00000027605, ENSMUSG00000004939, ENSMUSG00000019577	391	64	13588	2.17199	1	0.965482	99.615
Annotation Cluster 49	Enrichment Score: 0.8568599117679054
Category	Term	Count	%	PValue	Genes	List Total	Pop Hits	Pop Total	Fold Enrichment	Bonferroni	Benjamini	FDR
GOTERM_MF_FAT	GO:0005525~GTP binding	19	3.59168	0.0101506	ENSMUSG00000021062, ENSMUSG00000028268, ENSMUSG00000047867, ENSMUSG00000028269, ENSMUSG00000079363, ENSMUSG00000061838, ENSMUSG00000034472, ENSMUSG00000025266, ENSMUSG00000055723, ENSMUSG00000030643, ENSMUSG00000001473, ENSMUSG00000054072, ENSMUSG00000032549, ENSMUSG00000020459, ENSMUSG00000024065, ENSMUSG00000049907, ENSMUSG00000030222, ENSMUSG00000078853, ENSMUSG00000069874	370	354	13288	1.92756	0.997019	0.289712	13.897
GOTERM_MF_FAT	GO:0032561~guanyl ribonucleotide binding	19	3.59168	0.0128715	ENSMUSG00000021062, ENSMUSG00000028268, ENSMUSG00000047867, ENSMUSG00000028269, ENSMUSG00000079363, ENSMUSG00000061838, ENSMUSG00000034472, ENSMUSG00000025266, ENSMUSG00000055723, ENSMUSG00000030643, ENSMUSG00000001473, ENSMUSG00000054072, ENSMUSG00000032549, ENSMUSG00000020459, ENSMUSG00000024065, ENSMUSG00000049907, ENSMUSG00000030222, ENSMUSG00000078853, ENSMUSG00000069874	370	363	13288	1.87977	0.999379	0.32203	17.3035
GOTERM_MF_FAT	GO:0019001~guanyl nucleotide binding	19	3.59168	0.0128715	ENSMUSG00000021062, ENSMUSG00000028268, ENSMUSG00000047867, ENSMUSG00000028269, ENSMUSG00000079363, ENSMUSG00000061838, ENSMUSG00000034472, ENSMUSG00000025266, ENSMUSG00000055723, ENSMUSG00000030643, ENSMUSG00000001473, ENSMUSG00000054072, ENSMUSG00000032549, ENSMUSG00000020459, ENSMUSG00000024065, ENSMUSG00000049907, ENSMUSG00000030222, ENSMUSG00000078853, ENSMUSG00000069874	370	363	13288	1.87977	0.999379	0.32203	17.3035
SP_PIR_KEYWORDS	gtp-binding	15	2.83554	0.0518536	ENSMUSG00000021062, ENSMUSG00000028268, ENSMUSG00000028269, ENSMUSG00000047867, ENSMUSG00000061838, ENSMUSG00000034472, ENSMUSG00000025266, ENSMUSG00000055723, ENSMUSG00000030643, ENSMUSG00000001473, ENSMUSG00000054072, ENSMUSG00000032549, ENSMUSG00000020459, ENSMUSG00000049907, ENSMUSG00000030222	492	313	17854	1.73907	1	0.382264	52.2728
UP_SEQ_FEATURE	nucleotide phosphate-binding region:GTP	14	2.6465	0.0782494	ENSMUSG00000021062, ENSMUSG00000028268, ENSMUSG00000028269, ENSMUSG00000047867, ENSMUSG00000034472, ENSMUSG00000055723, ENSMUSG00000030643, ENSMUSG00000001473, ENSMUSG00000025266, ENSMUSG00000054072, ENSMUSG00000032549, ENSMUSG00000020459, ENSMUSG00000049907, ENSMUSG00000030222	490	274	16021	1.67059	1	0.996739	74.9954
INTERPRO	IPR003577:Ras small GTPase, Ras type	3	0.567108	0.140056	ENSMUSG00000034472, ENSMUSG00000030222, ENSMUSG00000055723	489	24	17763	4.54064	1	0.940251	90.5295
INTERPRO	IPR001806:Ras GTPase	7	1.32325	0.148514	ENSMUSG00000032549, ENSMUSG00000021062, ENSMUSG00000049907, ENSMUSG00000034472, ENSMUSG00000030222, ENSMUSG00000055723, ENSMUSG00000030643	489	130	17763	1.95597	1	0.947247	91.8844
SMART	SM00173:RAS	3	0.567108	0.151012	ENSMUSG00000034472, ENSMUSG00000030222, ENSMUSG00000055723	264	24	9131	4.32339	1	0.796406	86.561
INTERPRO	IPR005225:Small GTP-binding protein	8	1.51229	0.166056	ENSMUSG00000032549, ENSMUSG00000020459, ENSMUSG00000021062, ENSMUSG00000049907, ENSMUSG00000034472, ENSMUSG00000030222, ENSMUSG00000055723, ENSMUSG00000030643	489	164	17763	1.77196	1	0.948544	94.1373
INTERPRO	IPR013753:Ras	6	1.13422	0.239638	ENSMUSG00000032549, ENSMUSG00000021062, ENSMUSG00000034472, ENSMUSG00000030222, ENSMUSG00000055723, ENSMUSG00000030643	489	121	17763	1.80125	1	0.976279	98.615
SP_PIR_KEYWORDS	prenylation	6	1.13422	0.368665	ENSMUSG00000032549, ENSMUSG00000021062, ENSMUSG00000028269, ENSMUSG00000034472, ENSMUSG00000055723, ENSMUSG00000030643	492	145	17854	1.5016	1	0.899107	99.832
INTERPRO	IPR003579:Ras small GTPase, Rab type	3	0.567108	0.475923	ENSMUSG00000032549, ENSMUSG00000021062, ENSMUSG00000030643	489	58	17763	1.87889	1	0.998381	99.9959
SMART	SM00175:RAB	3	0.567108	0.501294	ENSMUSG00000032549, ENSMUSG00000021062, ENSMUSG00000030643	264	58	9131	1.78899	1	0.977737	99.9802
UP_SEQ_FEATURE	short sequence motif:Effector region	4	0.756144	0.535988	ENSMUSG00000032549, ENSMUSG00000034472, ENSMUSG00000055723, ENSMUSG00000030643	490	92	16021	1.42156	1	1	99.9998
GOTERM_BP_FAT	GO:0007264~small GTPase mediated signal transduction	8	1.51229	0.613464	ENSMUSG00000031442, ENSMUSG00000032549, ENSMUSG00000021062, ENSMUSG00000049907, ENSMUSG00000034472, ENSMUSG00000030222, ENSMUSG00000055723, ENSMUSG00000030643	391	258	13588	1.07758	1	0.995701	100
UP_SEQ_FEATURE	lipid moiety-binding region:S-geranylgeranyl cysteine	3	0.567108	0.79092	ENSMUSG00000032549, ENSMUSG00000021062, ENSMUSG00000030643	490	95	16021	1.0325	1	1	100
Annotation Cluster 50	Enrichment Score: 0.8373503276927928
Category	Term	Count	%	PValue	Genes	List Total	Pop Hits	Pop Total	Fold Enrichment	Bonferroni	Benjamini	FDR
GOTERM_BP_FAT	GO:0006732~coenzyme metabolic process	9	1.70132	0.0539254	ENSMUSG00000008540, ENSMUSG00000032456, ENSMUSG00000027605, ENSMUSG00000061838, ENSMUSG00000004939, ENSMUSG00000019577, ENSMUSG00000025150, ENSMUSG00000030088, ENSMUSG00000031584	391	143	13588	2.18718	1	0.763376	61.0997
GOTERM_BP_FAT	GO:0019362~pyridine nucleotide metabolic process	3	0.567108	0.191368	ENSMUSG00000032456, ENSMUSG00000004939, ENSMUSG00000025150	391	28	13588	3.72342	1	0.94045	97.316
GOTERM_BP_FAT	GO:0006733~oxidoreduction coenzyme metabolic process	3	0.567108	0.298048	ENSMUSG00000032456, ENSMUSG00000004939, ENSMUSG00000025150	391	38	13588	2.74357	1	0.968461	99.7589
Annotation Cluster 51	Enrichment Score: 0.8087772692445382
Category	Term	Count	%	PValue	Genes	List Total	Pop Hits	Pop Total	Fold Enrichment	Bonferroni	Benjamini	FDR
KEGG_PATHWAY	mmu05410:Hypertrophic cardiomyopathy (HCM)	7	1.32325	0.0496677	ENSMUSG00000038205, ENSMUSG00000059741, ENSMUSG00000051747, ENSMUSG00000053093, ENSMUSG00000068614, ENSMUSG00000020722, ENSMUSG00000029156	183	84	5738	2.61293	0.999381	0.459666	45.3806
KEGG_PATHWAY	mmu05414:Dilated cardiomyopathy	6	1.13422	0.166801	ENSMUSG00000059741, ENSMUSG00000051747, ENSMUSG00000053093, ENSMUSG00000068614, ENSMUSG00000020722, ENSMUSG00000029156	183	92	5738	2.0449	1	0.66796	88.5406
KEGG_PATHWAY	mmu04260:Cardiac muscle contraction	4	0.756144	0.452268	ENSMUSG00000059741, ENSMUSG00000053093, ENSMUSG00000068614, ENSMUSG00000020722	183	78	5738	1.60796	1	0.862449	99.9212
Annotation Cluster 52	Enrichment Score: 0.792308390521723
Category	Term	Count	%	PValue	Genes	List Total	Pop Hits	Pop Total	Fold Enrichment	Bonferroni	Benjamini	FDR
GOTERM_BP_FAT	GO:0016447~somatic recombination of immunoglobulin gene segments	3	0.567108	0.09296	ENSMUSG00000029591, ENSMUSG00000003549, ENSMUSG00000030067	391	18	13588	5.79199	1	0.864833	81.0207
GOTERM_BP_FAT	GO:0016445~somatic diversification of immunoglobulins	3	0.567108	0.111261	ENSMUSG00000029591, ENSMUSG00000003549, ENSMUSG00000030067	391	20	13588	5.21279	1	0.896492	86.5875
GOTERM_BP_FAT	GO:0016444~somatic cell DNA recombination	3	0.567108	0.130397	ENSMUSG00000029591, ENSMUSG00000003549, ENSMUSG00000030067	391	22	13588	4.7389	1	0.910227	90.7425
GOTERM_BP_FAT	GO:0002562~somatic diversification of immune receptors via germline recombination within a single locus	3	0.567108	0.130397	ENSMUSG00000029591, ENSMUSG00000003549, ENSMUSG00000030067	391	22	13588	4.7389	1	0.910227	90.7425
GOTERM_BP_FAT	GO:0002200~somatic diversification of immune receptors	3	0.567108	0.150217	ENSMUSG00000029591, ENSMUSG00000003549, ENSMUSG00000030067	391	24	13588	4.34399	1	0.926677	93.749
GOTERM_BP_FAT	GO:0002252~immune effector process	7	1.32325	0.154418	ENSMUSG00000029591, ENSMUSG00000079343, ENSMUSG00000005161, ENSMUSG00000073409, ENSMUSG00000038521, ENSMUSG00000060550, ENSMUSG00000003549, ENSMUSG00000055413, ENSMUSG00000030067	391	126	13588	1.93066	1	0.92587	94.255
GOTERM_BP_FAT	GO:0002377~immunoglobulin production	3	0.567108	0.212462	ENSMUSG00000029591, ENSMUSG00000003549, ENSMUSG00000030067	391	30	13588	3.47519	1	0.949161	98.2889
GOTERM_BP_FAT	GO:0002440~production of molecular mediator of immune response	3	0.567108	0.233763	ENSMUSG00000029591, ENSMUSG00000003549, ENSMUSG00000030067	391	32	13588	3.25799	1	0.953672	98.9274
GOTERM_BP_FAT	GO:0006310~DNA recombination	4	0.756144	0.365238	ENSMUSG00000029591, ENSMUSG00000020608, ENSMUSG00000003549, ENSMUSG00000030067	391	75	13588	1.85344	1	0.97518	99.9565
Annotation Cluster 53	Enrichment Score: 0.7904815455735289
Category	Term	Count	%	PValue	Genes	List Total	Pop Hits	Pop Total	Fold Enrichment	Bonferroni	Benjamini	FDR
GOTERM_BP_FAT	GO:0051098~regulation of binding	6	1.13422	0.116621	ENSMUSG00000061436, ENSMUSG00000025408, ENSMUSG00000005161, ENSMUSG00000060206, ENSMUSG00000019370, ENSMUSG00000020098	391	90	13588	2.31679	1	0.903263	87.9006
GOTERM_BP_FAT	GO:0051101~regulation of DNA binding	5	0.94518	0.162961	ENSMUSG00000061436, ENSMUSG00000025408, ENSMUSG00000005161, ENSMUSG00000060206, ENSMUSG00000019370	391	74	13588	2.3481	1	0.927705	95.1674
GOTERM_BP_FAT	GO:0043392~negative regulation of DNA binding	3	0.567108	0.170582	ENSMUSG00000025408, ENSMUSG00000005161, ENSMUSG00000060206	391	26	13588	4.00984	1	0.932616	95.8646
GOTERM_BP_FAT	GO:0051100~negative regulation of binding	3	0.567108	0.212462	ENSMUSG00000025408, ENSMUSG00000005161, ENSMUSG00000060206	391	30	13588	3.47519	1	0.949161	98.2889
Annotation Cluster 54	Enrichment Score: 0.7560887342890547
Category	Term	Count	%	PValue	Genes	List Total	Pop Hits	Pop Total	Fold Enrichment	Bonferroni	Benjamini	FDR
GOTERM_BP_FAT	GO:0045944~positive regulation of transcription from RNA polymerase II promoter	19	3.59168	0.0154872	ENSMUSG00000074622, ENSMUSG00000029167, ENSMUSG00000054191, ENSMUSG00000031885, ENSMUSG00000003032, ENSMUSG00000055116, ENSMUSG00000060206, ENSMUSG00000038418, ENSMUSG00000020914, ENSMUSG00000015709, ENSMUSG00000023034, ENSMUSG00000061436, ENSMUSG00000001911, ENSMUSG00000022383, ENSMUSG00000023951, ENSMUSG00000029238, ENSMUSG00000021250, ENSMUSG00000049641, ENSMUSG00000047591	391	358	13588	1.84438	1	0.571491	23.3444
GOTERM_BP_FAT	GO:0045893~positive regulation of transcription, DNA-dependent	20	3.78072	0.0312541	ENSMUSG00000074622, ENSMUSG00000029167, ENSMUSG00000054191, ENSMUSG00000031885, ENSMUSG00000003032, ENSMUSG00000055116, ENSMUSG00000060206, ENSMUSG00000038418, ENSMUSG00000020914, ENSMUSG00000015709, ENSMUSG00000023034, ENSMUSG00000001911, ENSMUSG00000061436, ENSMUSG00000022383, ENSMUSG00000023951, ENSMUSG00000029238, ENSMUSG00000021250, ENSMUSG00000049641, ENSMUSG00000031099, ENSMUSG00000047591	391	416	13588	1.67077	1	0.697672	41.7733
GOTERM_BP_FAT	GO:0006357~regulation of transcription from RNA polymerase II promoter	27	5.10397	0.0319293	ENSMUSG00000038539, ENSMUSG00000008136, ENSMUSG00000003032, ENSMUSG00000055116, ENSMUSG00000060206, ENSMUSG00000038418, ENSMUSG00000020914, ENSMUSG00000015709, ENSMUSG00000028800, ENSMUSG00000061436, ENSMUSG00000022383, ENSMUSG00000029238, ENSMUSG00000023951, ENSMUSG00000024803, ENSMUSG00000031609, ENSMUSG00000030067, ENSMUSG00000074622, ENSMUSG00000029167, ENSMUSG00000054191, ENSMUSG00000031885,…	391	616	13588	1.52322	1	0.691048	42.4607
GOTERM_BP_FAT	GO:0051254~positive regulation of RNA metabolic process	20	3.78072	0.0335511	ENSMUSG00000074622, ENSMUSG00000029167, ENSMUSG00000054191, ENSMUSG00000031885, ENSMUSG00000003032, ENSMUSG00000055116, ENSMUSG00000060206, ENSMUSG00000038418, ENSMUSG00000020914, ENSMUSG00000015709, ENSMUSG00000023034, ENSMUSG00000001911, ENSMUSG00000061436, ENSMUSG00000022383, ENSMUSG00000023951, ENSMUSG00000029238, ENSMUSG00000021250, ENSMUSG00000049641, ENSMUSG00000031099, ENSMUSG00000047591	391	419	13588	1.6588	1	0.702251	44.0807
GOTERM_BP_FAT	GO:0045941~positive regulation of transcription	22	4.15879	0.0335705	ENSMUSG00000074622, ENSMUSG00000029167, ENSMUSG00000054191, ENSMUSG00000031885, ENSMUSG00000003032, ENSMUSG00000055116, ENSMUSG00000060206, ENSMUSG00000038418, ENSMUSG00000020914, ENSMUSG00000020098, ENSMUSG00000015709, ENSMUSG00000023034, ENSMUSG00000001911, ENSMUSG00000061436, ENSMUSG00000022383, ENSMUSG00000023951, ENSMUSG00000029238, ENSMUSG00000021250, ENSMUSG00000025408, ENSMUSG00000049641,…	391	475	13588	1.60956	1	0.695579	44.0998
GOTERM_BP_FAT	GO:0010628~positive regulation of gene expression	22	4.15879	0.0421363	ENSMUSG00000074622, ENSMUSG00000029167, ENSMUSG00000054191, ENSMUSG00000031885, ENSMUSG00000003032, ENSMUSG00000055116, ENSMUSG00000060206, ENSMUSG00000038418, ENSMUSG00000020914, ENSMUSG00000020098, ENSMUSG00000015709, ENSMUSG00000023034, ENSMUSG00000001911, ENSMUSG00000061436, ENSMUSG00000022383, ENSMUSG00000023951, ENSMUSG00000029238, ENSMUSG00000021250, ENSMUSG00000025408, ENSMUSG00000049641,…	391	488	13588	1.56668	1	0.739967	51.9649
GOTERM_BP_FAT	GO:0010557~positive regulation of macromolecule biosynthetic process	23	4.34783	0.0534356	ENSMUSG00000074622, ENSMUSG00000029167, ENSMUSG00000054191, ENSMUSG00000031885, ENSMUSG00000003032, ENSMUSG00000055116, ENSMUSG00000060206, ENSMUSG00000038418, ENSMUSG00000020914, ENSMUSG00000020098, ENSMUSG00000015709, ENSMUSG00000023034, ENSMUSG00000001911, ENSMUSG00000061436, ENSMUSG00000022383, ENSMUSG00000023951, ENSMUSG00000029238, ENSMUSG00000021250, ENSMUSG00000025408, ENSMUSG00000049641,…	391	530	13588	1.5081	1	0.765012	60.7553
GOTERM_MF_FAT	GO:0016563~transcription activator activity	13	2.45747	0.0581964	ENSMUSG00000029167, ENSMUSG00000055044, ENSMUSG00000054191, ENSMUSG00000031885, ENSMUSG00000038418, ENSMUSG00000052374, ENSMUSG00000020098, ENSMUSG00000023034, ENSMUSG00000001911, ENSMUSG00000022383, ENSMUSG00000049641, ENSMUSG00000024330, ENSMUSG00000047591	370	259	13288	1.80261	1	0.656309	58.4937
GOTERM_BP_FAT	GO:0045935~positive regulation of nucleobase, nucleoside, nucleotide and nucleic acid metabolic process	22	4.15879	0.0614359	ENSMUSG00000074622, ENSMUSG00000029167, ENSMUSG00000054191, ENSMUSG00000031885, ENSMUSG00000003032, ENSMUSG00000055116, ENSMUSG00000060206, ENSMUSG00000038418, ENSMUSG00000020914, ENSMUSG00000020098, ENSMUSG00000015709, ENSMUSG00000023034, ENSMUSG00000001911, ENSMUSG00000061436, ENSMUSG00000022383, ENSMUSG00000023951, ENSMUSG00000029238, ENSMUSG00000021250, ENSMUSG00000025408, ENSMUSG00000049641,…	391	510	13588	1.4991	1	0.78563	66.0377
GOTERM_BP_FAT	GO:0031328~positive regulation of cellular biosynthetic process	23	4.34783	0.0752484	ENSMUSG00000074622, ENSMUSG00000029167, ENSMUSG00000054191, ENSMUSG00000031885, ENSMUSG00000003032, ENSMUSG00000055116, ENSMUSG00000060206, ENSMUSG00000038418, ENSMUSG00000020914, ENSMUSG00000020098, ENSMUSG00000015709, ENSMUSG00000023034, ENSMUSG00000001911, ENSMUSG00000061436, ENSMUSG00000022383, ENSMUSG00000023951, ENSMUSG00000029238, ENSMUSG00000021250, ENSMUSG00000025408, ENSMUSG00000049641,…	391	552	13588	1.448	1	0.835552	73.6168
GOTERM_BP_FAT	GO:0051173~positive regulation of nitrogen compound metabolic process	22	4.15879	0.0805391	ENSMUSG00000074622, ENSMUSG00000029167, ENSMUSG00000054191, ENSMUSG00000031885, ENSMUSG00000003032, ENSMUSG00000055116, ENSMUSG00000060206, ENSMUSG00000038418, ENSMUSG00000020914, ENSMUSG00000020098, ENSMUSG00000015709, ENSMUSG00000023034, ENSMUSG00000001911, ENSMUSG00000061436, ENSMUSG00000022383, ENSMUSG00000023951, ENSMUSG00000029238, ENSMUSG00000021250, ENSMUSG00000025408, ENSMUSG00000049641,…	391	526	13588	1.4535	1	0.842021	76.0731
GOTERM_BP_FAT	GO:0009891~positive regulation of biosynthetic process	23	4.34783	0.0806532	ENSMUSG00000074622, ENSMUSG00000029167, ENSMUSG00000054191, ENSMUSG00000031885, ENSMUSG00000003032, ENSMUSG00000055116, ENSMUSG00000060206, ENSMUSG00000038418, ENSMUSG00000020914, ENSMUSG00000020098, ENSMUSG00000015709, ENSMUSG00000023034, ENSMUSG00000001911, ENSMUSG00000061436, ENSMUSG00000022383, ENSMUSG00000023951, ENSMUSG00000029238, ENSMUSG00000021250, ENSMUSG00000025408, ENSMUSG00000049641,…	391	557	13588	1.435	1	0.838988	76.1236
GOTERM_BP_FAT	GO:0010604~positive regulation of macromolecule metabolic process	24	4.53686	0.145557	ENSMUSG00000074622, ENSMUSG00000029167, ENSMUSG00000054191, ENSMUSG00000031885, ENSMUSG00000003032, ENSMUSG00000055116, ENSMUSG00000060206, ENSMUSG00000038418, ENSMUSG00000020914, ENSMUSG00000020098, ENSMUSG00000023034, ENSMUSG00000015709, ENSMUSG00000001911, ENSMUSG00000042429, ENSMUSG00000061436, ENSMUSG00000022383, ENSMUSG00000023951, ENSMUSG00000029238, ENSMUSG00000021250, ENSMUSG00000025408,…	391	633	13588	1.31761	1	0.923448	93.1387
GOTERM_MF_FAT	GO:0030528~transcription regulator activity	39	7.3724	0.228486	ENSMUSG00000055044, ENSMUSG00000038539, ENSMUSG00000008136, ENSMUSG00000020473, ENSMUSG00000003032, ENSMUSG00000055116, ENSMUSG00000038418, ENSMUSG00000020098, ENSMUSG00000015709, ENSMUSG00000061436, ENSMUSG00000028800, ENSMUSG00000029238, ENSMUSG00000022383, ENSMUSG00000025408, ENSMUSG00000024803, ENSMUSG00000006587, ENSMUSG00000030967, ENSMUSG00000038210, ENSMUSG00000030067, ENSMUSG00000074622,…	370	1206	13288	1.16138	1	0.925279	97.7724
GOTERM_MF_FAT	GO:0003700~transcription factor activity	23	4.34783	0.492003	ENSMUSG00000074622, ENSMUSG00000026628, ENSMUSG00000038539, ENSMUSG00000018983, ENSMUSG00000003032, ENSMUSG00000055116, ENSMUSG00000029771, ENSMUSG00000038418, ENSMUSG00000042622, ENSMUSG00000015709, ENSMUSG00000023034, ENSMUSG00000028800, ENSMUSG00000001911, ENSMUSG00000022383, ENSMUSG00000029238, ENSMUSG00000021250, ENSMUSG00000025408, ENSMUSG00000021255, ENSMUSG00000006587, ENSMUSG00000047591,…	370	776	13288	1.06445	1	0.980538	99.9951
GOTERM_BP_FAT	GO:0006355~regulation of transcription, DNA-dependent	43	8.12854	0.528076	ENSMUSG00000038539, ENSMUSG00000008136, ENSMUSG00000020473, ENSMUSG00000003032, ENSMUSG00000055116, ENSMUSG00000060206, ENSMUSG00000038418, ENSMUSG00000020914, ENSMUSG00000015709, ENSMUSG00000061436, ENSMUSG00000028800, ENSMUSG00000023951, ENSMUSG00000029238, ENSMUSG00000022383, ENSMUSG00000025408, ENSMUSG00000024803, ENSMUSG00000031609, ENSMUSG00000006587, ENSMUSG00000021180, ENSMUSG00000025486,…	391	1465	13588	1.02002	1	0.992148	99.9997
GOTERM_BP_FAT	GO:0051252~regulation of RNA metabolic process	43	8.12854	0.57112	ENSMUSG00000038539, ENSMUSG00000008136, ENSMUSG00000020473, ENSMUSG00000003032, ENSMUSG00000055116, ENSMUSG00000060206, ENSMUSG00000038418, ENSMUSG00000020914, ENSMUSG00000015709, ENSMUSG00000061436, ENSMUSG00000028800, ENSMUSG00000023951, ENSMUSG00000029238, ENSMUSG00000022383, ENSMUSG00000025408, ENSMUSG00000024803, ENSMUSG00000031609, ENSMUSG00000006587, ENSMUSG00000021180, ENSMUSG00000025486,…	391	1488	13588	1.00426	1	0.994245	99.9999
SP_PIR_KEYWORDS	activator	14	2.6465	0.574456	ENSMUSG00000038502, ENSMUSG00000074622, ENSMUSG00000029167, ENSMUSG00000038539, ENSMUSG00000054191, ENSMUSG00000018983, ENSMUSG00000003032, ENSMUSG00000055116, ENSMUSG00000038418, ENSMUSG00000001911, ENSMUSG00000029238, ENSMUSG00000022383, ENSMUSG00000031099, ENSMUSG00000047591	492	484	17854	1.04967	1	0.952601	99.9993
SP_PIR_KEYWORDS	dna-binding	34	6.42722	0.851226	ENSMUSG00000025592, ENSMUSG00000038539, ENSMUSG00000020473, ENSMUSG00000003032, ENSMUSG00000055116, ENSMUSG00000038418, ENSMUSG00000020914, ENSMUSG00000015709, ENSMUSG00000029238, ENSMUSG00000022383, ENSMUSG00000025408, ENSMUSG00000043099, ENSMUSG00000031609, ENSMUSG00000006587, ENSMUSG00000038210, ENSMUSG00000030067, ENSMUSG00000030042, ENSMUSG00000074622, ENSMUSG00000026628, ENSMUSG00000054191,…	492	1404	17854	0.878784	1	0.993758	100
SP_PIR_KEYWORDS	transcription regulation	37	6.99433	0.874809	ENSMUSG00000025592, ENSMUSG00000038539, ENSMUSG00000008136, ENSMUSG00000020473, ENSMUSG00000049327, ENSMUSG00000003032, ENSMUSG00000055116, ENSMUSG00000038418, ENSMUSG00000015709, ENSMUSG00000061436, ENSMUSG00000028800, ENSMUSG00000029238, ENSMUSG00000022383, ENSMUSG00000025408, ENSMUSG00000043099, ENSMUSG00000031609, ENSMUSG00000006587, ENSMUSG00000038210, ENSMUSG00000030067, ENSMUSG00000074622,…	492	1546	17854	0.868486	1	0.994746	100
GOTERM_MF_FAT	GO:0003677~DNA binding	41	7.75047	0.941914	ENSMUSG00000025592, ENSMUSG00000038539, ENSMUSG00000020473, ENSMUSG00000003032, ENSMUSG00000055116, ENSMUSG00000038418, ENSMUSG00000020914, ENSMUSG00000020079, ENSMUSG00000015709, ENSMUSG00000061436, ENSMUSG00000028800, ENSMUSG00000029238, ENSMUSG00000022383, ENSMUSG00000025408, ENSMUSG00000043099, ENSMUSG00000046668, ENSMUSG00000006587, ENSMUSG00000057133, ENSMUSG00000038210, ENSMUSG00000030067,…	370	1781	13288	0.826757	1	0.99998	100
GOTERM_BP_FAT	GO:0045449~regulation of transcription	52	9.82987	0.9715	ENSMUSG00000025592, ENSMUSG00000055044, ENSMUSG00000020473, ENSMUSG00000049327, ENSMUSG00000003032, ENSMUSG00000038418, ENSMUSG00000028800, ENSMUSG00000029238, ENSMUSG00000025408, ENSMUSG00000043099, ENSMUSG00000031609, ENSMUSG00000025486, ENSMUSG00000030067, ENSMUSG00000074622, ENSMUSG00000029167, ENSMUSG00000054191, ENSMUSG00000005161, ENSMUSG00000027499, ENSMUSG00000042622, ENSMUSG00000023034,…	391	2227	13588	0.81145	1	0.999999	100
SP_PIR_KEYWORDS	Transcription	38	7.18336	0.9723	ENSMUSG00000025592, ENSMUSG00000038539, ENSMUSG00000008136, ENSMUSG00000020473, ENSMUSG00000049327, ENSMUSG00000003032, ENSMUSG00000055116, ENSMUSG00000038418, ENSMUSG00000015709, ENSMUSG00000061436, ENSMUSG00000028800, ENSMUSG00000029238, ENSMUSG00000022383, ENSMUSG00000025408, ENSMUSG00000043099, ENSMUSG00000031609, ENSMUSG00000006587, ENSMUSG00000038210, ENSMUSG00000030067, ENSMUSG00000074622,…	492	1769	17854	0.779518	1	0.999854	100
SP_PIR_KEYWORDS	nucleus	88	16.6352	0.980818	ENSMUSG00000025592, ENSMUSG00000020473, ENSMUSG00000049327, ENSMUSG00000003032, ENSMUSG00000038418, ENSMUSG00000020079, ENSMUSG00000031740, ENSMUSG00000047719, ENSMUSG00000028800, ENSMUSG00000029238, ENSMUSG00000035105, ENSMUSG00000025408, ENSMUSG00000043099, ENSMUSG00000031609, ENSMUSG00000026535, ENSMUSG00000030067, ENSMUSG00000074622, ENSMUSG00000029167, ENSMUSG00000073465, ENSMUSG00000023826,…	492	3808	17854	0.838603	1	0.999933	100
GOTERM_BP_FAT	GO:0006350~transcription	37	6.99433	0.992601	ENSMUSG00000025592, ENSMUSG00000038539, ENSMUSG00000008136, ENSMUSG00000020473, ENSMUSG00000049327, ENSMUSG00000003032, ENSMUSG00000055116, ENSMUSG00000038418, ENSMUSG00000015709, ENSMUSG00000061436, ENSMUSG00000028800, ENSMUSG00000029238, ENSMUSG00000022383, ENSMUSG00000025408, ENSMUSG00000043099, ENSMUSG00000031609, ENSMUSG00000006587, ENSMUSG00000038210, ENSMUSG00000030067, ENSMUSG00000074622,…	391	1772	13588	0.725633	1	1	100
Annotation Cluster 55	Enrichment Score: 0.7541916586120326
Category	Term	Count	%	PValue	Genes	List Total	Pop Hits	Pop Total	Fold Enrichment	Bonferroni	Benjamini	FDR
GOTERM_BP_FAT	GO:0008629~induction of apoptosis by intracellular signals	4	0.756144	0.0781912	ENSMUSG00000031628, ENSMUSG00000061436, ENSMUSG00000029433, ENSMUSG00000028630	391	35	13588	3.97165	1	0.840049	75.0108
GOTERM_BP_FAT	GO:0042981~regulation of apoptosis	22	4.15879	0.117145	ENSMUSG00000029304, ENSMUSG00000038539, ENSMUSG00000032456, ENSMUSG00000029433, ENSMUSG00000005161, ENSMUSG00000020427, ENSMUSG00000020085, ENSMUSG00000023034, ENSMUSG00000022221, ENSMUSG00000002289, ENSMUSG00000042429, ENSMUSG00000061436, ENSMUSG00000031628, ENSMUSG00000023951, ENSMUSG00000024526, ENSMUSG00000025408, ENSMUSG00000048376, ENSMUSG00000030278, ENSMUSG00000028630, ENSMUSG00000027223,…	391	553	13588	1.38254	1	0.902044	88.0223
GOTERM_BP_FAT	GO:0043067~regulation of programmed cell death	22	4.15879	0.128088	ENSMUSG00000029304, ENSMUSG00000038539, ENSMUSG00000032456, ENSMUSG00000029433, ENSMUSG00000005161, ENSMUSG00000020427, ENSMUSG00000020085, ENSMUSG00000023034, ENSMUSG00000022221, ENSMUSG00000002289, ENSMUSG00000042429, ENSMUSG00000061436, ENSMUSG00000031628, ENSMUSG00000023951, ENSMUSG00000024526, ENSMUSG00000025408, ENSMUSG00000048376, ENSMUSG00000030278, ENSMUSG00000028630, ENSMUSG00000027223,…	391	560	13588	1.36525	1	0.908098	90.3148
GOTERM_BP_FAT	GO:0010941~regulation of cell death	22	4.15879	0.133938	ENSMUSG00000029304, ENSMUSG00000038539, ENSMUSG00000032456, ENSMUSG00000029433, ENSMUSG00000005161, ENSMUSG00000020427, ENSMUSG00000020085, ENSMUSG00000023034, ENSMUSG00000022221, ENSMUSG00000002289, ENSMUSG00000042429, ENSMUSG00000061436, ENSMUSG00000031628, ENSMUSG00000023951, ENSMUSG00000024526, ENSMUSG00000025408, ENSMUSG00000048376, ENSMUSG00000030278, ENSMUSG00000028630, ENSMUSG00000027223,…	391	563	13588	1.35798	1	0.914385	91.364
GOTERM_BP_FAT	GO:0006917~induction of apoptosis	8	1.51229	0.204689	ENSMUSG00000023034, ENSMUSG00000022221, ENSMUSG00000031628, ENSMUSG00000061436, ENSMUSG00000030278, ENSMUSG00000029433, ENSMUSG00000028630, ENSMUSG00000020085	391	167	13588	1.66476	1	0.944741	97.9774
GOTERM_BP_FAT	GO:0012502~induction of programmed cell death	8	1.51229	0.204689	ENSMUSG00000023034, ENSMUSG00000022221, ENSMUSG00000031628, ENSMUSG00000061436, ENSMUSG00000030278, ENSMUSG00000029433, ENSMUSG00000028630, ENSMUSG00000020085	391	167	13588	1.66476	1	0.944741	97.9774
GOTERM_BP_FAT	GO:0043065~positive regulation of apoptosis	10	1.89036	0.280157	ENSMUSG00000023034, ENSMUSG00000022221, ENSMUSG00000031628, ENSMUSG00000061436, ENSMUSG00000025408, ENSMUSG00000030278, ENSMUSG00000029433, ENSMUSG00000020427, ENSMUSG00000028630, ENSMUSG00000020085	391	248	13588	1.40129	1	0.965653	99.6298
GOTERM_BP_FAT	GO:0043068~positive regulation of programmed cell death	10	1.89036	0.293162	ENSMUSG00000023034, ENSMUSG00000022221, ENSMUSG00000031628, ENSMUSG00000061436, ENSMUSG00000025408, ENSMUSG00000030278, ENSMUSG00000029433, ENSMUSG00000020427, ENSMUSG00000028630, ENSMUSG00000020085	391	250	13588	1.39008	1	0.967451	99.7286
GOTERM_BP_FAT	GO:0010942~positive regulation of cell death	10	1.89036	0.301496	ENSMUSG00000023034, ENSMUSG00000022221, ENSMUSG00000031628, ENSMUSG00000061436, ENSMUSG00000025408, ENSMUSG00000030278, ENSMUSG00000029433, ENSMUSG00000020427, ENSMUSG00000028630, ENSMUSG00000020085	391	252	13588	1.37904	1	0.969382	99.7783
Annotation Cluster 56	Enrichment Score: 0.7467386773093608
Category	Term	Count	%	PValue	Genes	List Total	Pop Hits	Pop Total	Fold Enrichment	Bonferroni	Benjamini	FDR
SP_PIR_KEYWORDS	nad	9	1.70132	0.0953153	ENSMUSG00000027597, ENSMUSG00000035561, ENSMUSG00000023019, ENSMUSG00000032456, ENSMUSG00000027984, ENSMUSG00000025486, ENSMUSG00000046598, ENSMUSG00000025150, ENSMUSG00000027227	492	169	17854	1.93253	1	0.563539	75.1296
UP_SEQ_FEATURE	nucleotide phosphate-binding region:NAD	5	0.94518	0.183429	ENSMUSG00000035561, ENSMUSG00000023019, ENSMUSG00000027984, ENSMUSG00000025486, ENSMUSG00000046598	490	73	16021	2.23945	1	0.999925	96.8167
KEGG_PATHWAY	mmu00650:Butanoate metabolism	3	0.567108	0.328968	ENSMUSG00000035561, ENSMUSG00000027984, ENSMUSG00000046598	183	37	5738	2.54231	1	0.817564	99.1227
Annotation Cluster 57	Enrichment Score: 0.7288330091478954
Category	Term	Count	%	PValue	Genes	List Total	Pop Hits	Pop Total	Fold Enrichment	Bonferroni	Benjamini	FDR
INTERPRO	IPR001067:Nuclear translocator	3	0.567108	0.0144333	ENSMUSG00000015709, ENSMUSG00000029238, ENSMUSG00000055116	489	7	17763	15.5679	0.999998	0.56457	20.3161
INTERPRO	IPR013655:PAS fold-3	3	0.567108	0.0862877	ENSMUSG00000015709, ENSMUSG00000029238, ENSMUSG00000055116	489	18	17763	6.05419	1	0.859975	75.5762
UP_SEQ_FEATURE	domain:PAS 1	3	0.567108	0.113075	ENSMUSG00000015709, ENSMUSG00000029238, ENSMUSG00000055116	490	19	16021	5.16251	1	0.999151	87.014
UP_SEQ_FEATURE	domain:PAS 2	3	0.567108	0.113075	ENSMUSG00000015709, ENSMUSG00000029238, ENSMUSG00000055116	490	19	16021	5.16251	1	0.999151	87.014
INTERPRO	IPR001610:PAC motif	3	0.567108	0.159274	ENSMUSG00000015709, ENSMUSG00000029238, ENSMUSG00000055116	489	26	17763	4.19136	1	0.944215	93.3466
UP_SEQ_FEATURE	domain:PAC	3	0.567108	0.165602	ENSMUSG00000015709, ENSMUSG00000029238, ENSMUSG00000055116	490	24	16021	4.08699	1	0.999869	95.4033
INTERPRO	IPR013767:PAS fold	3	0.567108	0.169057	ENSMUSG00000015709, ENSMUSG00000029238, ENSMUSG00000055116	489	27	17763	4.03613	1	0.946153	94.4584
SMART	SM00086:PAC	3	0.567108	0.171475	ENSMUSG00000015709, ENSMUSG00000029238, ENSMUSG00000055116	264	26	9131	3.99082	1	0.80717	90.0352
INTERPRO	IPR000014:PAS	3	0.567108	0.219196	ENSMUSG00000015709, ENSMUSG00000029238, ENSMUSG00000055116	489	32	17763	3.40548	1	0.970914	97.9038
SMART	SM00091:PAS	3	0.567108	0.234944	ENSMUSG00000015709, ENSMUSG00000029238, ENSMUSG00000055116	264	32	9131	3.24254	1	0.869666	96.2491
INTERPRO	IPR011598:Helix-loop-helix DNA-binding	4	0.756144	0.414694	ENSMUSG00000015709, ENSMUSG00000029238, ENSMUSG00000068079, ENSMUSG00000055116	489	85	17763	1.70942	1	0.996423	99.9768
INTERPRO	IPR001092:Basic helix-loop-helix dimerisation region bHLH	4	0.756144	0.591743	ENSMUSG00000015709, ENSMUSG00000029238, ENSMUSG00000068079, ENSMUSG00000055116	489	111	17763	1.30901	1	0.999494	99.9999
SMART	SM00353:HLH	4	0.756144	0.624668	ENSMUSG00000015709, ENSMUSG00000029238, ENSMUSG00000068079, ENSMUSG00000055116	264	111	9131	1.24638	1	0.989033	99.9994
UP_SEQ_FEATURE	domain:Helix-loop-helix motif	4	0.756144	0.650935	ENSMUSG00000015709, ENSMUSG00000029238, ENSMUSG00000068079, ENSMUSG00000055116	490	109	16021	1.19985	1	1	100
Annotation Cluster 58	Enrichment Score: 0.7242988639808218
Category	Term	Count	%	PValue	Genes	List Total	Pop Hits	Pop Total	Fold Enrichment	Bonferroni	Benjamini	FDR
INTERPRO	IPR000626:Ubiquitin	4	0.756144	0.138349	ENSMUSG00000008348, ENSMUSG00000073465, ENSMUSG00000023826, ENSMUSG00000035621, ENSMUSG00000028426	489	47	17763	3.0915	1	0.941487	90.2315
SMART	SM00213:UBQ	4	0.756144	0.152749	ENSMUSG00000008348, ENSMUSG00000073465, ENSMUSG00000023826, ENSMUSG00000035621, ENSMUSG00000028426	264	47	9131	2.94358	1	0.782752	86.8941
INTERPRO	IPR019955:Ubiquitin supergroup	4	0.756144	0.157829	ENSMUSG00000008348, ENSMUSG00000073465, ENSMUSG00000023826, ENSMUSG00000035621, ENSMUSG00000028426	489	50	17763	2.90601	1	0.945556	93.1657
INTERPRO	IPR019954:Ubiquitin conserved site	3	0.567108	0.188904	ENSMUSG00000008348, ENSMUSG00000073465, ENSMUSG00000023826, ENSMUSG00000028426	489	29	17763	3.75777	1	0.956741	96.2013
UP_SEQ_FEATURE	domain:Ubiquitin-like	3	0.567108	0.379423	ENSMUSG00000073465, ENSMUSG00000023826, ENSMUSG00000035621, ENSMUSG00000028426	490	43	16021	2.28111	1	0.999999	99.9701
Annotation Cluster 59	Enrichment Score: 0.7198421530969433
Category	Term	Count	%	PValue	Genes	List Total	Pop Hits	Pop Total	Fold Enrichment	Bonferroni	Benjamini	FDR
GOTERM_BP_FAT	GO:0009310~amine catabolic process	6	1.13422	0.0385318	ENSMUSG00000027597, ENSMUSG00000024654, ENSMUSG00000024827, ENSMUSG00000027333, ENSMUSG00000007682, ENSMUSG00000030630	391	65	13588	3.20787	1	0.732555	48.7915
GOTERM_BP_FAT	GO:0009063~cellular amino acid catabolic process	4	0.756144	0.201827	ENSMUSG00000027597, ENSMUSG00000024654, ENSMUSG00000024827, ENSMUSG00000030630	391	54	13588	2.57422	1	0.946634	97.8498
GOTERM_BP_FAT	GO:0016054~organic acid catabolic process	4	0.756144	0.412019	ENSMUSG00000027597, ENSMUSG00000024654, ENSMUSG00000024827, ENSMUSG00000030630	391	81	13588	1.71614	1	0.982007	99.9882
GOTERM_BP_FAT	GO:0046395~carboxylic acid catabolic process	4	0.756144	0.412019	ENSMUSG00000027597, ENSMUSG00000024654, ENSMUSG00000024827, ENSMUSG00000030630	391	81	13588	1.71614	1	0.982007	99.9882
Annotation Cluster 60	Enrichment Score: 0.7168369868042984
Category	Term	Count	%	PValue	Genes	List Total	Pop Hits	Pop Total	Fold Enrichment	Bonferroni	Benjamini	FDR
KEGG_PATHWAY	mmu00565:Ether lipid metabolism	4	0.756144	0.0981095	ENSMUSG00000020828, ENSMUSG00000023913, ENSMUSG00000050211, ENSMUSG00000027999	183	35	5738	3.58345	1	0.65682	70.6503
KEGG_PATHWAY	mmu00564:Glycerophospholipid metabolism	5	0.94518	0.162373	ENSMUSG00000020828, ENSMUSG00000023019, ENSMUSG00000029330, ENSMUSG00000050211, ENSMUSG00000027999	183	67	5738	2.33994	1	0.672747	87.7965
SP_PIR_KEYWORDS	lipid degradation	5	0.94518	0.172633	ENSMUSG00000020828, ENSMUSG00000030214, ENSMUSG00000023913, ENSMUSG00000050211, ENSMUSG00000027999	492	79	17854	2.29675	1	0.725637	92.8104
GOTERM_BP_FAT	GO:0016042~lipid catabolic process	7	1.32325	0.187863	ENSMUSG00000020828, ENSMUSG00000030214, ENSMUSG00000023913, ENSMUSG00000028885, ENSMUSG00000044968, ENSMUSG00000050211, ENSMUSG00000027999	391	134	13588	1.8154	1	0.939423	97.1108
KEGG_PATHWAY	mmu04912:GnRH signaling pathway	6	1.13422	0.193763	ENSMUSG00000020828, ENSMUSG00000033765, ENSMUSG00000050211, ENSMUSG00000019370, ENSMUSG00000027999, ENSMUSG00000031740	183	97	5738	1.9395	1	0.685465	92.2454
GOTERM_MF_FAT	GO:0016298~lipase activity	5	0.94518	0.204903	ENSMUSG00000020828, ENSMUSG00000028885, ENSMUSG00000033174, ENSMUSG00000050211, ENSMUSG00000027999	370	84	13288	2.13771	1	0.911105	96.5358
GOTERM_MF_FAT	GO:0004620~phospholipase activity	4	0.756144	0.254746	ENSMUSG00000020828, ENSMUSG00000028885, ENSMUSG00000050211, ENSMUSG00000027999	370	63	13288	2.28022	1	0.927103	98.6595
GOTERM_MF_FAT	GO:0004091~carboxylesterase activity	5	0.94518	0.35252	ENSMUSG00000023913, ENSMUSG00000033174, ENSMUSG00000002588, ENSMUSG00000050211, ENSMUSG00000027999	370	108	13288	1.66266	1	0.954816	99.8296
Annotation Cluster 61	Enrichment Score: 0.7149758752400428
Category	Term	Count	%	PValue	Genes	List Total	Pop Hits	Pop Total	Fold Enrichment	Bonferroni	Benjamini	FDR
GOTERM_BP_FAT	GO:0030111~regulation of Wnt receptor signaling pathway	4	0.756144	0.10059	ENSMUSG00000070348, ENSMUSG00000030772, ENSMUSG00000030967, ENSMUSG00000027004	391	39	13588	3.5643	1	0.883588	83.5642
GOTERM_BP_FAT	GO:0009968~negative regulation of signal transduction	9	1.70132	0.119517	ENSMUSG00000020828, ENSMUSG00000024526, ENSMUSG00000070348, ENSMUSG00000005161, ENSMUSG00000036856, ENSMUSG00000030772, ENSMUSG00000032011, ENSMUSG00000027004, ENSMUSG00000006205	391	171	13588	1.82905	1	0.902355	88.5589
GOTERM_BP_FAT	GO:0030178~negative regulation of Wnt receptor signaling pathway	3	0.567108	0.170582	ENSMUSG00000070348, ENSMUSG00000030772, ENSMUSG00000027004	391	26	13588	4.00984	1	0.932616	95.8646
GOTERM_BP_FAT	GO:0016055~Wnt receptor signaling pathway	6	1.13422	0.317758	ENSMUSG00000070348, ENSMUSG00000036856, ENSMUSG00000030772, ENSMUSG00000030967, ENSMUSG00000021319, ENSMUSG00000027004	391	130	13588	1.60393	1	0.971701	99.8515
SP_PIR_KEYWORDS	wnt signaling pathway	5	0.94518	0.408417	ENSMUSG00000036856, ENSMUSG00000030772, ENSMUSG00000030967, ENSMUSG00000021319, ENSMUSG00000027004	492	118	17854	1.53765	1	0.917117	99.9319
Annotation Cluster 62	Enrichment Score: 0.7121891208656312
Category	Term	Count	%	PValue	Genes	List Total	Pop Hits	Pop Total	Fold Enrichment	Bonferroni	Benjamini	FDR
SMART	SM00195:DSPc	4	0.756144	0.0340406	ENSMUSG00000053716, ENSMUSG00000047205, ENSMUSG00000063821, ENSMUSG00000039661	264	25	9131	5.53394	0.997668	0.579301	34.5962
INTERPRO	IPR000340:Protein-tyrosine phosphatase, dual specificity	4	0.756144	0.0658361	ENSMUSG00000053716, ENSMUSG00000047205, ENSMUSG00000063821, ENSMUSG00000039661	489	34	17763	4.27355	1	0.814403	65.4868
INTERPRO	IPR000340:Dual specificity phosphatase, catalytic domain	4	0.756144	0.0805745	ENSMUSG00000053716, ENSMUSG00000047205, ENSMUSG00000063821, ENSMUSG00000039661	489	37	17763	3.92704	1	0.860671	73.0785
GOTERM_MF_FAT	GO:0008138~protein tyrosine/serine/threonine phosphatase activity	4	0.756144	0.0878592	ENSMUSG00000053716, ENSMUSG00000047205, ENSMUSG00000063821, ENSMUSG00000039661	370	38	13288	3.78037	1	0.757486	74.0411
INTERPRO	IPR000387:Protein-tyrosine phosphatase	5	0.94518	0.166832	ENSMUSG00000053141, ENSMUSG00000053716, ENSMUSG00000047205, ENSMUSG00000063821, ENSMUSG00000039661	489	78	17763	2.32854	1	0.946599	94.2219
INTERPRO	IPR000387:Dual-specific/protein-tyrosine phosphatase, conserved region	5	0.94518	0.188646	ENSMUSG00000053141, ENSMUSG00000053716, ENSMUSG00000047205, ENSMUSG00000063821, ENSMUSG00000039661	489	82	17763	2.21495	1	0.958747	96.1823
UP_SEQ_FEATURE	active site:Phosphocysteine intermediate	5	0.94518	0.195833	ENSMUSG00000053141, ENSMUSG00000053716, ENSMUSG00000047205, ENSMUSG00000063821, ENSMUSG00000039661	490	75	16021	2.17973	1	0.999905	97.5464
INTERPRO	IPR016130:Protein-tyrosine phosphatase, active site	5	0.94518	0.217089	ENSMUSG00000053141, ENSMUSG00000053716, ENSMUSG00000047205, ENSMUSG00000063821, ENSMUSG00000039661	489	87	17763	2.08765	1	0.971404	97.8137
UP_SEQ_FEATURE	domain:Tyrosine-protein phosphatase	4	0.756144	0.22754	ENSMUSG00000053716, ENSMUSG00000047205, ENSMUSG00000063821, ENSMUSG00000039661	490	54	16021	2.42192	1	0.999934	98.7624
GOTERM_MF_FAT	GO:0004725~protein tyrosine phosphatase activity	5	0.94518	0.308285	ENSMUSG00000053141, ENSMUSG00000053716, ENSMUSG00000047205, ENSMUSG00000063821, ENSMUSG00000039661	370	101	13288	1.7779	1	0.945955	99.5508
GOTERM_MF_FAT	GO:0016791~phosphatase activity	9	1.70132	0.342653	ENSMUSG00000053141, ENSMUSG00000053716, ENSMUSG00000047205, ENSMUSG00000063821, ENSMUSG00000026773, ENSMUSG00000002588, ENSMUSG00000001348, ENSMUSG00000021456, ENSMUSG00000039661	370	238	13288	1.35807	1	0.955207	99.7873
GOTERM_BP_FAT	GO:0016311~dephosphorylation	6	1.13422	0.380473	ENSMUSG00000053141, ENSMUSG00000053716, ENSMUSG00000047205, ENSMUSG00000063821, ENSMUSG00000001348, ENSMUSG00000039661	391	141	13588	1.47881	1	0.977113	99.9713
GOTERM_BP_FAT	GO:0006470~protein amino acid dephosphorylation	5	0.94518	0.414568	ENSMUSG00000053141, ENSMUSG00000053716, ENSMUSG00000047205, ENSMUSG00000063821, ENSMUSG00000039661	391	114	13588	1.52421	1	0.982006	99.989
SP_PIR_KEYWORDS	protein phosphatase	5	0.94518	0.420807	ENSMUSG00000053141, ENSMUSG00000053716, ENSMUSG00000047205, ENSMUSG00000063821, ENSMUSG00000039661	492	120	17854	1.51203	1	0.920266	99.9493
GOTERM_MF_FAT	GO:0004721~phosphoprotein phosphatase activity	5	0.94518	0.612913	ENSMUSG00000053141, ENSMUSG00000053716, ENSMUSG00000047205, ENSMUSG00000063821, ENSMUSG00000039661	370	152	13288	1.18137	1	0.991667	99.9999
Annotation Cluster 63	Enrichment Score: 0.7105568043359867
Category	Term	Count	%	PValue	Genes	List Total	Pop Hits	Pop Total	Fold Enrichment	Bonferroni	Benjamini	FDR
SP_PIR_KEYWORDS	mitochondrion outer membrane	5	0.94518	0.121856	ENSMUSG00000008540, ENSMUSG00000018428, ENSMUSG00000040147, ENSMUSG00000020085, ENSMUSG00000032883	492	69	17854	2.62961	1	0.636133	83.5545
GOTERM_CC_FAT	GO:0005741~mitochondrial outer membrane	5	0.94518	0.194804	ENSMUSG00000008540, ENSMUSG00000018428, ENSMUSG00000040147, ENSMUSG00000020085, ENSMUSG00000032883	358	80	12504	2.18296	1	0.745682	94.4475
GOTERM_CC_FAT	GO:0031968~organelle outer membrane	5	0.94518	0.236961	ENSMUSG00000008540, ENSMUSG00000018428, ENSMUSG00000040147, ENSMUSG00000020085, ENSMUSG00000032883	358	87	12504	2.00732	1	0.786616	97.2906
GOTERM_CC_FAT	GO:0019867~outer membrane	5	0.94518	0.255654	ENSMUSG00000008540, ENSMUSG00000018428, ENSMUSG00000040147, ENSMUSG00000020085, ENSMUSG00000032883	358	90	12504	1.94041	1	0.802865	98.054
Annotation Cluster 64	Enrichment Score: 0.700591514642422
Category	Term	Count	%	PValue	Genes	List Total	Pop Hits	Pop Total	Fold Enrichment	Bonferroni	Benjamini	FDR
UP_SEQ_FEATURE	active site:Proton acceptor	35	6.61626	0.0021908	ENSMUSG00000036880, ENSMUSG00000032899, ENSMUSG00000026277, ENSMUSG00000019893, ENSMUSG00000031584, ENSMUSG00000038481, ENSMUSG00000022221, ENSMUSG00000061436, ENSMUSG00000027332, ENSMUSG00000029217, ENSMUSG00000021180, ENSMUSG00000025486, ENSMUSG00000024404, ENSMUSG00000029231, ENSMUSG00000020941, ENSMUSG00000027496, ENSMUSG00000003809, ENSMUSG00000042688, ENSMUSG00000051747, ENSMUSG00000002012,…	490	662	16021	1.72864	0.981812	0.737016	3.66223
UP_SEQ_FEATURE	nucleotide phosphate-binding region:ATP	37	6.99433	0.0650785	ENSMUSG00000031974, ENSMUSG00000055782, ENSMUSG00000020914, ENSMUSG00000032899, ENSMUSG00000020079, ENSMUSG00000026277, ENSMUSG00000019893, ENSMUSG00000038481, ENSMUSG00000022221, ENSMUSG00000061436, ENSMUSG00000029217, ENSMUSG00000033196, ENSMUSG00000021180, ENSMUSG00000024404, ENSMUSG00000029231, ENSMUSG00000020941, ENSMUSG00000027496, ENSMUSG00000042688, ENSMUSG00000051747, ENSMUSG00000002012,…	490	907	16021	1.33379	1	0.99404	68.1698
SP_PIR_KEYWORDS	kinase	26	4.91493	0.116442	ENSMUSG00000026773, ENSMUSG00000032899, ENSMUSG00000038481, ENSMUSG00000019893, ENSMUSG00000026277, ENSMUSG00000022221, ENSMUSG00000061436, ENSMUSG00000029217, ENSMUSG00000021180, ENSMUSG00000024404, ENSMUSG00000029231, ENSMUSG00000020941, ENSMUSG00000027496, ENSMUSG00000042688, ENSMUSG00000046223, ENSMUSG00000051747, ENSMUSG00000002012, ENSMUSG00000040990, ENSMUSG00000027499, ENSMUSG00000004939,…	492	707	17854	1.33452	1	0.633327	82.0887
GOTERM_BP_FAT	GO:0006796~phosphate metabolic process	32	6.04915	0.119559	ENSMUSG00000070348, ENSMUSG00000039347, ENSMUSG00000032899, ENSMUSG00000026277, ENSMUSG00000019893, ENSMUSG00000038481, ENSMUSG00000022221, ENSMUSG00000061436, ENSMUSG00000042429, ENSMUSG00000063821, ENSMUSG00000029217, ENSMUSG00000021180, ENSMUSG00000024404, ENSMUSG00000029231, ENSMUSG00000001348, ENSMUSG00000020941, ENSMUSG00000027496, ENSMUSG00000042688, ENSMUSG00000051747, ENSMUSG00000002012,…	391	866	13588	1.28414	1	0.900187	88.568
GOTERM_BP_FAT	GO:0006793~phosphorus metabolic process	32	6.04915	0.119559	ENSMUSG00000070348, ENSMUSG00000039347, ENSMUSG00000032899, ENSMUSG00000026277, ENSMUSG00000019893, ENSMUSG00000038481, ENSMUSG00000022221, ENSMUSG00000061436, ENSMUSG00000042429, ENSMUSG00000063821, ENSMUSG00000029217, ENSMUSG00000021180, ENSMUSG00000024404, ENSMUSG00000029231, ENSMUSG00000001348, ENSMUSG00000020941, ENSMUSG00000027496, ENSMUSG00000042688, ENSMUSG00000051747, ENSMUSG00000002012,…	391	866	13588	1.28414	1	0.900187	88.568
GOTERM_BP_FAT	GO:0006468~protein amino acid phosphorylation	24	4.53686	0.159613	ENSMUSG00000020941, ENSMUSG00000027496, ENSMUSG00000042688, ENSMUSG00000070348, ENSMUSG00000002012, ENSMUSG00000051747, ENSMUSG00000005161, ENSMUSG00000020427, ENSMUSG00000032899, ENSMUSG00000019577, ENSMUSG00000038481, ENSMUSG00000026277, ENSMUSG00000019893, ENSMUSG00000022221, ENSMUSG00000042429, ENSMUSG00000061436, ENSMUSG00000030774, ENSMUSG00000048376, ENSMUSG00000029217, ENSMUSG00000021180,…	391	640	13588	1.3032	1	0.928008	94.8275
UP_SEQ_FEATURE	binding site:ATP	21	3.96975	0.22755	ENSMUSG00000020941, ENSMUSG00000027496, ENSMUSG00000042688, ENSMUSG00000002012, ENSMUSG00000051747, ENSMUSG00000032899, ENSMUSG00000020914, ENSMUSG00000019577, ENSMUSG00000004939, ENSMUSG00000038481, ENSMUSG00000026277, ENSMUSG00000019893, ENSMUSG00000022221, ENSMUSG00000061436, ENSMUSG00000024065, ENSMUSG00000030774, ENSMUSG00000029217, ENSMUSG00000021180, ENSMUSG00000028630, ENSMUSG00000024404,…	490	545	16021	1.25984	1	0.99992	98.7626
GOTERM_BP_FAT	GO:0016310~phosphorylation	25	4.7259	0.247573	ENSMUSG00000070348, ENSMUSG00000039347, ENSMUSG00000032899, ENSMUSG00000038481, ENSMUSG00000019893, ENSMUSG00000026277, ENSMUSG00000022221, ENSMUSG00000061436, ENSMUSG00000042429, ENSMUSG00000029217, ENSMUSG00000021180, ENSMUSG00000024404, ENSMUSG00000029231, ENSMUSG00000020941, ENSMUSG00000027496, ENSMUSG00000042688, ENSMUSG00000051747, ENSMUSG00000002012, ENSMUSG00000005161, ENSMUSG00000020427,…	391	718	13588	1.21003	1	0.954443	99.2131
GOTERM_MF_FAT	GO:0004672~protein kinase activity	20	3.78072	0.266457	ENSMUSG00000020941, ENSMUSG00000027496, ENSMUSG00000042688, ENSMUSG00000070348, ENSMUSG00000002012, ENSMUSG00000051747, ENSMUSG00000032899, ENSMUSG00000019577, ENSMUSG00000038481, ENSMUSG00000026277, ENSMUSG00000019893, ENSMUSG00000022221, ENSMUSG00000061436, ENSMUSG00000038205, ENSMUSG00000030774, ENSMUSG00000029217, ENSMUSG00000021180, ENSMUSG00000024404, ENSMUSG00000028630, ENSMUSG00000029231	370	583	13288	1.23202	1	0.933948	98.9373
INTERPRO	IPR017441:Protein kinase, ATP binding site	16	3.02457	0.304431	ENSMUSG00000020941, ENSMUSG00000027496, ENSMUSG00000042688, ENSMUSG00000002012, ENSMUSG00000051747, ENSMUSG00000032899, ENSMUSG00000038481, ENSMUSG00000019893, ENSMUSG00000026277, ENSMUSG00000022221, ENSMUSG00000061436, ENSMUSG00000030774, ENSMUSG00000029217, ENSMUSG00000021180, ENSMUSG00000028630, ENSMUSG00000029231	489	467	17763	1.24454	1	0.989435	99.6555
INTERPRO	IPR002290:Serine/threonine protein kinase	10	1.89036	0.308662	ENSMUSG00000061436, ENSMUSG00000027496, ENSMUSG00000042688, ENSMUSG00000030774, ENSMUSG00000051747, ENSMUSG00000002012, ENSMUSG00000021180, ENSMUSG00000028630, ENSMUSG00000038481, ENSMUSG00000026277	489	265	17763	1.37076	1	0.989582	99.6868
SMART	SM00220:S_TKc	10	1.89036	0.354149	ENSMUSG00000061436, ENSMUSG00000027496, ENSMUSG00000042688, ENSMUSG00000030774, ENSMUSG00000051747, ENSMUSG00000002012, ENSMUSG00000021180, ENSMUSG00000028630, ENSMUSG00000038481, ENSMUSG00000026277	264	265	9131	1.30517	1	0.934938	99.5298
SP_PIR_KEYWORDS	serine/threonine-protein kinase	13	2.45747	0.36621	ENSMUSG00000020941, ENSMUSG00000027496, ENSMUSG00000042688, ENSMUSG00000002012, ENSMUSG00000051747, ENSMUSG00000026277, ENSMUSG00000038481, ENSMUSG00000022221, ENSMUSG00000061436, ENSMUSG00000030774, ENSMUSG00000021180, ENSMUSG00000024404, ENSMUSG00000028630	492	384	17854	1.22852	1	0.900129	99.8227
INTERPRO	IPR000719:Protein kinase, core	16	3.02457	0.381653	ENSMUSG00000020941, ENSMUSG00000027496, ENSMUSG00000042688, ENSMUSG00000002012, ENSMUSG00000051747, ENSMUSG00000032899, ENSMUSG00000038481, ENSMUSG00000019893, ENSMUSG00000026277, ENSMUSG00000022221, ENSMUSG00000061436, ENSMUSG00000030774, ENSMUSG00000029217, ENSMUSG00000021180, ENSMUSG00000028630, ENSMUSG00000029231	489	491	17763	1.18371	1	0.995318	99.9452
GOTERM_MF_FAT	GO:0004674~protein serine/threonine kinase activity	14	2.6465	0.394506	ENSMUSG00000020941, ENSMUSG00000027496, ENSMUSG00000042688, ENSMUSG00000002012, ENSMUSG00000051747, ENSMUSG00000038481, ENSMUSG00000026277, ENSMUSG00000022221, ENSMUSG00000061436, ENSMUSG00000038205, ENSMUSG00000030774, ENSMUSG00000021180, ENSMUSG00000024404, ENSMUSG00000028630	370	421	13288	1.19427	1	0.962637	99.9362
INTERPRO	IPR008271:Serine/threonine protein kinase, active site	12	2.26843	0.406953	ENSMUSG00000022221, ENSMUSG00000061436, ENSMUSG00000020941, ENSMUSG00000027496, ENSMUSG00000042688, ENSMUSG00000030774, ENSMUSG00000051747, ENSMUSG00000002012, ENSMUSG00000021180, ENSMUSG00000028630, ENSMUSG00000038481, ENSMUSG00000026277	489	360	17763	1.21084	1	0.996147	99.9715
INTERPRO	IPR017442:Serine/threonine protein kinase-related	12	2.26843	0.452426	ENSMUSG00000022221, ENSMUSG00000061436, ENSMUSG00000020941, ENSMUSG00000027496, ENSMUSG00000042688, ENSMUSG00000030774, ENSMUSG00000051747, ENSMUSG00000002012, ENSMUSG00000021180, ENSMUSG00000028630, ENSMUSG00000038481, ENSMUSG00000026277	489	374	17763	1.16551	1	0.997954	99.9918
UP_SEQ_FEATURE	domain:Protein kinase	16	3.02457	0.478739	ENSMUSG00000020941, ENSMUSG00000027496, ENSMUSG00000042688, ENSMUSG00000002012, ENSMUSG00000051747, ENSMUSG00000032899, ENSMUSG00000038481, ENSMUSG00000019893, ENSMUSG00000026277, ENSMUSG00000022221, ENSMUSG00000061436, ENSMUSG00000030774, ENSMUSG00000029217, ENSMUSG00000024404, ENSMUSG00000028630, ENSMUSG00000029231	490	476	16021	1.09902	1	1	99.9985
SP_PIR_KEYWORDS	transferase	39	7.3724	0.531095	ENSMUSG00000049327, ENSMUSG00000029330, ENSMUSG00000020150, ENSMUSG00000026773, ENSMUSG00000036880, ENSMUSG00000032899, ENSMUSG00000026277, ENSMUSG00000019893, ENSMUSG00000038481, ENSMUSG00000022221, ENSMUSG00000008540, ENSMUSG00000061436, ENSMUSG00000029238, ENSMUSG00000029217, ENSMUSG00000021180, ENSMUSG00000040562, ENSMUSG00000062937, ENSMUSG00000001909, ENSMUSG00000024404, ENSMUSG00000029231,…	492	1385	17854	1.02185	1	0.953526	99.9973
Annotation Cluster 65	Enrichment Score: 0.6914411310163184
Category	Term	Count	%	PValue	Genes	List Total	Pop Hits	Pop Total	Fold Enrichment	Bonferroni	Benjamini	FDR
INTERPRO	IPR017940:ABC transporter integral membrane type 1	4	0.756144	0.0369866	ENSMUSG00000042476, ENSMUSG00000031974, ENSMUSG00000055782, ENSMUSG00000037321	489	27	17763	5.3815	1	0.734549	44.496
UP_SEQ_FEATURE	domain:ABC transmembrane type-1	3	0.567108	0.0426124	ENSMUSG00000031974, ENSMUSG00000055782, ENSMUSG00000037321	490	11	16021	8.91707	1	0.984814	52.3268
UP_SEQ_FEATURE	domain:ABC transporter	3	0.567108	0.0841731	ENSMUSG00000031974, ENSMUSG00000055782, ENSMUSG00000037321	490	16	16021	6.13048	1	0.996777	77.5928
INTERPRO	IPR017871:ABC transporter, conserved site	5	0.94518	0.0990173	ENSMUSG00000042476, ENSMUSG00000024827, ENSMUSG00000031974, ENSMUSG00000055782, ENSMUSG00000037321	489	64	17763	2.8379	1	0.891255	80.3829
INTERPRO	IPR001140:ABC transporter, transmembrane region	3	0.567108	0.13065	ENSMUSG00000042476, ENSMUSG00000031974, ENSMUSG00000037321	489	23	17763	4.73806	1	0.9345	88.7753
KEGG_PATHWAY	mmu02010:ABC transporters	4	0.756144	0.170255	ENSMUSG00000042476, ENSMUSG00000031974, ENSMUSG00000055782, ENSMUSG00000037321	183	45	5738	2.78713	1	0.661249	89.092
INTERPRO	IPR003439:ABC transporter-like	4	0.756144	0.178088	ENSMUSG00000042476, ENSMUSG00000031974, ENSMUSG00000055782, ENSMUSG00000037321	489	53	17763	2.74152	1	0.952239	95.3279
GOTERM_MF_FAT	GO:0042623~ATPase activity, coupled	9	1.70132	0.280742	ENSMUSG00000042476, ENSMUSG00000031099, ENSMUSG00000031974, ENSMUSG00000026404, ENSMUSG00000057133, ENSMUSG00000030730, ENSMUSG00000046808, ENSMUSG00000037321, ENSMUSG00000020900	370	223	13288	1.44942	1	0.936852	99.2036
GOTERM_MF_FAT	GO:0016820~hydrolase activity, acting on acid anhydrides, catalyzing transmembrane movement of substances	5	0.94518	0.283257	ENSMUSG00000042476, ENSMUSG00000031974, ENSMUSG00000030730, ENSMUSG00000046808, ENSMUSG00000037321	370	97	13288	1.85121	1	0.936148	99.2435
GOTERM_MF_FAT	GO:0042626~ATPase activity, coupled to transmembrane movement of substances	5	0.94518	0.283257	ENSMUSG00000042476, ENSMUSG00000031974, ENSMUSG00000030730, ENSMUSG00000046808, ENSMUSG00000037321	370	97	13288	1.85121	1	0.936148	99.2435
GOTERM_MF_FAT	GO:0043492~ATPase activity, coupled to movement of substances	5	0.94518	0.283257	ENSMUSG00000042476, ENSMUSG00000031974, ENSMUSG00000030730, ENSMUSG00000046808, ENSMUSG00000037321	370	97	13288	1.85121	1	0.936148	99.2435
GOTERM_MF_FAT	GO:0015405~P-P-bond-hydrolysis-driven transmembrane transporter activity	5	0.94518	0.346185	ENSMUSG00000042476, ENSMUSG00000031974, ENSMUSG00000030730, ENSMUSG00000046808, ENSMUSG00000037321	370	107	13288	1.6782	1	0.955188	99.8034
GOTERM_MF_FAT	GO:0015399~primary active transmembrane transporter activity	5	0.94518	0.35252	ENSMUSG00000042476, ENSMUSG00000031974, ENSMUSG00000030730, ENSMUSG00000046808, ENSMUSG00000037321	370	108	13288	1.66266	1	0.954816	99.8296
GOTERM_MF_FAT	GO:0016887~ATPase activity	10	1.89036	0.379859	ENSMUSG00000042476, ENSMUSG00000031099, ENSMUSG00000031974, ENSMUSG00000026404, ENSMUSG00000055782, ENSMUSG00000057133, ENSMUSG00000030730, ENSMUSG00000046808, ENSMUSG00000037321, ENSMUSG00000020900	370	281	13288	1.27806	1	0.959406	99.9095
INTERPRO	IPR003593:ATPase, AAA+ type, core	4	0.756144	0.734853	ENSMUSG00000042476, ENSMUSG00000031974, ENSMUSG00000055782, ENSMUSG00000037321	489	138	17763	1.0529	1	0.999949	100
SMART	SM00382:AAA	4	0.756144	0.764667	ENSMUSG00000042476, ENSMUSG00000031974, ENSMUSG00000055782, ENSMUSG00000037321	264	138	9131	1.00253	1	0.995929	100
Annotation Cluster 66	Enrichment Score: 0.6719145818938452
Category	Term	Count	%	PValue	Genes	List Total	Pop Hits	Pop Total	Fold Enrichment	Bonferroni	Benjamini	FDR
UP_SEQ_FEATURE	domain:CUB 1	4	0.756144	0.084295	ENSMUSG00000079343, ENSMUSG00000040205, ENSMUSG00000038521, ENSMUSG00000036902	490	34	16021	3.84658	1	0.996104	77.6435
UP_SEQ_FEATURE	domain:CUB 2	4	0.756144	0.084295	ENSMUSG00000079343, ENSMUSG00000040205, ENSMUSG00000038521, ENSMUSG00000036902	490	34	16021	3.84658	1	0.996104	77.6435
INTERPRO	IPR000859:CUB	4	0.756144	0.178088	ENSMUSG00000079343, ENSMUSG00000040205, ENSMUSG00000038521, ENSMUSG00000036902	489	53	17763	2.74152	1	0.952239	95.3279
SMART	SM00042:CUB	4	0.756144	0.195687	ENSMUSG00000079343, ENSMUSG00000040205, ENSMUSG00000038521, ENSMUSG00000036902	264	53	9131	2.61035	1	0.823111	93.0728
GOTERM_BP_FAT	GO:0051604~protein maturation	5	0.94518	0.297119	ENSMUSG00000079343, ENSMUSG00000040205, ENSMUSG00000038521, ENSMUSG00000070436, ENSMUSG00000053040	391	96	13588	1.81	1	0.96863	99.7534
GOTERM_BP_FAT	GO:0016485~protein processing	4	0.756144	0.479945	ENSMUSG00000079343, ENSMUSG00000040205, ENSMUSG00000038521, ENSMUSG00000053040	391	90	13588	1.54453	1	0.98893	99.9985
GOTERM_BP_FAT	GO:0051605~protein maturation by peptide bond cleavage	3	0.567108	0.56063	ENSMUSG00000079343, ENSMUSG00000040205, ENSMUSG00000038521	391	65	13588	1.60393	1	0.993658	99.9999
Annotation Cluster 67	Enrichment Score: 0.6357556518243207
Category	Term	Count	%	PValue	Genes	List Total	Pop Hits	Pop Total	Fold Enrichment	Bonferroni	Benjamini	FDR
GOTERM_BP_FAT	GO:0009395~phospholipid catabolic process	3	0.567108	0.0841752	ENSMUSG00000028885, ENSMUSG00000044968, ENSMUSG00000050211	391	17	13588	6.13269	1	0.845218	77.6346
GOTERM_BP_FAT	GO:0016042~lipid catabolic process	7	1.32325	0.187863	ENSMUSG00000020828, ENSMUSG00000030214, ENSMUSG00000023913, ENSMUSG00000028885, ENSMUSG00000044968, ENSMUSG00000050211, ENSMUSG00000027999	391	134	13588	1.8154	1	0.939423	97.1108
GOTERM_BP_FAT	GO:0019637~organophosphate metabolic process	8	1.51229	0.242368	ENSMUSG00000023019, ENSMUSG00000028885, ENSMUSG00000028773, ENSMUSG00000029330, ENSMUSG00000044968, ENSMUSG00000050211, ENSMUSG00000038383, ENSMUSG00000027999	391	176	13588	1.57963	1	0.95349	99.1151
GOTERM_MF_FAT	GO:0004620~phospholipase activity	4	0.756144	0.254746	ENSMUSG00000020828, ENSMUSG00000028885, ENSMUSG00000050211, ENSMUSG00000027999	370	63	13288	2.28022	1	0.927103	98.6595
GOTERM_BP_FAT	GO:0006644~phospholipid metabolic process	7	1.32325	0.326601	ENSMUSG00000028885, ENSMUSG00000028773, ENSMUSG00000029330, ENSMUSG00000044968, ENSMUSG00000050211, ENSMUSG00000038383, ENSMUSG00000027999	391	163	13588	1.49241	1	0.972072	99.8811
GOTERM_BP_FAT	GO:0044242~cellular lipid catabolic process	3	0.567108	0.480664	ENSMUSG00000028885, ENSMUSG00000044968, ENSMUSG00000050211	391	56	13588	1.86171	1	0.98885	99.9986
Annotation Cluster 68	Enrichment Score: 0.6337028098457911
Category	Term	Count	%	PValue	Genes	List Total	Pop Hits	Pop Total	Fold Enrichment	Bonferroni	Benjamini	FDR
GOTERM_MF_FAT	GO:0004181~metallocarboxypeptidase activity	3	0.567108	0.123532	ENSMUSG00000020473, ENSMUSG00000030862, ENSMUSG00000025754	370	22	13288	4.8973	1	0.832951	85.5392
INTERPRO	IPR000834:Peptidase M14, carboxypeptidase A	3	0.567108	0.159274	ENSMUSG00000020473, ENSMUSG00000030862, ENSMUSG00000025754	489	26	17763	4.19136	1	0.944215	93.3466
SMART	SM00631:Zn_pept	3	0.567108	0.171475	ENSMUSG00000020473, ENSMUSG00000030862, ENSMUSG00000025754	264	26	9131	3.99082	1	0.80717	90.0352
GOTERM_MF_FAT	GO:0008235~metalloexopeptidase activity	3	0.567108	0.233008	ENSMUSG00000020473, ENSMUSG00000030862, ENSMUSG00000025754	370	33	13288	3.26486	1	0.926248	97.9564
GOTERM_MF_FAT	GO:0004180~carboxypeptidase activity	3	0.567108	0.253717	ENSMUSG00000020473, ENSMUSG00000030862, ENSMUSG00000025754	370	35	13288	3.0783	1	0.929192	98.6321
GOTERM_MF_FAT	GO:0008238~exopeptidase activity	4	0.756144	0.307837	ENSMUSG00000020473, ENSMUSG00000030862, ENSMUSG00000039062, ENSMUSG00000025754	370	70	13288	2.0522	1	0.94786	99.5465
GOTERM_MF_FAT	GO:0008237~metallopeptidase activity	6	1.13422	0.596916	ENSMUSG00000031994, ENSMUSG00000020473, ENSMUSG00000030862, ENSMUSG00000039062, ENSMUSG00000025754, ENSMUSG00000031740	370	187	13288	1.15231	1	0.990589	99.9998
Annotation Cluster 69	Enrichment Score: 0.6293402760574165
Category	Term	Count	%	PValue	Genes	List Total	Pop Hits	Pop Total	Fold Enrichment	Bonferroni	Benjamini	FDR
GOTERM_BP_FAT	GO:0060749~mammary gland alveolus development	3	0.567108	0.0674494	ENSMUSG00000023951, ENSMUSG00000070348, ENSMUSG00000040046	391	15	13588	6.95038	1	0.804416	69.5596
GOTERM_BP_FAT	GO:0030879~mammary gland development	5	0.94518	0.233625	ENSMUSG00000023951, ENSMUSG00000038894, ENSMUSG00000070348, ENSMUSG00000036856, ENSMUSG00000040046	391	86	13588	2.02046	1	0.954464	98.9241
GOTERM_BP_FAT	GO:0048732~gland development	5	0.94518	0.821264	ENSMUSG00000023951, ENSMUSG00000038894, ENSMUSG00000070348, ENSMUSG00000036856, ENSMUSG00000040046	391	197	13588	0.882028	1	0.999646	100
Annotation Cluster 70	Enrichment Score: 0.6286527760267692
Category	Term	Count	%	PValue	Genes	List Total	Pop Hits	Pop Total	Fold Enrichment	Bonferroni	Benjamini	FDR
GOTERM_BP_FAT	GO:0002053~positive regulation of mesenchymal cell proliferation	3	0.567108	0.130397	ENSMUSG00000023951, ENSMUSG00000038894, ENSMUSG00000030067	391	22	13588	4.7389	1	0.910227	90.7425
GOTERM_BP_FAT	GO:0010464~regulation of mesenchymal cell proliferation	3	0.567108	0.140231	ENSMUSG00000023951, ENSMUSG00000038894, ENSMUSG00000030067	391	23	13588	4.53286	1	0.920785	92.3727
GOTERM_BP_FAT	GO:0008284~positive regulation of cell proliferation	8	1.51229	0.7111	ENSMUSG00000061436, ENSMUSG00000023951, ENSMUSG00000050071, ENSMUSG00000038894, ENSMUSG00000048376, ENSMUSG00000020422, ENSMUSG00000027776, ENSMUSG00000030067	391	284	13588	0.978927	1	0.998372	100
Annotation Cluster 71	Enrichment Score: 0.6258059891283198
Category	Term	Count	%	PValue	Genes	List Total	Pop Hits	Pop Total	Fold Enrichment	Bonferroni	Benjamini	FDR
GOTERM_BP_FAT	GO:0030324~lung development	6	1.13422	0.214127	ENSMUSG00000023951, ENSMUSG00000030218, ENSMUSG00000019997, ENSMUSG00000029231, ENSMUSG00000020422, ENSMUSG00000030067	391	111	13588	1.87848	1	0.949477	98.3495
GOTERM_BP_FAT	GO:0030323~respiratory tube development	6	1.13422	0.224531	ENSMUSG00000023951, ENSMUSG00000030218, ENSMUSG00000019997, ENSMUSG00000029231, ENSMUSG00000020422, ENSMUSG00000030067	391	113	13588	1.84523	1	0.952553	98.6847
GOTERM_BP_FAT	GO:0035295~tube development	11	2.0794	0.229818	ENSMUSG00000023951, ENSMUSG00000024294, ENSMUSG00000030218, ENSMUSG00000050953, ENSMUSG00000019997, ENSMUSG00000036856, ENSMUSG00000029231, ENSMUSG00000020422, ENSMUSG00000038210, ENSMUSG00000031523, ENSMUSG00000030067	391	264	13588	1.448	1	0.953595	98.8294
GOTERM_BP_FAT	GO:0060541~respiratory system development	6	1.13422	0.284081	ENSMUSG00000023951, ENSMUSG00000030218, ENSMUSG00000019997, ENSMUSG00000029231, ENSMUSG00000020422, ENSMUSG00000030067	391	124	13588	1.68154	1	0.966279	99.6627
Annotation Cluster 72	Enrichment Score: 0.625742323020473
Category	Term	Count	%	PValue	Genes	List Total	Pop Hits	Pop Total	Fold Enrichment	Bonferroni	Benjamini	FDR
GOTERM_BP_FAT	GO:0002683~negative regulation of immune system process	7	1.32325	0.0218004	ENSMUSG00000031628, ENSMUSG00000042429, ENSMUSG00000035914, ENSMUSG00000005161, ENSMUSG00000044244, ENSMUSG00000032011, ENSMUSG00000005465	391	76	13588	3.20083	1	0.603367	31.2999
GOTERM_BP_FAT	GO:0050868~negative regulation of T cell activation	4	0.756144	0.118869	ENSMUSG00000031628, ENSMUSG00000035914, ENSMUSG00000005161, ENSMUSG00000044244	391	42	13588	3.30971	1	0.903296	88.4146
GOTERM_BP_FAT	GO:0051249~regulation of lymphocyte activation	8	1.51229	0.120841	ENSMUSG00000031628, ENSMUSG00000035914, ENSMUSG00000005161, ENSMUSG00000044244, ENSMUSG00000032011, ENSMUSG00000005804, ENSMUSG00000027776, ENSMUSG00000005465	391	144	13588	1.93066	1	0.898328	88.8483
GOTERM_BP_FAT	GO:0002694~regulation of leukocyte activation	8	1.51229	0.15481	ENSMUSG00000031628, ENSMUSG00000035914, ENSMUSG00000005161, ENSMUSG00000044244, ENSMUSG00000032011, ENSMUSG00000005804, ENSMUSG00000027776, ENSMUSG00000005465	391	154	13588	1.80529	1	0.924784	94.3002
GOTERM_BP_FAT	GO:0050865~regulation of cell activation	8	1.51229	0.162088	ENSMUSG00000031628, ENSMUSG00000035914, ENSMUSG00000005161, ENSMUSG00000044244, ENSMUSG00000032011, ENSMUSG00000005804, ENSMUSG00000027776, ENSMUSG00000005465	391	156	13588	1.78215	1	0.928113	95.0808
GOTERM_BP_FAT	GO:0051250~negative regulation of lymphocyte activation	4	0.756144	0.187125	ENSMUSG00000031628, ENSMUSG00000035914, ENSMUSG00000005161, ENSMUSG00000044244	391	52	13588	2.67322	1	0.941162	97.0657
GOTERM_BP_FAT	GO:0042130~negative regulation of T cell proliferation	3	0.567108	0.191368	ENSMUSG00000031628, ENSMUSG00000035914, ENSMUSG00000044244	391	28	13588	3.72342	1	0.94045	97.316
GOTERM_BP_FAT	GO:0002695~negative regulation of leukocyte activation	4	0.756144	0.194441	ENSMUSG00000031628, ENSMUSG00000035914, ENSMUSG00000005161, ENSMUSG00000044244	391	53	13588	2.62279	1	0.942213	97.4845
GOTERM_BP_FAT	GO:0050866~negative regulation of cell activation	4	0.756144	0.194441	ENSMUSG00000031628, ENSMUSG00000035914, ENSMUSG00000005161, ENSMUSG00000044244	391	53	13588	2.62279	1	0.942213	97.4845
GOTERM_BP_FAT	GO:0050863~regulation of T cell activation	6	1.13422	0.198824	ENSMUSG00000031628, ENSMUSG00000035914, ENSMUSG00000005161, ENSMUSG00000044244, ENSMUSG00000032011, ENSMUSG00000027776	391	108	13588	1.93066	1	0.945098	97.7078
GOTERM_BP_FAT	GO:0042129~regulation of T cell proliferation	4	0.756144	0.239634	ENSMUSG00000031628, ENSMUSG00000035914, ENSMUSG00000044244, ENSMUSG00000027776	391	59	13588	2.35606	1	0.954209	99.0591
GOTERM_BP_FAT	GO:0032945~negative regulation of mononuclear cell proliferation	3	0.567108	0.265907	ENSMUSG00000031628, ENSMUSG00000035914, ENSMUSG00000044244	391	35	13588	2.97874	1	0.961641	99.4831
GOTERM_BP_FAT	GO:0070664~negative regulation of leukocyte proliferation	3	0.567108	0.265907	ENSMUSG00000031628, ENSMUSG00000035914, ENSMUSG00000044244	391	35	13588	2.97874	1	0.961641	99.4831
GOTERM_BP_FAT	GO:0050672~negative regulation of lymphocyte proliferation	3	0.567108	0.265907	ENSMUSG00000031628, ENSMUSG00000035914, ENSMUSG00000044244	391	35	13588	2.97874	1	0.961641	99.4831
GOTERM_BP_FAT	GO:0032944~regulation of mononuclear cell proliferation	4	0.756144	0.404286	ENSMUSG00000031628, ENSMUSG00000035914, ENSMUSG00000044244, ENSMUSG00000027776	391	80	13588	1.7376	1	0.980771	99.9853
GOTERM_BP_FAT	GO:0050670~regulation of lymphocyte proliferation	4	0.756144	0.404286	ENSMUSG00000031628, ENSMUSG00000035914, ENSMUSG00000044244, ENSMUSG00000027776	391	80	13588	1.7376	1	0.980771	99.9853
GOTERM_BP_FAT	GO:0070663~regulation of leukocyte proliferation	4	0.756144	0.41972	ENSMUSG00000031628, ENSMUSG00000035914, ENSMUSG00000044244, ENSMUSG00000027776	391	82	13588	1.69522	1	0.982311	99.9906
GOTERM_BP_FAT	GO:0051251~positive regulation of lymphocyte activation	3	0.567108	0.756509	ENSMUSG00000032011, ENSMUSG00000005804, ENSMUSG00000027776	391	94	13588	1.1091	1	0.998973	100
GOTERM_BP_FAT	GO:0002696~positive regulation of leukocyte activation	3	0.567108	0.781423	ENSMUSG00000032011, ENSMUSG00000005804, ENSMUSG00000027776	391	99	13588	1.05309	1	0.999292	100
GOTERM_BP_FAT	GO:0050867~positive regulation of cell activation	3	0.567108	0.790747	ENSMUSG00000032011, ENSMUSG00000005804, ENSMUSG00000027776	391	101	13588	1.03224	1	0.999368	100
Annotation Cluster 73	Enrichment Score: 0.6251419658944832
Category	Term	Count	%	PValue	Genes	List Total	Pop Hits	Pop Total	Fold Enrichment	Bonferroni	Benjamini	FDR
GOTERM_MF_FAT	GO:0035091~phosphoinositide binding	5	0.94518	0.155143	ENSMUSG00000031442, ENSMUSG00000020828, ENSMUSG00000038301, ENSMUSG00000031557, ENSMUSG00000032011	370	75	13288	2.39423	1	0.876192	91.5621
GOTERM_MF_FAT	GO:0005543~phospholipid binding	6	1.13422	0.235827	ENSMUSG00000031442, ENSMUSG00000020828, ENSMUSG00000038301, ENSMUSG00000029994, ENSMUSG00000031557, ENSMUSG00000032011	370	119	13288	1.81077	1	0.92561	98.0638
GOTERM_MF_FAT	GO:0008289~lipid binding	12	2.26843	0.364123	ENSMUSG00000031442, ENSMUSG00000020828, ENSMUSG00000022383, ENSMUSG00000038301, ENSMUSG00000029994, ENSMUSG00000021255, ENSMUSG00000028773, ENSMUSG00000031557, ENSMUSG00000062151, ENSMUSG00000028392, ENSMUSG00000032011, ENSMUSG00000028996	370	345	13288	1.24917	1	0.957026	99.8693
Annotation Cluster 74	Enrichment Score: 0.5954041331221297
Category	Term	Count	%	PValue	Genes	List Total	Pop Hits	Pop Total	Fold Enrichment	Bonferroni	Benjamini	FDR
GOTERM_BP_FAT	GO:0001701~in utero embryonic development	12	2.26843	0.147814	ENSMUSG00000028195, ENSMUSG00000024294, ENSMUSG00000054191, ENSMUSG00000051747, ENSMUSG00000042622, ENSMUSG00000020900, ENSMUSG00000015709, ENSMUSG00000069919, ENSMUSG00000021255, ENSMUSG00000050953, ENSMUSG00000029231, ENSMUSG00000052837, ENSMUSG00000069917	391	267	13588	1.56188	1	0.924985	93.4409
GOTERM_BP_FAT	GO:0043009~chordate embryonic development	15	2.83554	0.329632	ENSMUSG00000028195, ENSMUSG00000024294, ENSMUSG00000054191, ENSMUSG00000051747, ENSMUSG00000042622, ENSMUSG00000019920, ENSMUSG00000031523, ENSMUSG00000020900, ENSMUSG00000015709, ENSMUSG00000069919, ENSMUSG00000068079, ENSMUSG00000021255, ENSMUSG00000050953, ENSMUSG00000029231, ENSMUSG00000052837, ENSMUSG00000069917	391	421	13588	1.23819	1	0.972231	99.8899
GOTERM_BP_FAT	GO:0009792~embryonic development ending in birth or egg hatching	15	2.83554	0.335771	ENSMUSG00000028195, ENSMUSG00000024294, ENSMUSG00000054191, ENSMUSG00000051747, ENSMUSG00000042622, ENSMUSG00000019920, ENSMUSG00000031523, ENSMUSG00000020900, ENSMUSG00000015709, ENSMUSG00000069919, ENSMUSG00000068079, ENSMUSG00000021255, ENSMUSG00000050953, ENSMUSG00000029231, ENSMUSG00000052837, ENSMUSG00000069917	391	425	13588	1.22654	1	0.971632	99.9059
Annotation Cluster 75	Enrichment Score: 0.5890653300047823
Category	Term	Count	%	PValue	Genes	List Total	Pop Hits	Pop Total	Fold Enrichment	Bonferroni	Benjamini	FDR
GOTERM_BP_FAT	GO:0030099~myeloid cell differentiation	6	1.13422	0.141955	ENSMUSG00000069919, ENSMUSG00000018893, ENSMUSG00000023951, ENSMUSG00000054191, ENSMUSG00000031885, ENSMUSG00000003812, ENSMUSG00000069917	391	96	13588	2.17199	1	0.921616	92.6291
GOTERM_BP_FAT	GO:0021700~developmental maturation	5	0.94518	0.329667	ENSMUSG00000023951, ENSMUSG00000054191, ENSMUSG00000031885, ENSMUSG00000050953, ENSMUSG00000031740	391	101	13588	1.72039	1	0.971759	99.89
GOTERM_BP_FAT	GO:0048469~cell maturation	4	0.756144	0.365238	ENSMUSG00000023951, ENSMUSG00000054191, ENSMUSG00000031885, ENSMUSG00000050953	391	75	13588	1.85344	1	0.97518	99.9565
Annotation Cluster 76	Enrichment Score: 0.5860928793164817
Category	Term	Count	%	PValue	Genes	List Total	Pop Hits	Pop Total	Fold Enrichment	Bonferroni	Benjamini	FDR
GOTERM_MF_FAT	GO:0019901~protein kinase binding	5	0.94518	0.134685	ENSMUSG00000038205, ENSMUSG00000038894, ENSMUSG00000070348, ENSMUSG00000027223, ENSMUSG00000030671	370	71	13288	2.52912	1	0.846496	88.0154
GOTERM_MF_FAT	GO:0019900~kinase binding	5	0.94518	0.210702	ENSMUSG00000038205, ENSMUSG00000038894, ENSMUSG00000070348, ENSMUSG00000027223, ENSMUSG00000030671	370	85	13288	2.11256	1	0.910037	96.8884
GOTERM_MF_FAT	GO:0019899~enzyme binding	7	1.32325	0.614799	ENSMUSG00000038205, ENSMUSG00000027496, ENSMUSG00000038894, ENSMUSG00000070348, ENSMUSG00000027223, ENSMUSG00000030671, ENSMUSG00000031446	370	229	13288	1.09779	1	0.991519	99.9999
Annotation Cluster 77	Enrichment Score: 0.5737678116899019
Category	Term	Count	%	PValue	Genes	List Total	Pop Hits	Pop Total	Fold Enrichment	Bonferroni	Benjamini	FDR
INTERPRO	IPR001881:EGF-like calcium-binding	7	1.32325	0.0392898	ENSMUSG00000005397, ENSMUSG00000056427, ENSMUSG00000079343, ENSMUSG00000020467, ENSMUSG00000038521, ENSMUSG00000021806, ENSMUSG00000074505	489	91	17763	2.79424	1	0.742915	46.5337
INTERPRO	IPR000152:EGF-type aspartate/asparagine hydroxylation conserved site	7	1.32325	0.0448739	ENSMUSG00000005397, ENSMUSG00000056427, ENSMUSG00000079343, ENSMUSG00000020467, ENSMUSG00000038521, ENSMUSG00000021806, ENSMUSG00000074505	489	94	17763	2.70506	1	0.730932	51.1873
INTERPRO	IPR018097:EGF-like calcium-binding, conserved site	7	1.32325	0.0448739	ENSMUSG00000005397, ENSMUSG00000056427, ENSMUSG00000079343, ENSMUSG00000020467, ENSMUSG00000038521, ENSMUSG00000021806, ENSMUSG00000074505	489	94	17763	2.70506	1	0.730932	51.1873
SMART	SM00179:EGF_CA	7	1.32325	0.0471273	ENSMUSG00000005397, ENSMUSG00000056427, ENSMUSG00000079343, ENSMUSG00000020467, ENSMUSG00000038521, ENSMUSG00000021806, ENSMUSG00000074505	264	91	9131	2.66055	0.999786	0.570354	44.6678
UP_SEQ_FEATURE	domain:EGF-like 5; calcium-binding	3	0.567108	0.232702	ENSMUSG00000005397, ENSMUSG00000020467, ENSMUSG00000021806	490	30	16021	3.26959	1	0.999909	98.8958
UP_SEQ_FEATURE	domain:EGF-like 3; calcium-binding	3	0.567108	0.289722	ENSMUSG00000005397, ENSMUSG00000020467, ENSMUSG00000021806	490	35	16021	2.80251	1	0.999983	99.7031
INTERPRO	IPR013032:EGF-like region, conserved site	11	2.0794	0.350976	ENSMUSG00000005397, ENSMUSG00000056427, ENSMUSG00000079343, ENSMUSG00000020467, ENSMUSG00000026639, ENSMUSG00000026479, ENSMUSG00000038521, ENSMUSG00000021806, ENSMUSG00000074505, ENSMUSG00000036503, ENSMUSG00000049313	489	310	17763	1.28896	1	0.994124	99.8832
SP_PIR_KEYWORDS	egf-like domain	8	1.51229	0.410683	ENSMUSG00000005397, ENSMUSG00000056427, ENSMUSG00000079343, ENSMUSG00000020467, ENSMUSG00000038521, ENSMUSG00000021806, ENSMUSG00000074505, ENSMUSG00000049313	492	222	17854	1.3077	1	0.916115	99.9355
UP_SEQ_FEATURE	domain:EGF-like 2	4	0.756144	0.435139	ENSMUSG00000005397, ENSMUSG00000056427, ENSMUSG00000021806, ENSMUSG00000074505	490	79	16021	1.65549	1	0.999999	99.994
UP_SEQ_FEATURE	domain:EGF-like 4	3	0.567108	0.453843	ENSMUSG00000005397, ENSMUSG00000056427, ENSMUSG00000021806	490	50	16021	1.96176	1	1	99.9966
INTERPRO	IPR006209:EGF	5	0.94518	0.468861	ENSMUSG00000005397, ENSMUSG00000056427, ENSMUSG00000079343, ENSMUSG00000038521, ENSMUSG00000074505	489	128	17763	1.41895	1	0.998274	99.9949
INTERPRO	IPR013091:EGF calcium-binding	3	0.567108	0.569048	ENSMUSG00000005397, ENSMUSG00000020467, ENSMUSG00000021806	489	69	17763	1.57935	1	0.999392	99.9998
UP_SEQ_FEATURE	domain:EGF-like 1	4	0.756144	0.632211	ENSMUSG00000005397, ENSMUSG00000056427, ENSMUSG00000021806, ENSMUSG00000074505	490	106	16021	1.23381	1	1	100
INTERPRO	IPR000742:EGF-like, type 3	5	0.94518	0.800071	ENSMUSG00000005397, ENSMUSG00000056427, ENSMUSG00000020467, ENSMUSG00000021806, ENSMUSG00000074505	489	199	17763	0.912692	1	0.999991	100
INTERPRO	IPR006210:EGF-like	5	0.94518	0.812393	ENSMUSG00000005397, ENSMUSG00000056427, ENSMUSG00000020467, ENSMUSG00000021806, ENSMUSG00000074505	489	203	17763	0.894708	1	0.999994	100
SMART	SM00181:EGF	5	0.94518	0.841637	ENSMUSG00000005397, ENSMUSG00000056427, ENSMUSG00000020467, ENSMUSG00000021806, ENSMUSG00000074505	264	203	9131	0.8519	1	0.998614	100
Annotation Cluster 78	Enrichment Score: 0.5722695701802651
Category	Term	Count	%	PValue	Genes	List Total	Pop Hits	Pop Total	Fold Enrichment	Bonferroni	Benjamini	FDR
GOTERM_CC_FAT	GO:0005856~cytoskeleton	40	7.56144	0.113958	ENSMUSG00000059741, ENSMUSG00000055044, ENSMUSG00000031972, ENSMUSG00000038244, ENSMUSG00000030852, ENSMUSG00000023764, ENSMUSG00000034509, ENSMUSG00000019370, ENSMUSG00000059430, ENSMUSG00000029156, ENSMUSG00000042429, ENSMUSG00000027611, ENSMUSG00000033196, ENSMUSG00000029683, ENSMUSG00000028116, ENSMUSG00000018387, ENSMUSG00000015766, ENSMUSG00000060180, ENSMUSG00000073465, ENSMUSG00000023826,…	358	1122	12504	1.24518	1	0.592761	80.0974
GOTERM_CC_FAT	GO:0044430~cytoskeletal part	26	4.91493	0.291137	ENSMUSG00000059741, ENSMUSG00000031972, ENSMUSG00000030852, ENSMUSG00000023764, ENSMUSG00000019370, ENSMUSG00000042429, ENSMUSG00000027611, ENSMUSG00000033196, ENSMUSG00000018387, ENSMUSG00000015766, ENSMUSG00000060180, ENSMUSG00000027496, ENSMUSG00000023826, ENSMUSG00000073465, ENSMUSG00000051747, ENSMUSG00000004891, ENSMUSG00000020908, ENSMUSG00000053093, ENSMUSG00000020734, ENSMUSG00000027479,…	358	774	12504	1.17327	1	0.833524	98.9858
GOTERM_CC_FAT	GO:0043228~non-membrane-bounded organelle	58	10.9641	0.393587	ENSMUSG00000055044, ENSMUSG00000031972, ENSMUSG00000038244, ENSMUSG00000049327, ENSMUSG00000025794, ENSMUSG00000023764, ENSMUSG00000019370, ENSMUSG00000059430, ENSMUSG00000028800, ENSMUSG00000027611, ENSMUSG00000031609, ENSMUSG00000029683, ENSMUSG00000028116, ENSMUSG00000018387, ENSMUSG00000015766, ENSMUSG00000073465, ENSMUSG00000023826, ENSMUSG00000027496, ENSMUSG00000051747, ENSMUSG00000004891,…	358	1919	12504	1.05565	1	0.876604	99.8736
GOTERM_CC_FAT	GO:0043232~intracellular non-membrane-bounded organelle	58	10.9641	0.393587	ENSMUSG00000055044, ENSMUSG00000031972, ENSMUSG00000038244, ENSMUSG00000049327, ENSMUSG00000025794, ENSMUSG00000023764, ENSMUSG00000019370, ENSMUSG00000059430, ENSMUSG00000028800, ENSMUSG00000027611, ENSMUSG00000031609, ENSMUSG00000029683, ENSMUSG00000028116, ENSMUSG00000018387, ENSMUSG00000015766, ENSMUSG00000073465, ENSMUSG00000023826, ENSMUSG00000027496, ENSMUSG00000051747, ENSMUSG00000004891,…	358	1919	12504	1.05565	1	0.876604	99.8736
Annotation Cluster 79	Enrichment Score: 0.5627210020912271
Category	Term	Count	%	PValue	Genes	List Total	Pop Hits	Pop Total	Fold Enrichment	Bonferroni	Benjamini	FDR
GOTERM_MF_FAT	GO:0070011~peptidase activity, acting on L-amino acid peptides	23	4.34783	0.116409	ENSMUSG00000031994, ENSMUSG00000020473, ENSMUSG00000051747, ENSMUSG00000030862, ENSMUSG00000079343, ENSMUSG00000025754, ENSMUSG00000059263, ENSMUSG00000024338, ENSMUSG00000037411, ENSMUSG00000006205, ENSMUSG00000031740, ENSMUSG00000031628, ENSMUSG00000039405, ENSMUSG00000024337, ENSMUSG00000023132, ENSMUSG00000037406, ENSMUSG00000053719, ENSMUSG00000039062, ENSMUSG00000024173, ENSMUSG00000038521,…	370	603	13288	1.36984	1	0.821036	83.7164
INTERPRO	IPR001254:Peptidase S1 and S6, chymotrypsin/Hap	8	1.51229	0.148726	ENSMUSG00000039405, ENSMUSG00000023132, ENSMUSG00000037406, ENSMUSG00000053719, ENSMUSG00000079343, ENSMUSG00000024173, ENSMUSG00000038521, ENSMUSG00000006205	489	159	17763	1.82768	1	0.944363	91.916
GOTERM_MF_FAT	GO:0004252~serine-type endopeptidase activity	9	1.70132	0.156265	ENSMUSG00000039405, ENSMUSG00000023132, ENSMUSG00000037406, ENSMUSG00000053719, ENSMUSG00000079343, ENSMUSG00000024173, ENSMUSG00000038521, ENSMUSG00000037411, ENSMUSG00000006205	370	189	13288	1.71017	1	0.872634	91.7249
GOTERM_MF_FAT	GO:0008233~peptidase activity	23	4.34783	0.158787	ENSMUSG00000031994, ENSMUSG00000020473, ENSMUSG00000051747, ENSMUSG00000030862, ENSMUSG00000079343, ENSMUSG00000025754, ENSMUSG00000059263, ENSMUSG00000024338, ENSMUSG00000037411, ENSMUSG00000006205, ENSMUSG00000031740, ENSMUSG00000031628, ENSMUSG00000039405, ENSMUSG00000024337, ENSMUSG00000023132, ENSMUSG00000037406, ENSMUSG00000053719, ENSMUSG00000039062, ENSMUSG00000024173, ENSMUSG00000038521,…	370	629	13288	1.31321	1	0.87169	92.0804
SMART	SM00020:Tryp_SPc	8	1.51229	0.17485	ENSMUSG00000039405, ENSMUSG00000023132, ENSMUSG00000037406, ENSMUSG00000053719, ENSMUSG00000079343, ENSMUSG00000024173, ENSMUSG00000038521, ENSMUSG00000006205	264	159	9131	1.74023	1	0.798422	90.5216
GOTERM_MF_FAT	GO:0004175~endopeptidase activity	16	3.02457	0.197826	ENSMUSG00000031994, ENSMUSG00000051747, ENSMUSG00000079343, ENSMUSG00000037411, ENSMUSG00000024338, ENSMUSG00000031740, ENSMUSG00000006205, ENSMUSG00000031628, ENSMUSG00000039405, ENSMUSG00000024337, ENSMUSG00000023132, ENSMUSG00000037406, ENSMUSG00000053719, ENSMUSG00000024173, ENSMUSG00000038521, ENSMUSG00000053040	370	421	13288	1.36488	1	0.910744	96.055
GOTERM_MF_FAT	GO:0008236~serine-type peptidase activity	9	1.70132	0.237804	ENSMUSG00000039405, ENSMUSG00000023132, ENSMUSG00000037406, ENSMUSG00000053719, ENSMUSG00000079343, ENSMUSG00000024173, ENSMUSG00000038521, ENSMUSG00000037411, ENSMUSG00000006205	370	212	13288	1.52463	1	0.924207	98.136
GOTERM_MF_FAT	GO:0017171~serine hydrolase activity	9	1.70132	0.241512	ENSMUSG00000039405, ENSMUSG00000023132, ENSMUSG00000037406, ENSMUSG00000053719, ENSMUSG00000079343, ENSMUSG00000024173, ENSMUSG00000038521, ENSMUSG00000037411, ENSMUSG00000006205	370	213	13288	1.51747	1	0.924454	98.2647
UP_SEQ_FEATURE	active site:Charge relay system	9	1.70132	0.259056	ENSMUSG00000039405, ENSMUSG00000023913, ENSMUSG00000023132, ENSMUSG00000053719, ENSMUSG00000079343, ENSMUSG00000033174, ENSMUSG00000024173, ENSMUSG00000038521, ENSMUSG00000006205	490	198	16021	1.48618	1	0.999961	99.3907
SP_PIR_KEYWORDS	Serine protease	7	1.32325	0.297199	ENSMUSG00000039405, ENSMUSG00000023132, ENSMUSG00000053719, ENSMUSG00000079343, ENSMUSG00000024173, ENSMUSG00000038521, ENSMUSG00000006205	492	164	17854	1.5489	1	0.867018	99.2548
SP_PIR_KEYWORDS	zymogen	8	1.51229	0.30974	ENSMUSG00000031994, ENSMUSG00000031628, ENSMUSG00000024337, ENSMUSG00000023132, ENSMUSG00000053719, ENSMUSG00000024173, ENSMUSG00000024338, ENSMUSG00000031740	492	199	17854	1.45884	1	0.872541	99.4197
SP_PIR_KEYWORDS	serine proteinase	3	0.567108	0.332029	ENSMUSG00000023132, ENSMUSG00000053719, ENSMUSG00000024173	492	43	17854	2.53176	1	0.890385	99.6322
INTERPRO	IPR018114:Peptidase S1/S6, chymotrypsin/Hap, active site	6	1.13422	0.400624	ENSMUSG00000039405, ENSMUSG00000023132, ENSMUSG00000053719, ENSMUSG00000079343, ENSMUSG00000024173, ENSMUSG00000038521	489	151	17763	1.44338	1	0.995954	99.9663
UP_SEQ_FEATURE	propeptide:Activation peptide	4	0.756144	0.427021	ENSMUSG00000023132, ENSMUSG00000053719, ENSMUSG00000024173, ENSMUSG00000031740	490	78	16021	1.67671	1	0.999999	99.9923
SP_PIR_KEYWORDS	Protease	16	3.02457	0.430413	ENSMUSG00000031994, ENSMUSG00000079343, ENSMUSG00000025754, ENSMUSG00000059263, ENSMUSG00000024338, ENSMUSG00000031740, ENSMUSG00000006205, ENSMUSG00000031628, ENSMUSG00000039405, ENSMUSG00000024337, ENSMUSG00000023132, ENSMUSG00000053719, ENSMUSG00000039062, ENSMUSG00000024173, ENSMUSG00000038521, ENSMUSG00000030967	492	509	17854	1.1407	1	0.921596	99.9598
UP_SEQ_FEATURE	domain:Peptidase S1	5	0.94518	0.440602	ENSMUSG00000023132, ENSMUSG00000053719, ENSMUSG00000079343, ENSMUSG00000024173, ENSMUSG00000038521	490	111	16021	1.47279	1	0.999999	99.9949
INTERPRO	IPR001314:Peptidase S1A, chymotrypsin	5	0.94518	0.555769	ENSMUSG00000023132, ENSMUSG00000053719, ENSMUSG00000079343, ENSMUSG00000024173, ENSMUSG00000038521	489	143	17763	1.27011	1	0.999358	99.9997
PIR_SUPERFAMILY	PIRSF001135:trypsin	3	0.567108	0.609874	ENSMUSG00000023132, ENSMUSG00000053719, ENSMUSG00000024173	245	68	8136	1.46507	1	1	99.9996
Annotation Cluster 80	Enrichment Score: 0.5607330910086116
Category	Term	Count	%	PValue	Genes	List Total	Pop Hits	Pop Total	Fold Enrichment	Bonferroni	Benjamini	FDR
GOTERM_BP_FAT	GO:0042592~homeostatic process	27	5.10397	0.017661	ENSMUSG00000031762, ENSMUSG00000056978, ENSMUSG00000003812, ENSMUSG00000022122, ENSMUSG00000031584, ENSMUSG00000069919, ENSMUSG00000079243, ENSMUSG00000042429, ENSMUSG00000031628, ENSMUSG00000023951, ENSMUSG00000025408, ENSMUSG00000024526, ENSMUSG00000001348, ENSMUSG00000007033, ENSMUSG00000031765, ENSMUSG00000069917, ENSMUSG00000037625, ENSMUSG00000024413, ENSMUSG00000054191, ENSMUSG00000031708,…	391	584	13588	1.60668	1	0.579208	26.1767
GOTERM_BP_FAT	GO:0006879~cellular iron ion homeostasis	3	0.567108	0.201883	ENSMUSG00000031708, ENSMUSG00000056978, ENSMUSG00000032554	391	29	13588	3.59503	1	0.945579	97.8523
GOTERM_BP_FAT	GO:0048878~chemical homeostasis	14	2.6465	0.252136	ENSMUSG00000031762, ENSMUSG00000024413, ENSMUSG00000056978, ENSMUSG00000031708, ENSMUSG00000020734, ENSMUSG00000022122, ENSMUSG00000032554, ENSMUSG00000042429, ENSMUSG00000079243, ENSMUSG00000023951, ENSMUSG00000048376, ENSMUSG00000030671, ENSMUSG00000031765, ENSMUSG00000037625	391	365	13588	1.33295	1	0.956562	99.2906
GOTERM_BP_FAT	GO:0055072~iron ion homeostasis	3	0.567108	0.265907	ENSMUSG00000031708, ENSMUSG00000056978, ENSMUSG00000032554	391	35	13588	2.97874	1	0.961641	99.4831
GOTERM_BP_FAT	GO:0019725~cellular homeostasis	13	2.45747	0.2865	ENSMUSG00000031762, ENSMUSG00000031708, ENSMUSG00000056978, ENSMUSG00000005161, ENSMUSG00000020734, ENSMUSG00000032554, ENSMUSG00000031584, ENSMUSG00000042429, ENSMUSG00000079243, ENSMUSG00000025408, ENSMUSG00000048376, ENSMUSG00000031765, ENSMUSG00000037625	391	343	13588	1.31713	1	0.965556	99.6816
GOTERM_BP_FAT	GO:0006873~cellular ion homeostasis	10	1.89036	0.335554	ENSMUSG00000079243, ENSMUSG00000042429, ENSMUSG00000031762, ENSMUSG00000031708, ENSMUSG00000056978, ENSMUSG00000048376, ENSMUSG00000020734, ENSMUSG00000032554, ENSMUSG00000031765, ENSMUSG00000037625	391	261	13588	1.33149	1	0.972027	99.9054
GOTERM_BP_FAT	GO:0050801~ion homeostasis	11	2.0794	0.33751	ENSMUSG00000079243, ENSMUSG00000042429, ENSMUSG00000031762, ENSMUSG00000031708, ENSMUSG00000056978, ENSMUSG00000048376, ENSMUSG00000020734, ENSMUSG00000022122, ENSMUSG00000032554, ENSMUSG00000031765, ENSMUSG00000037625	391	293	13588	1.30468	1	0.97085	99.91
GOTERM_BP_FAT	GO:0030005~cellular di-, tri-valent inorganic cation homeostasis	6	1.13422	0.34048	ENSMUSG00000031762, ENSMUSG00000031708, ENSMUSG00000056978, ENSMUSG00000048376, ENSMUSG00000032554, ENSMUSG00000031765	391	134	13588	1.55606	1	0.971485	99.9166
GOTERM_BP_FAT	GO:0055082~cellular chemical homeostasis	10	1.89036	0.369652	ENSMUSG00000079243, ENSMUSG00000042429, ENSMUSG00000031762, ENSMUSG00000031708, ENSMUSG00000056978, ENSMUSG00000048376, ENSMUSG00000020734, ENSMUSG00000032554, ENSMUSG00000031765, ENSMUSG00000037625	391	268	13588	1.29671	1	0.975373	99.9614
GOTERM_BP_FAT	GO:0055066~di-, tri-valent inorganic cation homeostasis	6	1.13422	0.40902	ENSMUSG00000031762, ENSMUSG00000031708, ENSMUSG00000056978, ENSMUSG00000048376, ENSMUSG00000032554, ENSMUSG00000031765	391	146	13588	1.42816	1	0.981605	99.9871
GOTERM_BP_FAT	GO:0055080~cation homeostasis	7	1.32325	0.434251	ENSMUSG00000031762, ENSMUSG00000031708, ENSMUSG00000056978, ENSMUSG00000048376, ENSMUSG00000022122, ENSMUSG00000032554, ENSMUSG00000031765	391	184	13588	1.32208	1	0.983549	99.9939
GOTERM_BP_FAT	GO:0030003~cellular cation homeostasis	6	1.13422	0.443024	ENSMUSG00000031762, ENSMUSG00000031708, ENSMUSG00000056978, ENSMUSG00000048376, ENSMUSG00000032554, ENSMUSG00000031765	391	152	13588	1.37179	1	0.984317	99.9953
GOTERM_BP_FAT	GO:0042391~regulation of membrane potential	4	0.756144	0.668377	ENSMUSG00000079243, ENSMUSG00000042429, ENSMUSG00000020734, ENSMUSG00000037625	391	119	13588	1.16813	1	0.997547	100
Annotation Cluster 81	Enrichment Score: 0.5540324818827628
Category	Term	Count	%	PValue	Genes	List Total	Pop Hits	Pop Total	Fold Enrichment	Bonferroni	Benjamini	FDR
INTERPRO	IPR001496:SOCS protein, C-terminal	3	0.567108	0.260107	ENSMUSG00000038204, ENSMUSG00000046997, ENSMUSG00000029685	489	36	17763	3.0271	1	0.980508	99.0957
SMART	SM00253:SOCS	3	0.567108	0.277996	ENSMUSG00000038204, ENSMUSG00000046997, ENSMUSG00000029685	264	36	9131	2.88226	1	0.897723	98.156
UP_SEQ_FEATURE	domain:SOCS box	3	0.567108	0.301101	ENSMUSG00000038204, ENSMUSG00000046997, ENSMUSG00000029685	490	36	16021	2.72466	1	0.999987	99.7744
Annotation Cluster 82	Enrichment Score: 0.5515088810457062
Category	Term	Count	%	PValue	Genes	List Total	Pop Hits	Pop Total	Fold Enrichment	Bonferroni	Benjamini	FDR
GOTERM_BP_FAT	GO:0032649~regulation of interferon-gamma production	4	0.756144	0.0630355	ENSMUSG00000035914, ENSMUSG00000073409, ENSMUSG00000060550, ENSMUSG00000044244, ENSMUSG00000055413, ENSMUSG00000005465	391	32	13588	4.34399	1	0.790062	67.0102
GOTERM_BP_FAT	GO:0002709~regulation of T cell mediated immunity	3	0.567108	0.09296	ENSMUSG00000073409, ENSMUSG00000060550, ENSMUSG00000044244, ENSMUSG00000055413, ENSMUSG00000060802	391	18	13588	5.79199	1	0.864833	81.0207
GOTERM_BP_FAT	GO:0002819~regulation of adaptive immune response	4	0.756144	0.216788	ENSMUSG00000073409, ENSMUSG00000060550, ENSMUSG00000044244, ENSMUSG00000055413, ENSMUSG00000060802, ENSMUSG00000005465	391	56	13588	2.48228	1	0.949574	98.4422
GOTERM_BP_FAT	GO:0002822~regulation of adaptive immune response based on somatic recombination of immune receptors built from immunoglobulin superfamily domains	4	0.756144	0.216788	ENSMUSG00000073409, ENSMUSG00000060550, ENSMUSG00000044244, ENSMUSG00000055413, ENSMUSG00000060802, ENSMUSG00000005465	391	56	13588	2.48228	1	0.949574	98.4422
GOTERM_BP_FAT	GO:0002684~positive regulation of immune system process	9	1.70132	0.242205	ENSMUSG00000079343, ENSMUSG00000073409, ENSMUSG00000038521, ENSMUSG00000060550, ENSMUSG00000032011, ENSMUSG00000055413, ENSMUSG00000005804, ENSMUSG00000027776, ENSMUSG00000030067, ENSMUSG00000060802, ENSMUSG00000005465	391	206	13588	1.51829	1	0.954233	99.1119
GOTERM_BP_FAT	GO:0002697~regulation of immune effector process	5	0.94518	0.246076	ENSMUSG00000073409, ENSMUSG00000060550, ENSMUSG00000044244, ENSMUSG00000055413, ENSMUSG00000030067, ENSMUSG00000060802, ENSMUSG00000005465	391	88	13588	1.97454	1	0.955119	99.186
GOTERM_BP_FAT	GO:0002821~positive regulation of adaptive immune response	3	0.567108	0.25518	ENSMUSG00000073409, ENSMUSG00000060550, ENSMUSG00000055413, ENSMUSG00000060802, ENSMUSG00000005465	391	34	13588	3.06635	1	0.956876	99.3382
GOTERM_BP_FAT	GO:0002824~positive regulation of adaptive immune response based on somatic recombination of immune receptors built from immunoglobulin superfamily domains	3	0.567108	0.25518	ENSMUSG00000073409, ENSMUSG00000060550, ENSMUSG00000055413, ENSMUSG00000060802, ENSMUSG00000005465	391	34	13588	3.06635	1	0.956876	99.3382
GOTERM_BP_FAT	GO:0002706~regulation of lymphocyte mediated immunity	4	0.756144	0.286348	ENSMUSG00000073409, ENSMUSG00000060550, ENSMUSG00000044244, ENSMUSG00000055413, ENSMUSG00000060802, ENSMUSG00000005465	391	65	13588	2.13858	1	0.966109	99.6805
GOTERM_BP_FAT	GO:0002703~regulation of leukocyte mediated immunity	4	0.756144	0.325796	ENSMUSG00000073409, ENSMUSG00000060550, ENSMUSG00000044244, ENSMUSG00000055413, ENSMUSG00000060802, ENSMUSG00000005465	391	70	13588	1.98582	1	0.972261	99.8787
GOTERM_BP_FAT	GO:0051240~positive regulation of multicellular organismal process	7	1.32325	0.326601	ENSMUSG00000035914, ENSMUSG00000048376, ENSMUSG00000073409, ENSMUSG00000060550, ENSMUSG00000030730, ENSMUSG00000044244, ENSMUSG00000055413, ENSMUSG00000032554, ENSMUSG00000005465	391	163	13588	1.49241	1	0.972072	99.8811
GOTERM_BP_FAT	GO:0050778~positive regulation of immune response	6	1.13422	0.35189	ENSMUSG00000079343, ENSMUSG00000073409, ENSMUSG00000038521, ENSMUSG00000060550, ENSMUSG00000032011, ENSMUSG00000055413, ENSMUSG00000060802, ENSMUSG00000005465	391	136	13588	1.53317	1	0.973287	99.9381
GOTERM_BP_FAT	GO:0002699~positive regulation of immune effector process	3	0.567108	0.382159	ENSMUSG00000073409, ENSMUSG00000060550, ENSMUSG00000055413, ENSMUSG00000030067, ENSMUSG00000060802	391	46	13588	2.26643	1	0.977235	99.9726
GOTERM_BP_FAT	GO:0048584~positive regulation of response to stimulus	7	1.32325	0.444447	ENSMUSG00000061436, ENSMUSG00000079343, ENSMUSG00000073409, ENSMUSG00000038521, ENSMUSG00000060550, ENSMUSG00000032011, ENSMUSG00000055413, ENSMUSG00000060802, ENSMUSG00000005465	391	186	13588	1.30787	1	0.984351	99.9955
GOTERM_BP_FAT	GO:0001819~positive regulation of cytokine production	3	0.567108	0.534972	ENSMUSG00000073409, ENSMUSG00000060550, ENSMUSG00000044244, ENSMUSG00000055413, ENSMUSG00000005465	391	62	13588	1.68154	1	0.992356	99.9998
GOTERM_BP_FAT	GO:0001817~regulation of cytokine production	5	0.94518	0.568294	ENSMUSG00000035914, ENSMUSG00000048376, ENSMUSG00000073409, ENSMUSG00000060550, ENSMUSG00000044244, ENSMUSG00000055413, ENSMUSG00000005465	391	139	13588	1.25007	1	0.994111	99.9999
GOTERM_BP_FAT	GO:0002253~activation of immune response	3	0.567108	0.711575	ENSMUSG00000079343, ENSMUSG00000038521, ENSMUSG00000032011	391	86	13588	1.21228	1	0.998357	100
Annotation Cluster 83	Enrichment Score: 0.5509498070928535
Category	Term	Count	%	PValue	Genes	List Total	Pop Hits	Pop Total	Fold Enrichment	Bonferroni	Benjamini	FDR
SP_PIR_KEYWORDS	Apoptosis	14	2.6465	0.140399	ENSMUSG00000029433, ENSMUSG00000020205, ENSMUSG00000003812, ENSMUSG00000040990, ENSMUSG00000022221, ENSMUSG00000061436, ENSMUSG00000031628, ENSMUSG00000023905, ENSMUSG00000024526, ENSMUSG00000035105, ENSMUSG00000023132, ENSMUSG00000030278, ENSMUSG00000039126, ENSMUSG00000028630	492	337	17854	1.50754	1	0.663724	87.7738
GOTERM_BP_FAT	GO:0016265~death	19	3.59168	0.237675	ENSMUSG00000029433, ENSMUSG00000018983, ENSMUSG00000020205, ENSMUSG00000068614, ENSMUSG00000003812, ENSMUSG00000040990, ENSMUSG00000069515, ENSMUSG00000022221, ENSMUSG00000061436, ENSMUSG00000031628, ENSMUSG00000035105, ENSMUSG00000023905, ENSMUSG00000024526, ENSMUSG00000023132, ENSMUSG00000068079, ENSMUSG00000048376, ENSMUSG00000030278, ENSMUSG00000039126, ENSMUSG00000028630	391	519	13588	1.27223	1	0.954608	99.017
GOTERM_BP_FAT	GO:0006915~apoptosis	16	3.02457	0.358107	ENSMUSG00000029433, ENSMUSG00000018983, ENSMUSG00000020205, ENSMUSG00000068614, ENSMUSG00000003812, ENSMUSG00000040990, ENSMUSG00000022221, ENSMUSG00000061436, ENSMUSG00000031628, ENSMUSG00000023905, ENSMUSG00000024526, ENSMUSG00000035105, ENSMUSG00000023132, ENSMUSG00000030278, ENSMUSG00000039126, ENSMUSG00000028630	391	465	13588	1.19576	1	0.974522	99.9474
GOTERM_BP_FAT	GO:0012501~programmed cell death	16	3.02457	0.379364	ENSMUSG00000029433, ENSMUSG00000018983, ENSMUSG00000020205, ENSMUSG00000068614, ENSMUSG00000003812, ENSMUSG00000040990, ENSMUSG00000022221, ENSMUSG00000061436, ENSMUSG00000031628, ENSMUSG00000023905, ENSMUSG00000024526, ENSMUSG00000035105, ENSMUSG00000023132, ENSMUSG00000030278, ENSMUSG00000039126, ENSMUSG00000028630	391	473	13588	1.17554	1	0.97716	99.9704
GOTERM_BP_FAT	GO:0008219~cell death	17	3.21361	0.388003	ENSMUSG00000029433, ENSMUSG00000018983, ENSMUSG00000020205, ENSMUSG00000068614, ENSMUSG00000003812, ENSMUSG00000040990, ENSMUSG00000069515, ENSMUSG00000022221, ENSMUSG00000061436, ENSMUSG00000031628, ENSMUSG00000035105, ENSMUSG00000023905, ENSMUSG00000024526, ENSMUSG00000023132, ENSMUSG00000030278, ENSMUSG00000039126, ENSMUSG00000028630	391	507	13588	1.16525	1	0.97782	99.9767
Annotation Cluster 84	Enrichment Score: 0.5220207870159317
Category	Term	Count	%	PValue	Genes	List Total	Pop Hits	Pop Total	Fold Enrichment	Bonferroni	Benjamini	FDR
GOTERM_BP_FAT	GO:0042060~wound healing	9	1.70132	0.0152979	ENSMUSG00000022383, ENSMUSG00000027611, ENSMUSG00000046223, ENSMUSG00000048376, ENSMUSG00000050953, ENSMUSG00000033196, ENSMUSG00000005804, ENSMUSG00000020900, ENSMUSG00000033788	391	112	13588	2.79256	1	0.57784	23.093
GOTERM_BP_FAT	GO:0050817~coagulation	3	0.567108	0.60111	ENSMUSG00000027611, ENSMUSG00000048376, ENSMUSG00000005804	391	70	13588	1.48937	1	0.99542	100
GOTERM_BP_FAT	GO:0007596~blood coagulation	3	0.567108	0.60111	ENSMUSG00000027611, ENSMUSG00000048376, ENSMUSG00000005804	391	70	13588	1.48937	1	0.99542	100
GOTERM_BP_FAT	GO:0007599~hemostasis	3	0.567108	0.608861	ENSMUSG00000027611, ENSMUSG00000048376, ENSMUSG00000005804	391	71	13588	1.46839	1	0.995626	100
GOTERM_BP_FAT	GO:0050878~regulation of body fluid levels	3	0.567108	0.729185	ENSMUSG00000027611, ENSMUSG00000048376, ENSMUSG00000005804	391	89	13588	1.17141	1	0.998574	100
Annotation Cluster 85	Enrichment Score: 0.5182989814354937
Category	Term	Count	%	PValue	Genes	List Total	Pop Hits	Pop Total	Fold Enrichment	Bonferroni	Benjamini	FDR
GOTERM_BP_FAT	GO:0009991~response to extracellular stimulus	7	1.32325	0.183535	ENSMUSG00000002289, ENSMUSG00000022383, ENSMUSG00000021250, ENSMUSG00000025408, ENSMUSG00000027602, ENSMUSG00000030218, ENSMUSG00000003032	391	133	13588	1.82905	1	0.94006	96.8371
GOTERM_BP_FAT	GO:0031667~response to nutrient levels	6	1.13422	0.235083	ENSMUSG00000002289, ENSMUSG00000022383, ENSMUSG00000025408, ENSMUSG00000027602, ENSMUSG00000030218, ENSMUSG00000003032	391	115	13588	1.81314	1	0.953704	98.9584
GOTERM_BP_FAT	GO:0007584~response to nutrient	3	0.567108	0.645897	ENSMUSG00000025408, ENSMUSG00000030218, ENSMUSG00000003032	391	76	13588	1.37179	1	0.996942	100
Annotation Cluster 86	Enrichment Score: 0.5089972291223972
Category	Term	Count	%	PValue	Genes	List Total	Pop Hits	Pop Total	Fold Enrichment	Bonferroni	Benjamini	FDR
INTERPRO	IPR016040:NAD(P)-binding domain	8	1.51229	0.122909	ENSMUSG00000027597, ENSMUSG00000023019, ENSMUSG00000036775, ENSMUSG00000032418, ENSMUSG00000027984, ENSMUSG00000046598, ENSMUSG00000030759, ENSMUSG00000025150	489	151	17763	1.92451	1	0.926365	87.1082
INTERPRO	IPR002347:Glucose/ribitol dehydrogenase	3	0.567108	0.457716	ENSMUSG00000036775, ENSMUSG00000046598, ENSMUSG00000025150	489	56	17763	1.94599	1	0.998014	99.9929
INTERPRO	IPR002198:Short-chain dehydrogenase/reductase SDR	3	0.567108	0.528237	ENSMUSG00000036775, ENSMUSG00000046598, ENSMUSG00000025150	489	64	17763	1.70274	1	0.999101	99.9992
Annotation Cluster 87	Enrichment Score: 0.49766543362589294
Category	Term	Count	%	PValue	Genes	List Total	Pop Hits	Pop Total	Fold Enrichment	Bonferroni	Benjamini	FDR
GOTERM_CC_FAT	GO:0005925~focal adhesion	4	0.756144	0.222068	ENSMUSG00000030774, ENSMUSG00000040990, ENSMUSG00000020422, ENSMUSG00000019920	358	57	12504	2.45104	1	0.774994	96.4934
GOTERM_CC_FAT	GO:0005924~cell-substrate adherens junction	4	0.756144	0.252584	ENSMUSG00000030774, ENSMUSG00000040990, ENSMUSG00000020422, ENSMUSG00000019920	358	61	12504	2.29032	1	0.804354	97.9441
GOTERM_CC_FAT	GO:0030055~cell-substrate junction	4	0.756144	0.291478	ENSMUSG00000030774, ENSMUSG00000040990, ENSMUSG00000020422, ENSMUSG00000019920	358	66	12504	2.11681	1	0.82872	98.9923
GOTERM_CC_FAT	GO:0005912~adherens junction	5	0.94518	0.358748	ENSMUSG00000079243, ENSMUSG00000030774, ENSMUSG00000040990, ENSMUSG00000020422, ENSMUSG00000019920	358	106	12504	1.64752	1	0.872798	99.7338
GOTERM_CC_FAT	GO:0016323~basolateral plasma membrane	6	1.13422	0.376233	ENSMUSG00000042429, ENSMUSG00000030774, ENSMUSG00000040990, ENSMUSG00000025790, ENSMUSG00000020422, ENSMUSG00000019920	358	141	12504	1.48627	1	0.876585	99.8159
GOTERM_CC_FAT	GO:0070161~anchoring junction	5	0.94518	0.468018	ENSMUSG00000079243, ENSMUSG00000030774, ENSMUSG00000040990, ENSMUSG00000020422, ENSMUSG00000019920	358	123	12504	1.41981	1	0.898326	99.978
Annotation Cluster 88	Enrichment Score: 0.48375772201454315
Category	Term	Count	%	PValue	Genes	List Total	Pop Hits	Pop Total	Fold Enrichment	Bonferroni	Benjamini	FDR
GOTERM_BP_FAT	GO:0010033~response to organic substance	19	3.59168	0.202838	ENSMUSG00000028195, ENSMUSG00000070348, ENSMUSG00000030218, ENSMUSG00000005161, ENSMUSG00000032418, ENSMUSG00000038418, ENSMUSG00000032554, ENSMUSG00000068747, ENSMUSG00000021250, ENSMUSG00000025408, ENSMUSG00000038894, ENSMUSG00000042476, ENSMUSG00000048376, ENSMUSG00000020546, ENSMUSG00000047591, ENSMUSG00000030671, ENSMUSG00000001348, ENSMUSG00000015766, ENSMUSG00000060802	391	505	13588	1.3075	1	0.945313	97.8957
GOTERM_BP_FAT	GO:0032868~response to insulin stimulus	4	0.756144	0.239634	ENSMUSG00000068747, ENSMUSG00000038894, ENSMUSG00000020546, ENSMUSG00000030671	391	59	13588	2.35606	1	0.954209	99.0591
GOTERM_BP_FAT	GO:0009719~response to endogenous stimulus	8	1.51229	0.277548	ENSMUSG00000068747, ENSMUSG00000025408, ENSMUSG00000038894, ENSMUSG00000042476, ENSMUSG00000030218, ENSMUSG00000020546, ENSMUSG00000032418, ENSMUSG00000030671	391	184	13588	1.51095	1	0.965665	99.6063
GOTERM_BP_FAT	GO:0009725~response to hormone stimulus	7	1.32325	0.336784	ENSMUSG00000068747, ENSMUSG00000038894, ENSMUSG00000042476, ENSMUSG00000030218, ENSMUSG00000020546, ENSMUSG00000032418, ENSMUSG00000030671	391	165	13588	1.47432	1	0.971055	99.9083
GOTERM_BP_FAT	GO:0032869~cellular response to insulin stimulus	3	0.567108	0.35102	ENSMUSG00000038894, ENSMUSG00000020546, ENSMUSG00000030671	391	43	13588	2.42455	1	0.973426	99.9366
GOTERM_BP_FAT	GO:0032870~cellular response to hormone stimulus	3	0.567108	0.499199	ENSMUSG00000038894, ENSMUSG00000020546, ENSMUSG00000030671	391	58	13588	1.79751	1	0.990363	99.9992
GOTERM_BP_FAT	GO:0043434~response to peptide hormone stimulus	4	0.756144	0.516066	ENSMUSG00000068747, ENSMUSG00000038894, ENSMUSG00000020546, ENSMUSG00000030671	391	95	13588	1.46324	1	0.991359	99.9996
Annotation Cluster 89	Enrichment Score: 0.46924394294624616
Category	Term	Count	%	PValue	Genes	List Total	Pop Hits	Pop Total	Fold Enrichment	Bonferroni	Benjamini	FDR
GOTERM_BP_FAT	GO:0043269~regulation of ion transport	5	0.94518	0.102147	ENSMUSG00000042429, ENSMUSG00000051980, ENSMUSG00000048376, ENSMUSG00000032011, ENSMUSG00000019893	391	62	13588	2.80257	1	0.884905	84.042
GOTERM_BP_FAT	GO:0043270~positive regulation of ion transport	3	0.567108	0.111261	ENSMUSG00000042429, ENSMUSG00000048376, ENSMUSG00000032011	391	20	13588	5.21279	1	0.896492	86.5875
GOTERM_BP_FAT	GO:0010959~regulation of metal ion transport	4	0.756144	0.158652	ENSMUSG00000042429, ENSMUSG00000051980, ENSMUSG00000048376, ENSMUSG00000032011	391	48	13588	2.89599	1	0.928317	94.7257
GOTERM_BP_FAT	GO:0051924~regulation of calcium ion transport	3	0.567108	0.25518	ENSMUSG00000051980, ENSMUSG00000048376, ENSMUSG00000032011	391	34	13588	3.06635	1	0.956876	99.3382
GOTERM_BP_FAT	GO:0051345~positive regulation of hydrolase activity	4	0.756144	0.412019	ENSMUSG00000051980, ENSMUSG00000048376, ENSMUSG00000029433, ENSMUSG00000032011	391	81	13588	1.71614	1	0.982007	99.9882
GOTERM_BP_FAT	GO:0044093~positive regulation of molecular function	9	1.70132	0.655728	ENSMUSG00000061436, ENSMUSG00000042429, ENSMUSG00000051980, ENSMUSG00000048376, ENSMUSG00000029433, ENSMUSG00000005161, ENSMUSG00000053040, ENSMUSG00000032011, ENSMUSG00000019370	391	306	13588	1.02212	1	0.997291	100
GOTERM_BP_FAT	GO:0051050~positive regulation of transport	4	0.756144	0.734893	ENSMUSG00000042429, ENSMUSG00000024294, ENSMUSG00000048376, ENSMUSG00000032011	391	132	13588	1.05309	1	0.998672	100
GOTERM_BP_FAT	GO:0043085~positive regulation of catalytic activity	7	1.32325	0.764209	ENSMUSG00000042429, ENSMUSG00000051980, ENSMUSG00000048376, ENSMUSG00000029433, ENSMUSG00000005161, ENSMUSG00000053040, ENSMUSG00000032011	391	261	13588	0.932044	1	0.999088	100
GOTERM_BP_FAT	GO:0019932~second-messenger-mediated signaling	3	0.567108	0.856781	ENSMUSG00000042429, ENSMUSG00000051980, ENSMUSG00000048376	391	118	13588	0.883523	1	0.999824	100
Annotation Cluster 90	Enrichment Score: 0.45083789254466905
Category	Term	Count	%	PValue	Genes	List Total	Pop Hits	Pop Total	Fold Enrichment	Bonferroni	Benjamini	FDR
GOTERM_BP_FAT	GO:0051336~regulation of hydrolase activity	9	1.70132	0.203551	ENSMUSG00000023034, ENSMUSG00000002289, ENSMUSG00000051980, ENSMUSG00000048376, ENSMUSG00000029433, ENSMUSG00000032011, ENSMUSG00000007033, ENSMUSG00000038515, ENSMUSG00000039976	391	196	13588	1.59575	1	0.944838	97.9275
GOTERM_BP_FAT	GO:0043281~regulation of caspase activity	3	0.567108	0.42264	ENSMUSG00000023034, ENSMUSG00000029433, ENSMUSG00000007033	391	50	13588	2.08512	1	0.981828	99.9914
GOTERM_BP_FAT	GO:0052548~regulation of endopeptidase activity	3	0.567108	0.42264	ENSMUSG00000023034, ENSMUSG00000029433, ENSMUSG00000007033	391	50	13588	2.08512	1	0.981828	99.9914
GOTERM_BP_FAT	GO:0052547~regulation of peptidase activity	3	0.567108	0.432549	ENSMUSG00000023034, ENSMUSG00000029433, ENSMUSG00000007033	391	51	13588	2.04423	1	0.983456	99.9936
Annotation Cluster 91	Enrichment Score: 0.4507658037750356
Category	Term	Count	%	PValue	Genes	List Total	Pop Hits	Pop Total	Fold Enrichment	Bonferroni	Benjamini	FDR
GOTERM_BP_FAT	GO:0010720~positive regulation of cell development	4	0.756144	0.151757	ENSMUSG00000000305, ENSMUSG00000023905, ENSMUSG00000050071, ENSMUSG00000038210	391	47	13588	2.95761	1	0.92714	93.9391
GOTERM_BP_FAT	GO:0060284~regulation of cell development	8	1.51229	0.173286	ENSMUSG00000000305, ENSMUSG00000024294, ENSMUSG00000023905, ENSMUSG00000050071, ENSMUSG00000020427, ENSMUSG00000032011, ENSMUSG00000004939, ENSMUSG00000038210	391	159	13588	1.74852	1	0.932942	96.0882
GOTERM_BP_FAT	GO:0045597~positive regulation of cell differentiation	8	1.51229	0.238073	ENSMUSG00000000305, ENSMUSG00000023905, ENSMUSG00000050071, ENSMUSG00000035914, ENSMUSG00000020427, ENSMUSG00000052837, ENSMUSG00000044405, ENSMUSG00000038210	391	175	13588	1.58866	1	0.954012	99.0257
GOTERM_BP_FAT	GO:0051094~positive regulation of developmental process	9	1.70132	0.274707	ENSMUSG00000000305, ENSMUSG00000023905, ENSMUSG00000050071, ENSMUSG00000035914, ENSMUSG00000050953, ENSMUSG00000020427, ENSMUSG00000052837, ENSMUSG00000044405, ENSMUSG00000038210	391	214	13588	1.46153	1	0.964905	99.5791
GOTERM_BP_FAT	GO:0050770~regulation of axonogenesis	3	0.567108	0.308721	ENSMUSG00000000305, ENSMUSG00000023905, ENSMUSG00000032011	391	39	13588	2.67322	1	0.97127	99.8143
GOTERM_BP_FAT	GO:0050769~positive regulation of neurogenesis	3	0.567108	0.329963	ENSMUSG00000000305, ENSMUSG00000023905, ENSMUSG00000050071	391	41	13588	2.54282	1	0.971383	99.8908
GOTERM_BP_FAT	GO:0045664~regulation of neuron differentiation	5	0.94518	0.336207	ENSMUSG00000000305, ENSMUSG00000024294, ENSMUSG00000023905, ENSMUSG00000050071, ENSMUSG00000032011	391	102	13588	1.70353	1	0.971317	99.9069
GOTERM_BP_FAT	GO:0010975~regulation of neuron projection development	3	0.567108	0.392399	ENSMUSG00000000305, ENSMUSG00000023905, ENSMUSG00000032011	391	47	13588	2.21821	1	0.977992	99.9794
GOTERM_BP_FAT	GO:0051960~regulation of nervous system development	6	1.13422	0.420395	ENSMUSG00000000305, ENSMUSG00000024294, ENSMUSG00000023905, ENSMUSG00000050071, ENSMUSG00000032011, ENSMUSG00000032554	391	148	13588	1.40886	1	0.981599	99.9908
GOTERM_BP_FAT	GO:0010769~regulation of cell morphogenesis involved in differentiation	3	0.567108	0.42264	ENSMUSG00000000305, ENSMUSG00000023905, ENSMUSG00000032011	391	50	13588	2.08512	1	0.981828	99.9914
GOTERM_BP_FAT	GO:0031344~regulation of cell projection organization	3	0.567108	0.489984	ENSMUSG00000000305, ENSMUSG00000023905, ENSMUSG00000032011	391	57	13588	1.82905	1	0.989811	99.999
GOTERM_BP_FAT	GO:0050767~regulation of neurogenesis	5	0.94518	0.527317	ENSMUSG00000000305, ENSMUSG00000024294, ENSMUSG00000023905, ENSMUSG00000050071, ENSMUSG00000032011	391	132	13588	1.31636	1	0.992199	99.9997
GOTERM_BP_FAT	GO:0022604~regulation of cell morphogenesis	4	0.756144	0.530135	ENSMUSG00000000305, ENSMUSG00000023905, ENSMUSG00000032011, ENSMUSG00000020900	391	97	13588	1.43307	1	0.992103	99.9997
GOTERM_BP_FAT	GO:0051130~positive regulation of cellular component organization	3	0.567108	0.86927	ENSMUSG00000000305, ENSMUSG00000024294, ENSMUSG00000023905	391	122	13588	0.854555	1	0.999872	100
Annotation Cluster 92	Enrichment Score: 0.4495676872658536
Category	Term	Count	%	PValue	Genes	List Total	Pop Hits	Pop Total	Fold Enrichment	Bonferroni	Benjamini	FDR
GOTERM_BP_FAT	GO:0006508~proteolysis	35	6.61626	0.226328	ENSMUSG00000031994, ENSMUSG00000020473, ENSMUSG00000029472, ENSMUSG00000025754, ENSMUSG00000059263, ENSMUSG00000031740, ENSMUSG00000029001, ENSMUSG00000008348, ENSMUSG00000031628, ENSMUSG00000057719, ENSMUSG00000024173, ENSMUSG00000029685, ENSMUSG00000031446, ENSMUSG00000030967, ENSMUSG00000073465, ENSMUSG00000023826, ENSMUSG00000024294, ENSMUSG00000051747, ENSMUSG00000030862, ENSMUSG00000079343,…	391	1034	13588	1.17632	1	0.95293	98.7357
GOTERM_BP_FAT	GO:0044265~cellular macromolecule catabolic process	21	3.96975	0.30221	ENSMUSG00000073465, ENSMUSG00000023826, ENSMUSG00000024294, ENSMUSG00000028426, ENSMUSG00000046997, ENSMUSG00000003812, ENSMUSG00000026429, ENSMUSG00000029472, ENSMUSG00000059263, ENSMUSG00000024338, ENSMUSG00000029001, ENSMUSG00000029228, ENSMUSG00000008348, ENSMUSG00000031628, ENSMUSG00000057719, ENSMUSG00000024337, ENSMUSG00000024526, ENSMUSG00000038204, ENSMUSG00000027602, ENSMUSG00000029685,…	391	609	13588	1.19834	1	0.969125	99.7821
GOTERM_BP_FAT	GO:0009057~macromolecule catabolic process	22	4.15879	0.327719	ENSMUSG00000073465, ENSMUSG00000023826, ENSMUSG00000024294, ENSMUSG00000028426, ENSMUSG00000046997, ENSMUSG00000003812, ENSMUSG00000026429, ENSMUSG00000029472, ENSMUSG00000059263, ENSMUSG00000024338, ENSMUSG00000029001, ENSMUSG00000029228, ENSMUSG00000008348, ENSMUSG00000031628, ENSMUSG00000057719, ENSMUSG00000024337, ENSMUSG00000024526, ENSMUSG00000038204, ENSMUSG00000027602, ENSMUSG00000029685,…	391	654	13588	1.16902	1	0.972003	99.8844
GOTERM_BP_FAT	GO:0030163~protein catabolic process	19	3.59168	0.334484	ENSMUSG00000073465, ENSMUSG00000023826, ENSMUSG00000024294, ENSMUSG00000028426, ENSMUSG00000046997, ENSMUSG00000026429, ENSMUSG00000029472, ENSMUSG00000059263, ENSMUSG00000024338, ENSMUSG00000029001, ENSMUSG00000029228, ENSMUSG00000008348, ENSMUSG00000057719, ENSMUSG00000024337, ENSMUSG00000038204, ENSMUSG00000027602, ENSMUSG00000029685, ENSMUSG00000031446, ENSMUSG00000030967, ENSMUSG00000021585	391	556	13588	1.18757	1	0.972582	99.9027
SP_PIR_KEYWORDS	ubl conjugation pathway	16	3.02457	0.35747	ENSMUSG00000073465, ENSMUSG00000023826, ENSMUSG00000024294, ENSMUSG00000028426, ENSMUSG00000046997, ENSMUSG00000026429, ENSMUSG00000029472, ENSMUSG00000059263, ENSMUSG00000029001, ENSMUSG00000029228, ENSMUSG00000008348, ENSMUSG00000057719, ENSMUSG00000038204, ENSMUSG00000027602, ENSMUSG00000029685, ENSMUSG00000030967, ENSMUSG00000031446	492	484	17854	1.19962	1	0.899166	99.7855
GOTERM_BP_FAT	GO:0051603~proteolysis involved in cellular protein catabolic process	18	3.40265	0.368477	ENSMUSG00000073465, ENSMUSG00000023826, ENSMUSG00000024294, ENSMUSG00000028426, ENSMUSG00000046997, ENSMUSG00000026429, ENSMUSG00000029472, ENSMUSG00000059263, ENSMUSG00000024338, ENSMUSG00000029001, ENSMUSG00000029228, ENSMUSG00000008348, ENSMUSG00000057719, ENSMUSG00000024337, ENSMUSG00000038204, ENSMUSG00000027602, ENSMUSG00000029685, ENSMUSG00000030967, ENSMUSG00000031446	391	534	13588	1.17141	1	0.975798	99.9602
GOTERM_BP_FAT	GO:0044257~cellular protein catabolic process	18	3.40265	0.376218	ENSMUSG00000073465, ENSMUSG00000023826, ENSMUSG00000024294, ENSMUSG00000028426, ENSMUSG00000046997, ENSMUSG00000026429, ENSMUSG00000029472, ENSMUSG00000059263, ENSMUSG00000024338, ENSMUSG00000029001, ENSMUSG00000029228, ENSMUSG00000008348, ENSMUSG00000057719, ENSMUSG00000024337, ENSMUSG00000038204, ENSMUSG00000027602, ENSMUSG00000029685, ENSMUSG00000030967, ENSMUSG00000031446	391	537	13588	1.16487	1	0.976607	99.9677
GOTERM_BP_FAT	GO:0043632~modification-dependent macromolecule catabolic process	16	3.02457	0.49197	ENSMUSG00000073465, ENSMUSG00000023826, ENSMUSG00000024294, ENSMUSG00000028426, ENSMUSG00000046997, ENSMUSG00000026429, ENSMUSG00000029472, ENSMUSG00000059263, ENSMUSG00000029001, ENSMUSG00000029228, ENSMUSG00000008348, ENSMUSG00000057719, ENSMUSG00000038204, ENSMUSG00000027602, ENSMUSG00000029685, ENSMUSG00000030967, ENSMUSG00000031446	391	508	13588	1.09455	1	0.989909	99.999
GOTERM_BP_FAT	GO:0019941~modification-dependent protein catabolic process	16	3.02457	0.49197	ENSMUSG00000073465, ENSMUSG00000023826, ENSMUSG00000024294, ENSMUSG00000028426, ENSMUSG00000046997, ENSMUSG00000026429, ENSMUSG00000029472, ENSMUSG00000059263, ENSMUSG00000029001, ENSMUSG00000029228, ENSMUSG00000008348, ENSMUSG00000057719, ENSMUSG00000038204, ENSMUSG00000027602, ENSMUSG00000029685, ENSMUSG00000030967, ENSMUSG00000031446	391	508	13588	1.09455	1	0.989909	99.999
Annotation Cluster 93	Enrichment Score: 0.4288578214144987
Category	Term	Count	%	PValue	Genes	List Total	Pop Hits	Pop Total	Fold Enrichment	Bonferroni	Benjamini	FDR
GOTERM_BP_FAT	GO:0035282~segmentation	4	0.756144	0.201827	ENSMUSG00000074622, ENSMUSG00000024294, ENSMUSG00000068079, ENSMUSG00000051747	391	54	13588	2.57422	1	0.946634	97.8498
GOTERM_BP_FAT	GO:0001756~somitogenesis	3	0.567108	0.329963	ENSMUSG00000024294, ENSMUSG00000068079, ENSMUSG00000051747	391	41	13588	2.54282	1	0.971383	99.8908
GOTERM_BP_FAT	GO:0003002~regionalization	8	1.51229	0.419798	ENSMUSG00000074622, ENSMUSG00000061436, ENSMUSG00000024987, ENSMUSG00000024294, ENSMUSG00000068079, ENSMUSG00000051747, ENSMUSG00000063415, ENSMUSG00000038210	391	214	13588	1.29914	1	0.982042	99.9906
GOTERM_BP_FAT	GO:0009952~anterior/posterior pattern formation	6	1.13422	0.44865	ENSMUSG00000061436, ENSMUSG00000024987, ENSMUSG00000024294, ENSMUSG00000068079, ENSMUSG00000051747, ENSMUSG00000038210	391	153	13588	1.36282	1	0.984929	99.9961
GOTERM_BP_FAT	GO:0007389~pattern specification process	9	1.70132	0.571899	ENSMUSG00000074622, ENSMUSG00000061436, ENSMUSG00000023951, ENSMUSG00000024987, ENSMUSG00000024294, ENSMUSG00000068079, ENSMUSG00000051747, ENSMUSG00000063415, ENSMUSG00000038210	391	284	13588	1.10129	1	0.994211	99.9999
Annotation Cluster 94	Enrichment Score: 0.4255652505393449
Category	Term	Count	%	PValue	Genes	List Total	Pop Hits	Pop Total	Fold Enrichment	Bonferroni	Benjamini	FDR
GOTERM_MF_FAT	GO:0004879~ligand-dependent nuclear receptor activity	4	0.756144	0.203213	ENSMUSG00000023034, ENSMUSG00000022383, ENSMUSG00000024330, ENSMUSG00000021255	370	56	13288	2.56525	1	0.913111	96.4262
INTERPRO	IPR001628:Zinc finger, nuclear hormone receptor-type	3	0.567108	0.371621	ENSMUSG00000023034, ENSMUSG00000022383, ENSMUSG00000021255	489	47	17763	2.31863	1	0.995078	99.9295
INTERPRO	IPR001723:Steroid hormone receptor	3	0.567108	0.381485	ENSMUSG00000023034, ENSMUSG00000022383, ENSMUSG00000021255	489	48	17763	2.27032	1	0.995604	99.945
INTERPRO	IPR008946:Nuclear hormone receptor, ligand-binding	3	0.567108	0.391283	ENSMUSG00000023034, ENSMUSG00000022383, ENSMUSG00000021255	489	49	17763	2.22399	1	0.995799	99.9571
INTERPRO	IPR000536:Nuclear hormone receptor, ligand-binding, core	3	0.567108	0.391283	ENSMUSG00000023034, ENSMUSG00000022383, ENSMUSG00000021255	489	49	17763	2.22399	1	0.995799	99.9571
SMART	SM00399:ZnF_C4	3	0.567108	0.394191	ENSMUSG00000023034, ENSMUSG00000022383, ENSMUSG00000021255	264	47	9131	2.20769	1	0.951415	99.7854
GOTERM_MF_FAT	GO:0003707~steroid hormone receptor activity	3	0.567108	0.396509	ENSMUSG00000023034, ENSMUSG00000022383, ENSMUSG00000021255	370	49	13288	2.19879	1	0.962039	99.9393
UP_SEQ_FEATURE	DNA-binding region:Nuclear receptor	3	0.567108	0.4119	ENSMUSG00000023034, ENSMUSG00000022383, ENSMUSG00000021255	490	46	16021	2.13234	1	0.999999	99.988
UP_SEQ_FEATURE	zinc finger region:NR C4-type	3	0.567108	0.4119	ENSMUSG00000023034, ENSMUSG00000022383, ENSMUSG00000021255	490	46	16021	2.13234	1	0.999999	99.988
SMART	SM00430:HOLI	3	0.567108	0.414501	ENSMUSG00000023034, ENSMUSG00000022383, ENSMUSG00000021255	264	49	9131	2.11758	1	0.955954	99.8588
INTERPRO	IPR013088:Zinc finger, NHR/GATA-type	3	0.567108	0.429736	ENSMUSG00000023034, ENSMUSG00000022383, ENSMUSG00000021255	489	53	17763	2.05614	1	0.997091	99.9845
Annotation Cluster 95	Enrichment Score: 0.4099450024277903
Category	Term	Count	%	PValue	Genes	List Total	Pop Hits	Pop Total	Fold Enrichment	Bonferroni	Benjamini	FDR
KEGG_PATHWAY	mmu03420:Nucleotide excision repair	4	0.756144	0.154758	ENSMUSG00000028426, ENSMUSG00000003549, ENSMUSG00000031446, ENSMUSG00000030042	183	43	5738	2.91676	1	0.6868	86.4122
GOTERM_BP_FAT	GO:0033554~cellular response to stress	16	3.02457	0.188428	ENSMUSG00000070348, ENSMUSG00000028426, ENSMUSG00000005161, ENSMUSG00000061436, ENSMUSG00000031628, ENSMUSG00000002289, ENSMUSG00000029591, ENSMUSG00000025408, ENSMUSG00000027602, ENSMUSG00000032534, ENSMUSG00000028630, ENSMUSG00000020608, ENSMUSG00000027223, ENSMUSG00000003549, ENSMUSG00000031446, ENSMUSG00000007033	391	404	13588	1.37631	1	0.938753	97.1449
GOTERM_BP_FAT	GO:0006974~response to DNA damage stimulus	11	2.0794	0.312547	ENSMUSG00000031628, ENSMUSG00000061436, ENSMUSG00000029591, ENSMUSG00000070348, ENSMUSG00000028426, ENSMUSG00000032534, ENSMUSG00000028630, ENSMUSG00000020608, ENSMUSG00000003549, ENSMUSG00000031446, ENSMUSG00000007033	391	287	13588	1.33196	1	0.971732	99.831
GOTERM_BP_FAT	GO:0006259~DNA metabolic process	14	2.6465	0.44139	ENSMUSG00000051747, ENSMUSG00000028426, ENSMUSG00000003812, ENSMUSG00000020914, ENSMUSG00000031628, ENSMUSG00000001911, ENSMUSG00000029591, ENSMUSG00000024526, ENSMUSG00000019997, ENSMUSG00000020608, ENSMUSG00000003549, ENSMUSG00000031446, ENSMUSG00000030067, ENSMUSG00000007033	391	421	13588	1.15565	1	0.984492	99.9951
SP_PIR_KEYWORDS	DNA damage	6	1.13422	0.620438	ENSMUSG00000029591, ENSMUSG00000028426, ENSMUSG00000032534, ENSMUSG00000020608, ENSMUSG00000003549, ENSMUSG00000031446	492	194	17854	1.12233	1	0.960079	99.9999
SP_PIR_KEYWORDS	dna repair	5	0.94518	0.704381	ENSMUSG00000029591, ENSMUSG00000028426, ENSMUSG00000020608, ENSMUSG00000003549, ENSMUSG00000031446	492	173	17854	1.0488	1	0.977462	100
GOTERM_BP_FAT	GO:0006281~DNA repair	6	1.13422	0.767965	ENSMUSG00000029591, ENSMUSG00000028426, ENSMUSG00000020608, ENSMUSG00000003549, ENSMUSG00000031446, ENSMUSG00000007033	391	222	13588	0.939241	1	0.999109	100
Annotation Cluster 96	Enrichment Score: 0.4025718763533374
Category	Term	Count	%	PValue	Genes	List Total	Pop Hits	Pop Total	Fold Enrichment	Bonferroni	Benjamini	FDR
SP_PIR_KEYWORDS	cytoplasmic vesicle	13	2.45747	0.0274067	ENSMUSG00000018909, ENSMUSG00000020205, ENSMUSG00000040205, ENSMUSG00000040990, ENSMUSG00000062995, ENSMUSG00000049303, ENSMUSG00000033788, ENSMUSG00000032549, ENSMUSG00000030754, ENSMUSG00000027602, ENSMUSG00000005882, ENSMUSG00000045671, ENSMUSG00000053025	492	232	17854	2.03341	0.99998	0.286672	32.0252
GOTERM_CC_FAT	GO:0030659~cytoplasmic vesicle membrane	5	0.94518	0.236961	ENSMUSG00000030754, ENSMUSG00000020205, ENSMUSG00000040205, ENSMUSG00000062995, ENSMUSG00000053025	358	87	12504	2.00732	1	0.786616	97.2906
GOTERM_CC_FAT	GO:0044433~cytoplasmic vesicle part	5	0.94518	0.287414	ENSMUSG00000030754, ENSMUSG00000020205, ENSMUSG00000040205, ENSMUSG00000062995, ENSMUSG00000053025	358	95	12504	1.83828	1	0.834227	98.9124
GOTERM_CC_FAT	GO:0012506~vesicle membrane	5	0.94518	0.300278	ENSMUSG00000030754, ENSMUSG00000020205, ENSMUSG00000040205, ENSMUSG00000062995, ENSMUSG00000053025	358	97	12504	1.80038	1	0.829242	99.1471
GOTERM_CC_FAT	GO:0031410~cytoplasmic vesicle	17	3.21361	0.380201	ENSMUSG00000024294, ENSMUSG00000020205, ENSMUSG00000040205, ENSMUSG00000040990, ENSMUSG00000049303, ENSMUSG00000032554, ENSMUSG00000062995, ENSMUSG00000033788, ENSMUSG00000032549, ENSMUSG00000027597, ENSMUSG00000068747, ENSMUSG00000024065, ENSMUSG00000030754, ENSMUSG00000027602, ENSMUSG00000005882, ENSMUSG00000045671, ENSMUSG00000053025	358	508	12504	1.16883	1	0.872422	99.8309
GOTERM_CC_FAT	GO:0031982~vesicle	17	3.21361	0.408203	ENSMUSG00000024294, ENSMUSG00000020205, ENSMUSG00000040205, ENSMUSG00000040990, ENSMUSG00000049303, ENSMUSG00000032554, ENSMUSG00000062995, ENSMUSG00000033788, ENSMUSG00000032549, ENSMUSG00000027597, ENSMUSG00000068747, ENSMUSG00000024065, ENSMUSG00000030754, ENSMUSG00000027602, ENSMUSG00000005882, ENSMUSG00000045671, ENSMUSG00000053025	358	519	12504	1.14406	1	0.874742	99.9088
GOTERM_CC_FAT	GO:0030662~coated vesicle membrane	3	0.567108	0.449404	ENSMUSG00000030754, ENSMUSG00000062995, ENSMUSG00000053025	358	53	12504	1.97702	1	0.88787	99.9652
GOTERM_CC_FAT	GO:0030135~coated vesicle	5	0.94518	0.474271	ENSMUSG00000068747, ENSMUSG00000030754, ENSMUSG00000049303, ENSMUSG00000062995, ENSMUSG00000053025	358	124	12504	1.40836	1	0.899816	99.9812
GOTERM_CC_FAT	GO:0030136~clathrin-coated vesicle	4	0.756144	0.573977	ENSMUSG00000068747, ENSMUSG00000049303, ENSMUSG00000062995, ENSMUSG00000053025	358	104	12504	1.34336	1	0.943852	99.9989
GOTERM_CC_FAT	GO:0008021~synaptic vesicle	3	0.567108	0.58242	ENSMUSG00000049303, ENSMUSG00000062995, ENSMUSG00000053025	358	68	12504	1.54091	1	0.943967	99.9991
GOTERM_CC_FAT	GO:0016023~cytoplasmic membrane-bounded vesicle	11	2.0794	0.749592	ENSMUSG00000027597, ENSMUSG00000068747, ENSMUSG00000024065, ENSMUSG00000030754, ENSMUSG00000020205, ENSMUSG00000005882, ENSMUSG00000040205, ENSMUSG00000049303, ENSMUSG00000062995, ENSMUSG00000032554, ENSMUSG00000053025	358	414	12504	0.928022	1	0.98155	100
GOTERM_CC_FAT	GO:0012505~endomembrane system	14	2.6465	0.763837	ENSMUSG00000030701, ENSMUSG00000024413, ENSMUSG00000020205, ENSMUSG00000040205, ENSMUSG00000040170, ENSMUSG00000030730, ENSMUSG00000030298, ENSMUSG00000062995, ENSMUSG00000038383, ENSMUSG00000022905, ENSMUSG00000042429, ENSMUSG00000030754, ENSMUSG00000042476, ENSMUSG00000053025	358	535	12504	0.913987	1	0.982469	100
GOTERM_CC_FAT	GO:0031988~membrane-bounded vesicle	11	2.0794	0.765109	ENSMUSG00000027597, ENSMUSG00000068747, ENSMUSG00000024065, ENSMUSG00000030754, ENSMUSG00000020205, ENSMUSG00000005882, ENSMUSG00000040205, ENSMUSG00000049303, ENSMUSG00000062995, ENSMUSG00000032554, ENSMUSG00000053025	358	420	12504	0.914765	1	0.982064	100
GOTERM_CC_FAT	GO:0030141~secretory granule	3	0.567108	0.851524	ENSMUSG00000040205, ENSMUSG00000062995, ENSMUSG00000053025	358	117	12504	0.895574	1	0.992429	100
Annotation Cluster 97	Enrichment Score: 0.38166475273562844
Category	Term	Count	%	PValue	Genes	List Total	Pop Hits	Pop Total	Fold Enrichment	Bonferroni	Benjamini	FDR
GOTERM_CC_FAT	GO:0044456~synapse part	10	1.89036	0.152795	ENSMUSG00000022041, ENSMUSG00000042429, ENSMUSG00000073465, ENSMUSG00000023826, ENSMUSG00000048376, ENSMUSG00000020734, ENSMUSG00000015766, ENSMUSG00000029054, ENSMUSG00000049303, ENSMUSG00000062995, ENSMUSG00000053025	358	212	12504	1.64752	1	0.673471	89.0559
GOTERM_CC_FAT	GO:0014069~postsynaptic density	4	0.756144	0.17794	ENSMUSG00000042429, ENSMUSG00000073465, ENSMUSG00000023826, ENSMUSG00000020734, ENSMUSG00000015766	358	51	12504	2.7394	1	0.725613	92.6785
GOTERM_CC_FAT	GO:0045202~synapse	13	2.45747	0.201764	ENSMUSG00000022041, ENSMUSG00000073465, ENSMUSG00000023826, ENSMUSG00000062151, ENSMUSG00000040990, ENSMUSG00000020734, ENSMUSG00000062995, ENSMUSG00000049303, ENSMUSG00000020900, ENSMUSG00000042429, ENSMUSG00000048376, ENSMUSG00000015766, ENSMUSG00000029054, ENSMUSG00000053025	358	319	12504	1.42337	1	0.752008	95.0548
GOTERM_BP_FAT	GO:0031644~regulation of neurological system process	6	1.13422	0.224531	ENSMUSG00000042429, ENSMUSG00000073465, ENSMUSG00000023826, ENSMUSG00000048376, ENSMUSG00000020734, ENSMUSG00000062995, ENSMUSG00000032554	391	113	13588	1.84523	1	0.952553	98.6847
SP_PIR_KEYWORDS	synapse	9	1.70132	0.23483	ENSMUSG00000022041, ENSMUSG00000073465, ENSMUSG00000023826, ENSMUSG00000062151, ENSMUSG00000040990, ENSMUSG00000020734, ENSMUSG00000029054, ENSMUSG00000049303, ENSMUSG00000062995, ENSMUSG00000053025	492	213	17854	1.53332	1	0.823655	97.5721
GOTERM_CC_FAT	GO:0030054~cell junction	17	3.21361	0.267027	ENSMUSG00000022041, ENSMUSG00000073465, ENSMUSG00000023826, ENSMUSG00000062151, ENSMUSG00000040990, ENSMUSG00000020734, ENSMUSG00000066842, ENSMUSG00000020422, ENSMUSG00000062995, ENSMUSG00000049303, ENSMUSG00000019920, ENSMUSG00000079243, ENSMUSG00000030774, ENSMUSG00000042476, ENSMUSG00000050953, ENSMUSG00000029054, ENSMUSG00000053025, ENSMUSG00000037625	358	470	12504	1.26333	1	0.813157	98.4154
SP_PIR_KEYWORDS	cell junction	14	2.6465	0.288488	ENSMUSG00000022041, ENSMUSG00000073465, ENSMUSG00000023826, ENSMUSG00000062151, ENSMUSG00000040990, ENSMUSG00000020734, ENSMUSG00000020422, ENSMUSG00000062995, ENSMUSG00000049303, ENSMUSG00000019920, ENSMUSG00000079243, ENSMUSG00000050953, ENSMUSG00000029054, ENSMUSG00000037625, ENSMUSG00000053025	492	392	17854	1.29602	1	0.869573	99.1157
GOTERM_CC_FAT	GO:0045211~postsynaptic membrane	6	1.13422	0.291503	ENSMUSG00000022041, ENSMUSG00000042429, ENSMUSG00000073465, ENSMUSG00000023826, ENSMUSG00000048376, ENSMUSG00000020734, ENSMUSG00000029054	358	126	12504	1.66321	1	0.823552	98.9928
GOTERM_BP_FAT	GO:0044057~regulation of system process	8	1.51229	0.357398	ENSMUSG00000042429, ENSMUSG00000073465, ENSMUSG00000023826, ENSMUSG00000048376, ENSMUSG00000050953, ENSMUSG00000020734, ENSMUSG00000030730, ENSMUSG00000062995, ENSMUSG00000032554	391	201	13588	1.38316	1	0.974708	99.9464
GOTERM_BP_FAT	GO:0051969~regulation of transmission of nerve impulse	5	0.94518	0.368946	ENSMUSG00000042429, ENSMUSG00000073465, ENSMUSG00000023826, ENSMUSG00000020734, ENSMUSG00000062995, ENSMUSG00000032554	391	107	13588	1.62392	1	0.975548	99.9607
GOTERM_BP_FAT	GO:0050804~regulation of synaptic transmission	4	0.756144	0.550803	ENSMUSG00000042429, ENSMUSG00000073465, ENSMUSG00000023826, ENSMUSG00000020734, ENSMUSG00000062995	391	100	13588	1.39008	1	0.993201	99.9999
GOTERM_MF_FAT	GO:0005230~extracellular ligand-gated ion channel activity	3	0.567108	0.550881	ENSMUSG00000022041, ENSMUSG00000020734, ENSMUSG00000029054	370	66	13288	1.63243	1	0.988589	99.9992
GOTERM_BP_FAT	GO:0007268~synaptic transmission	6	1.13422	0.58242	ENSMUSG00000042429, ENSMUSG00000073465, ENSMUSG00000023826, ENSMUSG00000062151, ENSMUSG00000020734, ENSMUSG00000029054, ENSMUSG00000053025	391	178	13588	1.17141	1	0.994758	100
SP_PIR_KEYWORDS	postsynaptic cell membrane	4	0.756144	0.58628	ENSMUSG00000022041, ENSMUSG00000073465, ENSMUSG00000023826, ENSMUSG00000020734, ENSMUSG00000029054	492	110	17854	1.31959	1	0.953362	99.9995
SP_PIR_KEYWORDS	ionic channel	9	1.70132	0.588938	ENSMUSG00000022041, ENSMUSG00000047298, ENSMUSG00000037610, ENSMUSG00000009687, ENSMUSG00000030499, ENSMUSG00000020734, ENSMUSG00000020722, ENSMUSG00000028420, ENSMUSG00000029054	492	301	17854	1.08504	1	0.953131	99.9996
GOTERM_BP_FAT	GO:0007267~cell-cell signaling	9	1.70132	0.595682	ENSMUSG00000042429, ENSMUSG00000073465, ENSMUSG00000023826, ENSMUSG00000050953, ENSMUSG00000062151, ENSMUSG00000020734, ENSMUSG00000036856, ENSMUSG00000029054, ENSMUSG00000038210, ENSMUSG00000053025	391	290	13588	1.07851	1	0.995289	100
GOTERM_BP_FAT	GO:0019226~transmission of nerve impulse	7	1.32325	0.633979	ENSMUSG00000042429, ENSMUSG00000073465, ENSMUSG00000023826, ENSMUSG00000062151, ENSMUSG00000020734, ENSMUSG00000029054, ENSMUSG00000053025, ENSMUSG00000037625	391	226	13588	1.07639	1	0.996565	100
GOTERM_MF_FAT	GO:0022836~gated channel activity	8	1.51229	0.667721	ENSMUSG00000022041, ENSMUSG00000047298, ENSMUSG00000037610, ENSMUSG00000030499, ENSMUSG00000020734, ENSMUSG00000020722, ENSMUSG00000029054, ENSMUSG00000036636	370	281	13288	1.02245	1	0.994895	100
GOTERM_BP_FAT	GO:0060341~regulation of cellular localization	5	0.94518	0.68308	ENSMUSG00000042429, ENSMUSG00000073465, ENSMUSG00000023826, ENSMUSG00000030671, ENSMUSG00000027499, ENSMUSG00000062995	391	161	13588	1.07925	1	0.997976	100
GOTERM_BP_FAT	GO:0051046~regulation of secretion	4	0.756144	0.700483	ENSMUSG00000042429, ENSMUSG00000073465, ENSMUSG00000023826, ENSMUSG00000030671, ENSMUSG00000062995	391	125	13588	1.11206	1	0.998172	100
GOTERM_MF_FAT	GO:0015276~ligand-gated ion channel activity	3	0.567108	0.797681	ENSMUSG00000022041, ENSMUSG00000020734, ENSMUSG00000029054	370	106	13288	1.01642	1	0.998505	100
GOTERM_MF_FAT	GO:0022834~ligand-gated channel activity	3	0.567108	0.797681	ENSMUSG00000022041, ENSMUSG00000020734, ENSMUSG00000029054	370	106	13288	1.01642	1	0.998505	100
Annotation Cluster 98	Enrichment Score: 0.37429845511884785
Category	Term	Count	%	PValue	Genes	List Total	Pop Hits	Pop Total	Fold Enrichment	Bonferroni	Benjamini	FDR
KEGG_PATHWAY	mmu05214:Glioma	5	0.94518	0.14439	ENSMUSG00000033765, ENSMUSG00000070348, ENSMUSG00000018983, ENSMUSG00000029231, ENSMUSG00000019370	183	64	5738	2.44962	1	0.695801	84.2961
KEGG_PATHWAY	mmu05218:Melanoma	3	0.567108	0.664527	ENSMUSG00000070348, ENSMUSG00000018983, ENSMUSG00000029231	183	71	5738	1.32487	1	0.946752	99.9998
KEGG_PATHWAY	mmu05215:Prostate cancer	3	0.567108	0.785336	ENSMUSG00000070348, ENSMUSG00000018983, ENSMUSG00000029231	183	90	5738	1.04517	1	0.967692	100
Annotation Cluster 99	Enrichment Score: 0.3614114159558447
Category	Term	Count	%	PValue	Genes	List Total	Pop Hits	Pop Total	Fold Enrichment	Bonferroni	Benjamini	FDR
GOTERM_CC_FAT	GO:0005773~vacuole	8	1.51229	0.363	ENSMUSG00000068747, ENSMUSG00000024413, ENSMUSG00000027602, ENSMUSG00000003812, ENSMUSG00000050211, ENSMUSG00000001348, ENSMUSG00000031765, ENSMUSG00000036636	358	204	12504	1.3697	1	0.87263	99.7564
SP_PIR_KEYWORDS	lysosome	6	1.13422	0.363195	ENSMUSG00000068747, ENSMUSG00000024413, ENSMUSG00000003812, ENSMUSG00000050211, ENSMUSG00000001348, ENSMUSG00000036636	492	144	17854	1.51203	1	0.900729	99.8106
GOTERM_CC_FAT	GO:0005764~lysosome	7	1.32325	0.398697	ENSMUSG00000068747, ENSMUSG00000024413, ENSMUSG00000003812, ENSMUSG00000050211, ENSMUSG00000001348, ENSMUSG00000031765, ENSMUSG00000036636	358	178	12504	1.37355	1	0.873747	99.8871
GOTERM_CC_FAT	GO:0000323~lytic vacuole	7	1.32325	0.403813	ENSMUSG00000068747, ENSMUSG00000024413, ENSMUSG00000003812, ENSMUSG00000050211, ENSMUSG00000001348, ENSMUSG00000031765, ENSMUSG00000036636	358	179	12504	1.36587	1	0.874543	99.8993
KEGG_PATHWAY	mmu04142:Lysosome	4	0.756144	0.734638	ENSMUSG00000068747, ENSMUSG00000024413, ENSMUSG00000003812, ENSMUSG00000001348	183	119	5738	1.05396	1	0.957299	100
Annotation Cluster 100	Enrichment Score: 0.3533107875058554
Category	Term	Count	%	PValue	Genes	List Total	Pop Hits	Pop Total	Fold Enrichment	Bonferroni	Benjamini	FDR
UP_SEQ_FEATURE	domain:Cadherin 5	3	0.567108	0.312448	ENSMUSG00000000305, ENSMUSG00000074505, ENSMUSG00000031841	490	37	16021	2.65102	1	0.999991	99.8293
GOTERM_BP_FAT	GO:0016337~cell-cell adhesion	9	1.70132	0.361796	ENSMUSG00000028195, ENSMUSG00000000305, ENSMUSG00000035566, ENSMUSG00000019997, ENSMUSG00000074505, ENSMUSG00000032011, ENSMUSG00000019920, ENSMUSG00000037625, ENSMUSG00000031841	391	236	13588	1.32529	1	0.974892	99.9524
UP_SEQ_FEATURE	domain:Cadherin 4	3	0.567108	0.390337	ENSMUSG00000000305, ENSMUSG00000074505, ENSMUSG00000031841	490	44	16021	2.22927	1	0.999999	99.9779
UP_SEQ_FEATURE	domain:Cadherin 3	3	0.567108	0.401164	ENSMUSG00000000305, ENSMUSG00000074505, ENSMUSG00000031841	490	45	16021	2.17973	1	0.999999	99.9837
UP_SEQ_FEATURE	domain:Cadherin 1	3	0.567108	0.433079	ENSMUSG00000000305, ENSMUSG00000074505, ENSMUSG00000031841	490	48	16021	2.04349	1	0.999999	99.9936
UP_SEQ_FEATURE	domain:Cadherin 2	3	0.567108	0.433079	ENSMUSG00000000305, ENSMUSG00000074505, ENSMUSG00000031841	490	48	16021	2.04349	1	0.999999	99.9936
INTERPRO	IPR002126:Cadherin	4	0.756144	0.53428	ENSMUSG00000000305, ENSMUSG00000035566, ENSMUSG00000074505, ENSMUSG00000031841	489	102	17763	1.42452	1	0.999081	99.9993
SMART	SM00112:CA	4	0.756144	0.567076	ENSMUSG00000000305, ENSMUSG00000035566, ENSMUSG00000074505, ENSMUSG00000031841	264	102	9131	1.35636	1	0.986554	99.9965
GOTERM_BP_FAT	GO:0007156~homophilic cell adhesion	4	0.756144	0.657133	ENSMUSG00000000305, ENSMUSG00000035566, ENSMUSG00000074505, ENSMUSG00000031841	391	117	13588	1.1881	1	0.997304	100
Annotation Cluster 101	Enrichment Score: 0.34275394920772617
Category	Term	Count	%	PValue	Genes	List Total	Pop Hits	Pop Total	Fold Enrichment	Bonferroni	Benjamini	FDR
GOTERM_BP_FAT	GO:0045017~glycerolipid biosynthetic process	4	0.756144	0.231971	ENSMUSG00000028773, ENSMUSG00000029330, ENSMUSG00000030747, ENSMUSG00000038383	391	58	13588	2.39668	1	0.954206	98.8839
GOTERM_BP_FAT	GO:0019637~organophosphate metabolic process	8	1.51229	0.242368	ENSMUSG00000023019, ENSMUSG00000028885, ENSMUSG00000028773, ENSMUSG00000029330, ENSMUSG00000044968, ENSMUSG00000050211, ENSMUSG00000038383, ENSMUSG00000027999	391	176	13588	1.57963	1	0.95349	99.1151
GOTERM_BP_FAT	GO:0006644~phospholipid metabolic process	7	1.32325	0.326601	ENSMUSG00000028885, ENSMUSG00000028773, ENSMUSG00000029330, ENSMUSG00000044968, ENSMUSG00000050211, ENSMUSG00000038383, ENSMUSG00000027999	391	163	13588	1.49241	1	0.972072	99.8811
GOTERM_BP_FAT	GO:0046474~glycerophospholipid biosynthetic process	3	0.567108	0.382159	ENSMUSG00000028773, ENSMUSG00000029330, ENSMUSG00000038383	391	46	13588	2.26643	1	0.977235	99.9726
GOTERM_BP_FAT	GO:0008654~phospholipid biosynthetic process	3	0.567108	0.693017	ENSMUSG00000028773, ENSMUSG00000029330, ENSMUSG00000038383	391	83	13588	1.25609	1	0.998097	100
GOTERM_BP_FAT	GO:0008610~lipid biosynthetic process	8	1.51229	0.714504	ENSMUSG00000038205, ENSMUSG00000031708, ENSMUSG00000028773, ENSMUSG00000039787, ENSMUSG00000029330, ENSMUSG00000030747, ENSMUSG00000030759, ENSMUSG00000038383	391	285	13588	0.975492	1	0.998384	100
GOTERM_BP_FAT	GO:0046486~glycerolipid metabolic process	4	0.756144	0.720543	ENSMUSG00000028773, ENSMUSG00000029330, ENSMUSG00000030747, ENSMUSG00000038383	391	129	13588	1.07758	1	0.998444	100
GOTERM_BP_FAT	GO:0006650~glycerophospholipid metabolic process	3	0.567108	0.723419	ENSMUSG00000028773, ENSMUSG00000029330, ENSMUSG00000038383	391	88	13588	1.18472	1	0.99847	100
Annotation Cluster 102	Enrichment Score: 0.33961401306030714
Category	Term	Count	%	PValue	Genes	List Total	Pop Hits	Pop Total	Fold Enrichment	Bonferroni	Benjamini	FDR
GOTERM_BP_FAT	GO:0002252~immune effector process	7	1.32325	0.154418	ENSMUSG00000029591, ENSMUSG00000079343, ENSMUSG00000005161, ENSMUSG00000073409, ENSMUSG00000038521, ENSMUSG00000060550, ENSMUSG00000003549, ENSMUSG00000055413, ENSMUSG00000030067	391	126	13588	1.93066	1	0.92587	94.255
GOTERM_BP_FAT	GO:0002250~adaptive immune response	4	0.756144	0.435019	ENSMUSG00000023951, ENSMUSG00000079343, ENSMUSG00000038521, ENSMUSG00000003549	391	84	13588	1.65485	1	0.983446	99.994
GOTERM_BP_FAT	GO:0002460~adaptive immune response based on somatic recombination of immune receptors built from immunoglobulin superfamily domains	4	0.756144	0.435019	ENSMUSG00000023951, ENSMUSG00000079343, ENSMUSG00000038521, ENSMUSG00000003549	391	84	13588	1.65485	1	0.983446	99.994
GOTERM_BP_FAT	GO:0016064~immunoglobulin mediated immune response	3	0.567108	0.543638	ENSMUSG00000079343, ENSMUSG00000038521, ENSMUSG00000003549	391	63	13588	1.65485	1	0.992742	99.9998
GOTERM_BP_FAT	GO:0019724~B cell mediated immunity	3	0.567108	0.56063	ENSMUSG00000079343, ENSMUSG00000038521, ENSMUSG00000003549	391	65	13588	1.60393	1	0.993658	99.9999
GOTERM_BP_FAT	GO:0002449~lymphocyte mediated immunity	3	0.567108	0.645897	ENSMUSG00000079343, ENSMUSG00000038521, ENSMUSG00000003549	391	76	13588	1.37179	1	0.996942	100
GOTERM_BP_FAT	GO:0002443~leukocyte mediated immunity	3	0.567108	0.729185	ENSMUSG00000079343, ENSMUSG00000038521, ENSMUSG00000003549	391	89	13588	1.17141	1	0.998574	100
Annotation Cluster 103	Enrichment Score: 0.317136198066989
Category	Term	Count	%	PValue	Genes	List Total	Pop Hits	Pop Total	Fold Enrichment	Bonferroni	Benjamini	FDR
GOTERM_BP_FAT	GO:0001822~kidney development	5	0.94518	0.368946	ENSMUSG00000005397, ENSMUSG00000029994, ENSMUSG00000036856, ENSMUSG00000053040, ENSMUSG00000038210	391	107	13588	1.62392	1	0.975548	99.9607
GOTERM_BP_FAT	GO:0001656~metanephros development	3	0.567108	0.499199	ENSMUSG00000036856, ENSMUSG00000053040, ENSMUSG00000038210	391	58	13588	1.79751	1	0.990363	99.9992
GOTERM_BP_FAT	GO:0001655~urogenital system development	5	0.94518	0.607232	ENSMUSG00000005397, ENSMUSG00000029994, ENSMUSG00000036856, ENSMUSG00000053040, ENSMUSG00000038210	391	146	13588	1.19013	1	0.995595	100
Annotation Cluster 104	Enrichment Score: 0.314428410166397
Category	Term	Count	%	PValue	Genes	List Total	Pop Hits	Pop Total	Fold Enrichment	Bonferroni	Benjamini	FDR
KEGG_PATHWAY	mmu04720:Long-term potentiation	4	0.756144	0.38397	ENSMUSG00000033765, ENSMUSG00000022490, ENSMUSG00000020734, ENSMUSG00000019370	183	70	5738	1.79173	1	0.842542	99.6821
KEGG_PATHWAY	mmu05010:Alzheimer's disease	7	1.32325	0.521418	ENSMUSG00000031628, ENSMUSG00000033765, ENSMUSG00000027673, ENSMUSG00000020734, ENSMUSG00000030730, ENSMUSG00000053040, ENSMUSG00000019370	183	182	5738	1.20597	1	0.902014	99.9841
KEGG_PATHWAY	mmu04020:Calcium signaling pathway	7	1.32325	0.569155	ENSMUSG00000033765, ENSMUSG00000048376, ENSMUSG00000020734, ENSMUSG00000029231, ENSMUSG00000030730, ENSMUSG00000022122, ENSMUSG00000019370	183	191	5738	1.14914	1	0.912998	99.9954
Annotation Cluster 105	Enrichment Score: 0.30771239724564203
Category	Term	Count	%	PValue	Genes	List Total	Pop Hits	Pop Total	Fold Enrichment	Bonferroni	Benjamini	FDR
GOTERM_BP_FAT	GO:0006605~protein targeting	6	1.13422	0.334785	ENSMUSG00000022905, ENSMUSG00000047205, ENSMUSG00000038587, ENSMUSG00000027076, ENSMUSG00000020546, ENSMUSG00000055116	391	133	13588	1.56776	1	0.972219	99.9035
GOTERM_BP_FAT	GO:0034613~cellular protein localization	11	2.0794	0.358605	ENSMUSG00000022905, ENSMUSG00000027438, ENSMUSG00000035505, ENSMUSG00000030754, ENSMUSG00000047205, ENSMUSG00000038587, ENSMUSG00000027076, ENSMUSG00000020546, ENSMUSG00000026672, ENSMUSG00000055116, ENSMUSG00000024983	391	299	13588	1.2785	1	0.974266	99.9481
GOTERM_BP_FAT	GO:0070727~cellular macromolecule localization	11	2.0794	0.36473	ENSMUSG00000022905, ENSMUSG00000027438, ENSMUSG00000035505, ENSMUSG00000030754, ENSMUSG00000047205, ENSMUSG00000038587, ENSMUSG00000027076, ENSMUSG00000020546, ENSMUSG00000026672, ENSMUSG00000055116, ENSMUSG00000024983	391	301	13588	1.27	1	0.975423	99.956
GOTERM_BP_FAT	GO:0017038~protein import	4	0.756144	0.41972	ENSMUSG00000022905, ENSMUSG00000047205, ENSMUSG00000027076, ENSMUSG00000055116	391	82	13588	1.69522	1	0.982311	99.9906
GOTERM_BP_FAT	GO:0033365~protein localization in organelle	4	0.756144	0.530135	ENSMUSG00000022905, ENSMUSG00000047205, ENSMUSG00000027076, ENSMUSG00000055116	391	97	13588	1.43307	1	0.992103	99.9997
GOTERM_BP_FAT	GO:0006886~intracellular protein transport	9	1.70132	0.542263	ENSMUSG00000022905, ENSMUSG00000027438, ENSMUSG00000030754, ENSMUSG00000047205, ENSMUSG00000038587, ENSMUSG00000027076, ENSMUSG00000020546, ENSMUSG00000055116, ENSMUSG00000024983	391	276	13588	1.13321	1	0.992726	99.9998
GOTERM_BP_FAT	GO:0046907~intracellular transport	13	2.45747	0.584689	ENSMUSG00000024413, ENSMUSG00000032942, ENSMUSG00000047205, ENSMUSG00000055116, ENSMUSG00000030298, ENSMUSG00000020900, ENSMUSG00000022905, ENSMUSG00000027438, ENSMUSG00000030754, ENSMUSG00000027076, ENSMUSG00000020546, ENSMUSG00000038587, ENSMUSG00000024983	391	431	13588	1.0482	1	0.994839	100
GOTERM_BP_FAT	GO:0008104~protein localization	22	4.15879	0.587038	ENSMUSG00000021062, ENSMUSG00000035505, ENSMUSG00000047205, ENSMUSG00000026672, ENSMUSG00000055116, ENSMUSG00000020734, ENSMUSG00000029763, ENSMUSG00000030298, ENSMUSG00000030643, ENSMUSG00000032549, ENSMUSG00000022905, ENSMUSG00000027438, ENSMUSG00000038301, ENSMUSG00000030301, ENSMUSG00000030754, ENSMUSG00000038587, ENSMUSG00000020546, ENSMUSG00000027076, ENSMUSG00000005804, ENSMUSG00000037321,…	391	753	13588	1.01533	1	0.994925	100
GOTERM_BP_FAT	GO:0015031~protein transport	19	3.59168	0.599882	ENSMUSG00000021062, ENSMUSG00000047205, ENSMUSG00000055116, ENSMUSG00000029763, ENSMUSG00000030298, ENSMUSG00000030643, ENSMUSG00000032549, ENSMUSG00000022905, ENSMUSG00000027438, ENSMUSG00000038301, ENSMUSG00000030301, ENSMUSG00000030754, ENSMUSG00000038587, ENSMUSG00000020546, ENSMUSG00000027076, ENSMUSG00000005804, ENSMUSG00000037321, ENSMUSG00000053025, ENSMUSG00000024983	391	651	13588	1.01426	1	0.995416	100
GOTERM_BP_FAT	GO:0045184~establishment of protein localization	19	3.59168	0.613026	ENSMUSG00000021062, ENSMUSG00000047205, ENSMUSG00000055116, ENSMUSG00000029763, ENSMUSG00000030298, ENSMUSG00000030643, ENSMUSG00000032549, ENSMUSG00000022905, ENSMUSG00000027438, ENSMUSG00000038301, ENSMUSG00000030301, ENSMUSG00000030754, ENSMUSG00000038587, ENSMUSG00000020546, ENSMUSG00000027076, ENSMUSG00000005804, ENSMUSG00000037321, ENSMUSG00000053025, ENSMUSG00000024983	391	656	13588	1.00653	1	0.995745	100
SP_PIR_KEYWORDS	protein transport	13	2.45747	0.618184	ENSMUSG00000021062, ENSMUSG00000018909, ENSMUSG00000029763, ENSMUSG00000030298, ENSMUSG00000032549, ENSMUSG00000022905, ENSMUSG00000027438, ENSMUSG00000030301, ENSMUSG00000038301, ENSMUSG00000030754, ENSMUSG00000027076, ENSMUSG00000037321, ENSMUSG00000024983	492	461	17854	1.02332	1	0.960393	99.9998
Annotation Cluster 106	Enrichment Score: 0.3059828881860154
Category	Term	Count	%	PValue	Genes	List Total	Pop Hits	Pop Total	Fold Enrichment	Bonferroni	Benjamini	FDR
UP_SEQ_FEATURE	repeat:ANK 5	6	1.13422	0.228658	ENSMUSG00000024294, ENSMUSG00000024803, ENSMUSG00000038204, ENSMUSG00000025172, ENSMUSG00000024219, ENSMUSG00000029685	490	107	16021	1.83342	1	0.999909	98.7925
UP_SEQ_FEATURE	repeat:ANK 4	6	1.13422	0.340443	ENSMUSG00000024294, ENSMUSG00000024803, ENSMUSG00000038204, ENSMUSG00000025172, ENSMUSG00000024219, ENSMUSG00000029685	490	126	16021	1.55695	1	0.999996	99.9158
UP_SEQ_FEATURE	repeat:ANK 6	4	0.756144	0.427021	ENSMUSG00000024294, ENSMUSG00000038204, ENSMUSG00000024219, ENSMUSG00000029685	490	78	16021	1.67671	1	0.999999	99.9923
UP_SEQ_FEATURE	repeat:ANK 7	3	0.567108	0.484153	ENSMUSG00000024294, ENSMUSG00000038204, ENSMUSG00000029685	490	53	16021	1.85071	1	1	99.9987
UP_SEQ_FEATURE	repeat:ANK 3	6	1.13422	0.536498	ENSMUSG00000024294, ENSMUSG00000024803, ENSMUSG00000038204, ENSMUSG00000025172, ENSMUSG00000024219, ENSMUSG00000029685	490	159	16021	1.23381	1	1	99.9998
SP_PIR_KEYWORDS	ank repeat	7	1.32325	0.574578	ENSMUSG00000024294, ENSMUSG00000024803, ENSMUSG00000038204, ENSMUSG00000025172, ENSMUSG00000024219, ENSMUSG00000029685, ENSMUSG00000038354	492	222	17854	1.14424	1	0.951317	99.9993
INTERPRO	IPR002110:Ankyrin	7	1.32325	0.577986	ENSMUSG00000024294, ENSMUSG00000024803, ENSMUSG00000038204, ENSMUSG00000025172, ENSMUSG00000024219, ENSMUSG00000029685, ENSMUSG00000038354	489	223	17763	1.14025	1	0.999457	99.9999
SMART	SM00248:ANK	7	1.32325	0.625346	ENSMUSG00000024294, ENSMUSG00000024803, ENSMUSG00000038204, ENSMUSG00000025172, ENSMUSG00000024219, ENSMUSG00000029685, ENSMUSG00000038354	264	223	9131	1.08569	1	0.987788	99.9994
UP_SEQ_FEATURE	repeat:ANK 2	6	1.13422	0.697071	ENSMUSG00000024294, ENSMUSG00000024803, ENSMUSG00000038204, ENSMUSG00000025172, ENSMUSG00000024219, ENSMUSG00000029685	490	191	16021	1.0271	1	1	100
UP_SEQ_FEATURE	repeat:ANK 1	6	1.13422	0.697071	ENSMUSG00000024294, ENSMUSG00000024803, ENSMUSG00000038204, ENSMUSG00000025172, ENSMUSG00000024219, ENSMUSG00000029685	490	191	16021	1.0271	1	1	100
Annotation Cluster 107	Enrichment Score: 0.30005140971043837
Category	Term	Count	%	PValue	Genes	List Total	Pop Hits	Pop Total	Fold Enrichment	Bonferroni	Benjamini	FDR
GOTERM_BP_FAT	GO:0000165~MAPKKK cascade	6	1.13422	0.229789	ENSMUSG00000042429, ENSMUSG00000040631, ENSMUSG00000048376, ENSMUSG00000005161, ENSMUSG00000045671, ENSMUSG00000027223	391	114	13588	1.82905	1	0.954479	98.8286
GOTERM_BP_FAT	GO:0045859~regulation of protein kinase activity	8	1.51229	0.286544	ENSMUSG00000031628, ENSMUSG00000042429, ENSMUSG00000048376, ENSMUSG00000005161, ENSMUSG00000045671, ENSMUSG00000032011, ENSMUSG00000027499, ENSMUSG00000024427	391	186	13588	1.49471	1	0.964948	99.6819
GOTERM_BP_FAT	GO:0043549~regulation of kinase activity	8	1.51229	0.314023	ENSMUSG00000031628, ENSMUSG00000042429, ENSMUSG00000048376, ENSMUSG00000005161, ENSMUSG00000045671, ENSMUSG00000032011, ENSMUSG00000027499, ENSMUSG00000024427	391	192	13588	1.448	1	0.97179	99.8371
GOTERM_BP_FAT	GO:0051338~regulation of transferase activity	8	1.51229	0.350246	ENSMUSG00000031628, ENSMUSG00000042429, ENSMUSG00000048376, ENSMUSG00000005161, ENSMUSG00000045671, ENSMUSG00000032011, ENSMUSG00000027499, ENSMUSG00000024427	391	199	13588	1.39706	1	0.973599	99.9353
GOTERM_BP_FAT	GO:0007243~protein kinase cascade	8	1.51229	0.51116	ENSMUSG00000022221, ENSMUSG00000042429, ENSMUSG00000040631, ENSMUSG00000048376, ENSMUSG00000005161, ENSMUSG00000021180, ENSMUSG00000045671, ENSMUSG00000027223	391	236	13588	1.17803	1	0.991073	99.9995
GOTERM_BP_FAT	GO:0043085~positive regulation of catalytic activity	7	1.32325	0.764209	ENSMUSG00000042429, ENSMUSG00000051980, ENSMUSG00000048376, ENSMUSG00000029433, ENSMUSG00000005161, ENSMUSG00000053040, ENSMUSG00000032011	391	261	13588	0.932044	1	0.999088	100
GOTERM_BP_FAT	GO:0045860~positive regulation of protein kinase activity	3	0.567108	0.875133	ENSMUSG00000042429, ENSMUSG00000048376, ENSMUSG00000005161	391	124	13588	0.840772	1	0.999891	100
GOTERM_BP_FAT	GO:0033674~positive regulation of kinase activity	3	0.567108	0.891299	ENSMUSG00000042429, ENSMUSG00000048376, ENSMUSG00000005161	391	130	13588	0.801967	1	0.999936	100
GOTERM_BP_FAT	GO:0051347~positive regulation of transferase activity	3	0.567108	0.903266	ENSMUSG00000042429, ENSMUSG00000048376, ENSMUSG00000005161	391	135	13588	0.772265	1	0.999958	100
Annotation Cluster 108	Enrichment Score: 0.2935536359530093
Category	Term	Count	%	PValue	Genes	List Total	Pop Hits	Pop Total	Fold Enrichment	Bonferroni	Benjamini	FDR
INTERPRO	IPR003962:Fibronectin, type III subdomain	3	0.567108	0.229387	ENSMUSG00000037139, ENSMUSG00000042451, ENSMUSG00000051747	489	33	17763	3.30229	1	0.973014	98.2928
INTERPRO	IPR013098:Immunoglobulin I-set	6	1.13422	0.270755	ENSMUSG00000037139, ENSMUSG00000042451, ENSMUSG00000051747, ENSMUSG00000036256, ENSMUSG00000029231, ENSMUSG00000045045	489	127	17763	1.71615	1	0.982907	99.2789
SP_PIR_KEYWORDS	Immunoglobulin domain	15	2.83554	0.336111	ENSMUSG00000037139, ENSMUSG00000051747, ENSMUSG00000040283, ENSMUSG00000062593, ENSMUSG00000036256, ENSMUSG00000042254, ENSMUSG00000045045, ENSMUSG00000053141, ENSMUSG00000042451, ENSMUSG00000035914, ENSMUSG00000022661, ENSMUSG00000022900, ENSMUSG00000029231, ENSMUSG00000032011, ENSMUSG00000060802	492	443	17854	1.22873	1	0.887283	99.6622
INTERPRO	IPR013151:Immunoglobulin	7	1.32325	0.364369	ENSMUSG00000037139, ENSMUSG00000051747, ENSMUSG00000022661, ENSMUSG00000062593, ENSMUSG00000042254, ENSMUSG00000029231, ENSMUSG00000032011	489	178	17763	1.42852	1	0.994744	99.9157
INTERPRO	IPR007110:Immunoglobulin-like	18	3.40265	0.495567	ENSMUSG00000037139, ENSMUSG00000051747, ENSMUSG00000040283, ENSMUSG00000062593, ENSMUSG00000067212, ENSMUSG00000036256, ENSMUSG00000042254, ENSMUSG00000060550, ENSMUSG00000045045, ENSMUSG00000055413, ENSMUSG00000053141, ENSMUSG00000042451, ENSMUSG00000035914, ENSMUSG00000022661, ENSMUSG00000067235, ENSMUSG00000073409, ENSMUSG00000022900, ENSMUSG00000029231, ENSMUSG00000032011, ENSMUSG00000060802	489	604	17763	1.08254	1	0.99872	99.9977
INTERPRO	IPR003598:Immunoglobulin subtype 2	6	1.13422	0.586999	ENSMUSG00000037139, ENSMUSG00000042451, ENSMUSG00000051747, ENSMUSG00000042254, ENSMUSG00000029231, ENSMUSG00000045045	489	187	17763	1.16551	1	0.99948	99.9999
SMART	SM00408:IGc2	6	1.13422	0.630015	ENSMUSG00000037139, ENSMUSG00000042451, ENSMUSG00000051747, ENSMUSG00000042254, ENSMUSG00000029231, ENSMUSG00000045045	264	187	9131	1.10975	1	0.987094	99.9995
INTERPRO	IPR003599:Immunoglobulin subtype	9	1.70132	0.631739	ENSMUSG00000037139, ENSMUSG00000042451, ENSMUSG00000053141, ENSMUSG00000035914, ENSMUSG00000040283, ENSMUSG00000051747, ENSMUSG00000036256, ENSMUSG00000022900, ENSMUSG00000029231	489	313	17763	1.04449	1	0.999714	100
SMART	SM00409:IG	9	1.70132	0.685436	ENSMUSG00000037139, ENSMUSG00000042451, ENSMUSG00000053141, ENSMUSG00000035914, ENSMUSG00000040283, ENSMUSG00000051747, ENSMUSG00000036256, ENSMUSG00000022900, ENSMUSG00000029231	264	313	9131	0.994518	1	0.992821	99.9999
UP_SEQ_FEATURE	domain:Ig-like C2-type 1	4	0.756144	0.762872	ENSMUSG00000037139, ENSMUSG00000042451, ENSMUSG00000062593, ENSMUSG00000029231	490	130	16021	1.00603	1	1	100
UP_SEQ_FEATURE	domain:Ig-like C2-type 2	4	0.756144	0.767391	ENSMUSG00000037139, ENSMUSG00000042451, ENSMUSG00000062593, ENSMUSG00000029231	490	131	16021	0.998349	1	1	100
INTERPRO	IPR013783:Immunoglobulin-like fold	15	2.83554	0.849421	ENSMUSG00000037139, ENSMUSG00000051747, ENSMUSG00000040283, ENSMUSG00000062593, ENSMUSG00000067212, ENSMUSG00000036256, ENSMUSG00000042254, ENSMUSG00000060550, ENSMUSG00000045045, ENSMUSG00000055413, ENSMUSG00000042451, ENSMUSG00000035914, ENSMUSG00000022661, ENSMUSG00000073409, ENSMUSG00000067235, ENSMUSG00000029231, ENSMUSG00000060802	489	644	17763	0.846083	1	0.999998	100
Annotation Cluster 109	Enrichment Score: 0.2904279508985837
Category	Term	Count	%	PValue	Genes	List Total	Pop Hits	Pop Total	Fold Enrichment	Bonferroni	Benjamini	FDR
PIR_SUPERFAMILY	PIRSF800007:secretin receptor-like G protein-coupled receptors	3	0.567108	0.316302	ENSMUSG00000013033, ENSMUSG00000047875, ENSMUSG00000023918	245	38	8136	2.6217	1	0.999999	99.35
INTERPRO	IPR000832:GPCR, family 2, secretin-like	3	0.567108	0.341672	ENSMUSG00000013033, ENSMUSG00000047875, ENSMUSG00000023918	489	44	17763	2.47672	1	0.993482	99.8541
INTERPRO	IPR017983:GPCR, family 2, secretin-like, conserved site	3	0.567108	0.35171	ENSMUSG00000013033, ENSMUSG00000047875, ENSMUSG00000023918	489	45	17763	2.42168	1	0.993807	99.8853
INTERPRO	IPR017981:GPCR, family 2-like	3	0.567108	0.475923	ENSMUSG00000013033, ENSMUSG00000047875, ENSMUSG00000023918	489	58	17763	1.87889	1	0.998381	99.9959
SP_PIR_KEYWORDS	transducer	9	1.70132	1	ENSMUSG00000042429, ENSMUSG00000013033, ENSMUSG00000051980, ENSMUSG00000038894, ENSMUSG00000048376, ENSMUSG00000047875, ENSMUSG00000022122, ENSMUSG00000032641, ENSMUSG00000023918	492	1467	17854	0.22263	1	1	100
SP_PIR_KEYWORDS	g-protein coupled receptor	8	1.51229	1	ENSMUSG00000042429, ENSMUSG00000013033, ENSMUSG00000051980, ENSMUSG00000048376, ENSMUSG00000047875, ENSMUSG00000022122, ENSMUSG00000032641, ENSMUSG00000023918	492	1411	17854	0.205747	1	1	100
Annotation Cluster 110	Enrichment Score: 0.28254971689681646
Category	Term	Count	%	PValue	Genes	List Total	Pop Hits	Pop Total	Fold Enrichment	Bonferroni	Benjamini	FDR
GOTERM_BP_FAT	GO:0016044~membrane organization	12	2.26843	0.161817	ENSMUSG00000068747, ENSMUSG00000020828, ENSMUSG00000035505, ENSMUSG00000024413, ENSMUSG00000027076, ENSMUSG00000033196, ENSMUSG00000040990, ENSMUSG00000005804, ENSMUSG00000029156, ENSMUSG00000049313, ENSMUSG00000020900, ENSMUSG00000033788	391	272	13588	1.53317	1	0.929293	95.0537
SP_PIR_KEYWORDS	Endocytosis	3	0.567108	0.729409	ENSMUSG00000068747, ENSMUSG00000040990, ENSMUSG00000049313	492	93	17854	1.1706	1	0.979987	100
GOTERM_BP_FAT	GO:0006897~endocytosis	5	0.94518	0.792325	ENSMUSG00000068747, ENSMUSG00000020828, ENSMUSG00000024413, ENSMUSG00000040990, ENSMUSG00000049313	391	188	13588	0.924253	1	0.999378	100
GOTERM_BP_FAT	GO:0010324~membrane invagination	5	0.94518	0.792325	ENSMUSG00000068747, ENSMUSG00000020828, ENSMUSG00000024413, ENSMUSG00000040990, ENSMUSG00000049313	391	188	13588	0.924253	1	0.999378	100
Annotation Cluster 111	Enrichment Score: 0.2699175681630218
Category	Term	Count	%	PValue	Genes	List Total	Pop Hits	Pop Total	Fold Enrichment	Bonferroni	Benjamini	FDR
SP_PIR_KEYWORDS	Initiation factor	3	0.567108	0.448998	ENSMUSG00000020459, ENSMUSG00000027236, ENSMUSG00000074656	492	55	17854	1.97938	1	0.928257	99.9746
GOTERM_MF_FAT	GO:0008135~translation factor activity, nucleic acid binding	4	0.756144	0.514714	ENSMUSG00000020459, ENSMUSG00000027236, ENSMUSG00000054034, ENSMUSG00000074656	370	98	13288	1.46586	1	0.984436	99.9975
GOTERM_MF_FAT	GO:0003743~translation initiation factor activity	3	0.567108	0.5171	ENSMUSG00000020459, ENSMUSG00000027236, ENSMUSG00000074656	370	62	13288	1.73775	1	0.984224	99.9977
SP_PIR_KEYWORDS	protein biosynthesis	5	0.94518	0.53411	ENSMUSG00000020459, ENSMUSG00000008348, ENSMUSG00000067274, ENSMUSG00000027236, ENSMUSG00000074656	492	139	17854	1.30535	1	0.953257	99.9975
GOTERM_BP_FAT	GO:0006412~translation	9	1.70132	0.700481	ENSMUSG00000020459, ENSMUSG00000008348, ENSMUSG00000060938, ENSMUSG00000067274, ENSMUSG00000025794, ENSMUSG00000037531, ENSMUSG00000027236, ENSMUSG00000074656, ENSMUSG00000032563	391	319	13588	0.980462	1	0.998204	100
Annotation Cluster 112	Enrichment Score: 0.2653303737140073
Category	Term	Count	%	PValue	Genes	List Total	Pop Hits	Pop Total	Fold Enrichment	Bonferroni	Benjamini	FDR
GOTERM_CC_FAT	GO:0005792~microsome	7	1.32325	0.388462	ENSMUSG00000008540, ENSMUSG00000068747, ENSMUSG00000024987, ENSMUSG00000040170, ENSMUSG00000030671, ENSMUSG00000032883, ENSMUSG00000002588	358	176	12504	1.38916	1	0.875885	99.8586
GOTERM_CC_FAT	GO:0042598~vesicular fraction	7	1.32325	0.419137	ENSMUSG00000008540, ENSMUSG00000068747, ENSMUSG00000024987, ENSMUSG00000040170, ENSMUSG00000030671, ENSMUSG00000032883, ENSMUSG00000002588	358	182	12504	1.34336	1	0.880319	99.9289
GOTERM_CC_FAT	GO:0000267~cell fraction	19	3.59168	0.437102	ENSMUSG00000024987, ENSMUSG00000033765, ENSMUSG00000040170, ENSMUSG00000030747, ENSMUSG00000032418, ENSMUSG00000040990, ENSMUSG00000032883, ENSMUSG00000027499, ENSMUSG00000068747, ENSMUSG00000008540, ENSMUSG00000042476, ENSMUSG00000023019, ENSMUSG00000039062, ENSMUSG00000032060, ENSMUSG00000030671, ENSMUSG00000002588, ENSMUSG00000004951, ENSMUSG00000015766, ENSMUSG00000027227	358	596	12504	1.11346	1	0.881567	99.9532
SP_PIR_KEYWORDS	microsome	4	0.756144	0.521591	ENSMUSG00000008540, ENSMUSG00000024987, ENSMUSG00000040170, ENSMUSG00000032883	492	100	17854	1.45154	1	0.952694	99.9964
GOTERM_CC_FAT	GO:0005626~insoluble fraction	14	2.6465	0.747598	ENSMUSG00000024987, ENSMUSG00000033765, ENSMUSG00000030747, ENSMUSG00000040170, ENSMUSG00000040990, ENSMUSG00000032883, ENSMUSG00000068747, ENSMUSG00000008540, ENSMUSG00000042476, ENSMUSG00000032060, ENSMUSG00000030671, ENSMUSG00000004951, ENSMUSG00000015766, ENSMUSG00000002588	358	528	12504	0.926105	1	0.981843	100
GOTERM_CC_FAT	GO:0005624~membrane fraction	11	2.0794	0.922003	ENSMUSG00000008540, ENSMUSG00000068747, ENSMUSG00000024987, ENSMUSG00000042476, ENSMUSG00000040170, ENSMUSG00000030747, ENSMUSG00000040990, ENSMUSG00000030671, ENSMUSG00000032883, ENSMUSG00000002588, ENSMUSG00000015766	358	510	12504	0.753336	1	0.997992	100
Annotation Cluster 113	Enrichment Score: 0.25444590151912116
Category	Term	Count	%	PValue	Genes	List Total	Pop Hits	Pop Total	Fold Enrichment	Bonferroni	Benjamini	FDR
GOTERM_CC_FAT	GO:0005819~spindle	5	0.94518	0.378286	ENSMUSG00000027496, ENSMUSG00000032534, ENSMUSG00000027479, ENSMUSG00000019370, ENSMUSG00000020900	358	109	12504	1.60217	1	0.874548	99.8238
GOTERM_CC_FAT	GO:0005813~centrosome	6	1.13422	0.482991	ENSMUSG00000027611, ENSMUSG00000027496, ENSMUSG00000032534, ENSMUSG00000030852, ENSMUSG00000027479, ENSMUSG00000023764	358	160	12504	1.30978	1	0.902946	99.985
GOTERM_CC_FAT	GO:0005815~microtubule organizing center	6	1.13422	0.631002	ENSMUSG00000027611, ENSMUSG00000027496, ENSMUSG00000032534, ENSMUSG00000030852, ENSMUSG00000027479, ENSMUSG00000023764	358	189	12504	1.10881	1	0.957147	99.9998
GOTERM_CC_FAT	GO:0015630~microtubule cytoskeleton	11	2.0794	0.832582	ENSMUSG00000027611, ENSMUSG00000027496, ENSMUSG00000027602, ENSMUSG00000032534, ENSMUSG00000030852, ENSMUSG00000027479, ENSMUSG00000018387, ENSMUSG00000023764, ENSMUSG00000019370, ENSMUSG00000001473, ENSMUSG00000020900	358	450	12504	0.85378	1	0.991256	100
Annotation Cluster 114	Enrichment Score: 0.2468570095513196
Category	Term	Count	%	PValue	Genes	List Total	Pop Hits	Pop Total	Fold Enrichment	Bonferroni	Benjamini	FDR
GOTERM_BP_FAT	GO:0030334~regulation of cell migration	4	0.756144	0.49455	ENSMUSG00000042429, ENSMUSG00000038894, ENSMUSG00000032011, ENSMUSG00000055723	391	92	13588	1.51095	1	0.989916	99.9991
GOTERM_BP_FAT	GO:0051270~regulation of cell motion	4	0.756144	0.596875	ENSMUSG00000042429, ENSMUSG00000038894, ENSMUSG00000032011, ENSMUSG00000055723	391	107	13588	1.29914	1	0.99529	100
GOTERM_BP_FAT	GO:0040012~regulation of locomotion	4	0.756144	0.615653	ENSMUSG00000042429, ENSMUSG00000038894, ENSMUSG00000032011, ENSMUSG00000055723	391	110	13588	1.26371	1	0.995767	100
Annotation Cluster 115	Enrichment Score: 0.24634461457242957
Category	Term	Count	%	PValue	Genes	List Total	Pop Hits	Pop Total	Fold Enrichment	Bonferroni	Benjamini	FDR
GOTERM_MF_FAT	GO:0016564~transcription repressor activity	10	1.89036	0.13263	ENSMUSG00000028800, ENSMUSG00000026628, ENSMUSG00000061436, ENSMUSG00000008136, ENSMUSG00000024803, ENSMUSG00000020473, ENSMUSG00000003032, ENSMUSG00000057604, ENSMUSG00000030967, ENSMUSG00000030067	370	211	13288	1.70206	1	0.848348	87.5911
GOTERM_BP_FAT	GO:0010605~negative regulation of macromolecule metabolic process	16	3.02457	0.487924	ENSMUSG00000024423, ENSMUSG00000003032, ENSMUSG00000020427, ENSMUSG00000020734, ENSMUSG00000038418, ENSMUSG00000027499, ENSMUSG00000019893, ENSMUSG00000028800, ENSMUSG00000061436, ENSMUSG00000035914, ENSMUSG00000031609, ENSMUSG00000006715, ENSMUSG00000057604, ENSMUSG00000025486, ENSMUSG00000030967, ENSMUSG00000030067	391	506	13588	1.09887	1	0.989703	99.9989
GOTERM_BP_FAT	GO:0045892~negative regulation of transcription, DNA-dependent	10	1.89036	0.529978	ENSMUSG00000028800, ENSMUSG00000061436, ENSMUSG00000031609, ENSMUSG00000003032, ENSMUSG00000057604, ENSMUSG00000025486, ENSMUSG00000038418, ENSMUSG00000030967, ENSMUSG00000027499, ENSMUSG00000030067	391	308	13588	1.12831	1	0.992219	99.9997
GOTERM_BP_FAT	GO:0051253~negative regulation of RNA metabolic process	10	1.89036	0.539498	ENSMUSG00000028800, ENSMUSG00000061436, ENSMUSG00000031609, ENSMUSG00000003032, ENSMUSG00000057604, ENSMUSG00000025486, ENSMUSG00000038418, ENSMUSG00000030967, ENSMUSG00000027499, ENSMUSG00000030067	391	310	13588	1.12103	1	0.99257	99.9998
GOTERM_BP_FAT	GO:0000122~negative regulation of transcription from RNA polymerase II promoter	7	1.32325	0.654897	ENSMUSG00000028800, ENSMUSG00000061436, ENSMUSG00000031609, ENSMUSG00000057604, ENSMUSG00000038418, ENSMUSG00000027499, ENSMUSG00000030067	391	231	13588	1.05309	1	0.997303	100
GOTERM_BP_FAT	GO:0010558~negative regulation of macromolecule biosynthetic process	12	2.26843	0.658824	ENSMUSG00000028800, ENSMUSG00000061436, ENSMUSG00000035914, ENSMUSG00000031609, ENSMUSG00000006715, ENSMUSG00000003032, ENSMUSG00000057604, ENSMUSG00000025486, ENSMUSG00000038418, ENSMUSG00000030967, ENSMUSG00000027499, ENSMUSG00000030067	391	418	13588	0.997663	1	0.99733	100
GOTERM_BP_FAT	GO:0031327~negative regulation of cellular biosynthetic process	12	2.26843	0.69464	ENSMUSG00000028800, ENSMUSG00000061436, ENSMUSG00000035914, ENSMUSG00000031609, ENSMUSG00000006715, ENSMUSG00000003032, ENSMUSG00000057604, ENSMUSG00000025486, ENSMUSG00000038418, ENSMUSG00000030967, ENSMUSG00000027499, ENSMUSG00000030067	391	430	13588	0.969821	1	0.998082	100
GOTERM_BP_FAT	GO:0009890~negative regulation of biosynthetic process	12	2.26843	0.706059	ENSMUSG00000028800, ENSMUSG00000061436, ENSMUSG00000035914, ENSMUSG00000031609, ENSMUSG00000006715, ENSMUSG00000003032, ENSMUSG00000057604, ENSMUSG00000025486, ENSMUSG00000038418, ENSMUSG00000030967, ENSMUSG00000027499, ENSMUSG00000030067	391	434	13588	0.960883	1	0.998313	100
GOTERM_BP_FAT	GO:0045934~negative regulation of nucleobase, nucleoside, nucleotide and nucleic acid metabolic process	11	2.0794	0.70781	ENSMUSG00000028800, ENSMUSG00000061436, ENSMUSG00000031609, ENSMUSG00000006715, ENSMUSG00000003032, ENSMUSG00000057604, ENSMUSG00000025486, ENSMUSG00000038418, ENSMUSG00000030967, ENSMUSG00000027499, ENSMUSG00000030067	391	397	13588	0.962899	1	0.998335	100
GOTERM_BP_FAT	GO:0051172~negative regulation of nitrogen compound metabolic process	11	2.0794	0.719397	ENSMUSG00000028800, ENSMUSG00000061436, ENSMUSG00000031609, ENSMUSG00000006715, ENSMUSG00000003032, ENSMUSG00000057604, ENSMUSG00000025486, ENSMUSG00000038418, ENSMUSG00000030967, ENSMUSG00000027499, ENSMUSG00000030067	391	401	13588	0.953295	1	0.998439	100
GOTERM_BP_FAT	GO:0010629~negative regulation of gene expression	11	2.0794	0.744368	ENSMUSG00000028800, ENSMUSG00000061436, ENSMUSG00000031609, ENSMUSG00000003032, ENSMUSG00000057604, ENSMUSG00000025486, ENSMUSG00000038418, ENSMUSG00000030967, ENSMUSG00000027499, ENSMUSG00000030067, ENSMUSG00000019893	391	410	13588	0.932369	1	0.998787	100
GOTERM_BP_FAT	GO:0016481~negative regulation of transcription	10	1.89036	0.745427	ENSMUSG00000028800, ENSMUSG00000061436, ENSMUSG00000031609, ENSMUSG00000003032, ENSMUSG00000057604, ENSMUSG00000025486, ENSMUSG00000038418, ENSMUSG00000030967, ENSMUSG00000027499, ENSMUSG00000030067	391	372	13588	0.934191	1	0.99879	100
Annotation Cluster 116	Enrichment Score: 0.24540428485996116
Category	Term	Count	%	PValue	Genes	List Total	Pop Hits	Pop Total	Fold Enrichment	Bonferroni	Benjamini	FDR
UP_SEQ_FEATURE	domain:SH2	4	0.756144	0.521121	ENSMUSG00000028159, ENSMUSG00000029217, ENSMUSG00000020422, ENSMUSG00000053886	490	90	16021	1.45315	1	1	99.9996
SP_PIR_KEYWORDS	SH2 domain	4	0.756144	0.541579	ENSMUSG00000028159, ENSMUSG00000029217, ENSMUSG00000020422, ENSMUSG00000053886	492	103	17854	1.40927	1	0.951881	99.998
INTERPRO	IPR000980:SH2 motif	4	0.756144	0.591743	ENSMUSG00000028159, ENSMUSG00000029217, ENSMUSG00000020422, ENSMUSG00000053886	489	111	17763	1.30901	1	0.999494	99.9999
SMART	SM00252:SH2	4	0.756144	0.624668	ENSMUSG00000028159, ENSMUSG00000029217, ENSMUSG00000020422, ENSMUSG00000053886	264	111	9131	1.24638	1	0.989033	99.9994
Annotation Cluster 117	Enrichment Score: 0.24281946136163796
Category	Term	Count	%	PValue	Genes	List Total	Pop Hits	Pop Total	Fold Enrichment	Bonferroni	Benjamini	FDR
GOTERM_BP_FAT	GO:0006887~exocytosis	5	0.94518	0.388557	ENSMUSG00000062151, ENSMUSG00000029763, ENSMUSG00000005804, ENSMUSG00000020900, ENSMUSG00000053025	391	110	13588	1.57963	1	0.977621	99.977
GOTERM_BP_FAT	GO:0046903~secretion	7	1.32325	0.612339	ENSMUSG00000042429, ENSMUSG00000027562, ENSMUSG00000062151, ENSMUSG00000029763, ENSMUSG00000005804, ENSMUSG00000020900, ENSMUSG00000053025	391	221	13588	1.10074	1	0.995774	100
GOTERM_BP_FAT	GO:0032940~secretion by cell	5	0.94518	0.785408	ENSMUSG00000062151, ENSMUSG00000029763, ENSMUSG00000005804, ENSMUSG00000020900, ENSMUSG00000053025	391	186	13588	0.934191	1	0.999314	100
Annotation Cluster 118	Enrichment Score: 0.23700648725545956
Category	Term	Count	%	PValue	Genes	List Total	Pop Hits	Pop Total	Fold Enrichment	Bonferroni	Benjamini	FDR
SP_PIR_KEYWORDS	tyrosine-protein kinase	5	0.94518	0.395975	ENSMUSG00000029217, ENSMUSG00000028630, ENSMUSG00000029231, ENSMUSG00000032899, ENSMUSG00000019893	492	116	17854	1.56416	1	0.916458	99.9091
INTERPRO	IPR008266:Tyrosine protein kinase, active site	4	0.756144	0.527619	ENSMUSG00000029217, ENSMUSG00000029231, ENSMUSG00000032899, ENSMUSG00000019893	489	101	17763	1.43862	1	0.999154	99.9992
INTERPRO	IPR001245:Tyrosine protein kinase	4	0.756144	0.666247	ENSMUSG00000029217, ENSMUSG00000029231, ENSMUSG00000032899, ENSMUSG00000019893	489	124	17763	1.17178	1	0.999839	100
GOTERM_MF_FAT	GO:0004713~protein tyrosine kinase activity	5	0.94518	0.671979	ENSMUSG00000029217, ENSMUSG00000028630, ENSMUSG00000029231, ENSMUSG00000032899, ENSMUSG00000019893	370	164	13288	1.09492	1	0.994982	100
SMART	SM00219:TyrKc	4	0.756144	0.698214	ENSMUSG00000029217, ENSMUSG00000029231, ENSMUSG00000032899, ENSMUSG00000019893	264	124	9131	1.11571	1	0.992371	100
Annotation Cluster 119	Enrichment Score: 0.23388274680833443
Category	Term	Count	%	PValue	Genes	List Total	Pop Hits	Pop Total	Fold Enrichment	Bonferroni	Benjamini	FDR
GOTERM_MF_FAT	GO:0015171~amino acid transmembrane transporter activity	3	0.567108	0.406309	ENSMUSG00000022462, ENSMUSG00000027075, ENSMUSG00000019082	370	50	13288	2.15481	1	0.964537	99.9522
GOTERM_BP_FAT	GO:0015837~amine transport	4	0.756144	0.49455	ENSMUSG00000022462, ENSMUSG00000027075, ENSMUSG00000019082, ENSMUSG00000073465, ENSMUSG00000023826	391	92	13588	1.51095	1	0.989916	99.9991
GOTERM_MF_FAT	GO:0005275~amine transmembrane transporter activity	3	0.567108	0.525702	ENSMUSG00000022462, ENSMUSG00000027075, ENSMUSG00000019082	370	63	13288	1.71017	1	0.985148	99.9982
GOTERM_BP_FAT	GO:0006865~amino acid transport	3	0.567108	0.608861	ENSMUSG00000022462, ENSMUSG00000027075, ENSMUSG00000019082	391	71	13588	1.46839	1	0.995626	100
GOTERM_BP_FAT	GO:0046942~carboxylic acid transport	3	0.567108	0.781423	ENSMUSG00000022462, ENSMUSG00000027075, ENSMUSG00000019082	391	99	13588	1.05309	1	0.999292	100
GOTERM_BP_FAT	GO:0015849~organic acid transport	3	0.567108	0.786129	ENSMUSG00000022462, ENSMUSG00000027075, ENSMUSG00000019082	391	100	13588	1.04256	1	0.999312	100
Annotation Cluster 120	Enrichment Score: 0.22904545256421402
Category	Term	Count	%	PValue	Genes	List Total	Pop Hits	Pop Total	Fold Enrichment	Bonferroni	Benjamini	FDR
KEGG_PATHWAY	mmu04620:Toll-like receptor signaling pathway	5	0.94518	0.384827	ENSMUSG00000029304, ENSMUSG00000021250, ENSMUSG00000029417, ENSMUSG00000029771, ENSMUSG00000027776	183	99	5738	1.5836	1	0.835751	99.6873
SP_PIR_KEYWORDS	cytokine	5	0.94518	0.721118	ENSMUSG00000029304, ENSMUSG00000050069, ENSMUSG00000029417, ENSMUSG00000009185, ENSMUSG00000027776	492	177	17854	1.0251	1	0.978735	100
GOTERM_MF_FAT	GO:0005125~cytokine activity	5	0.94518	0.740614	ENSMUSG00000029304, ENSMUSG00000050069, ENSMUSG00000029417, ENSMUSG00000009185, ENSMUSG00000027776	370	180	13288	0.997598	1	0.996786	100
Annotation Cluster 121	Enrichment Score: 0.22321493504867976
Category	Term	Count	%	PValue	Genes	List Total	Pop Hits	Pop Total	Fold Enrichment	Bonferroni	Benjamini	FDR
PIR_SUPERFAMILY	PIRSF002350:calmodulin	3	0.567108	0.139961	ENSMUSG00000033765, ENSMUSG00000023979, ENSMUSG00000019370	245	22	8136	4.52839	1	0.999184	86.4245
UP_SEQ_FEATURE	calcium-binding region:3	3	0.567108	0.266908	ENSMUSG00000033765, ENSMUSG00000023979, ENSMUSG00000019370	490	33	16021	2.97236	1	0.999967	99.4917
UP_SEQ_FEATURE	domain:EF-hand 3	4	0.756144	0.459226	ENSMUSG00000059741, ENSMUSG00000033765, ENSMUSG00000023979, ENSMUSG00000019370	490	82	16021	1.59492	1	1	99.9971
UP_SEQ_FEATURE	domain:EF-hand 4	3	0.567108	0.503772	ENSMUSG00000033765, ENSMUSG00000023979, ENSMUSG00000019370	490	55	16021	1.78341	1	1	99.9993
INTERPRO	IPR011992:EF-Hand type	7	1.32325	0.595363	ENSMUSG00000024065, ENSMUSG00000059741, ENSMUSG00000033765, ENSMUSG00000023979, ENSMUSG00000019370, ENSMUSG00000058297, ENSMUSG00000052374	489	227	17763	1.12016	1	0.999461	99.9999
INTERPRO	IPR018249:EF-HAND 2	6	1.13422	0.667497	ENSMUSG00000024065, ENSMUSG00000059741, ENSMUSG00000033765, ENSMUSG00000023979, ENSMUSG00000019370, ENSMUSG00000052374	489	205	17763	1.06318	1	0.999831	100
INTERPRO	IPR018248:EF hand	4	0.756144	0.706917	ENSMUSG00000033765, ENSMUSG00000023979, ENSMUSG00000019370, ENSMUSG00000052374	489	132	17763	1.10076	1	0.999907	100
UP_SEQ_FEATURE	domain:EF-hand 2	5	0.94518	0.723919	ENSMUSG00000059741, ENSMUSG00000033765, ENSMUSG00000023979, ENSMUSG00000019370, ENSMUSG00000052374	490	160	16021	1.02175	1	1	100
UP_SEQ_FEATURE	domain:EF-hand 1	5	0.94518	0.72841	ENSMUSG00000059741, ENSMUSG00000033765, ENSMUSG00000023979, ENSMUSG00000019370, ENSMUSG00000052374	490	161	16021	1.0154	1	1	100
INTERPRO	IPR002048:Calcium-binding EF-hand	4	0.756144	0.730348	ENSMUSG00000033765, ENSMUSG00000023979, ENSMUSG00000019370, ENSMUSG00000052374	489	137	17763	1.06059	1	0.999946	100
SMART	SM00054:EFh	4	0.756144	0.760344	ENSMUSG00000033765, ENSMUSG00000023979, ENSMUSG00000019370, ENSMUSG00000052374	264	137	9131	1.00984	1	0.996134	100
INTERPRO	IPR018247:EF-HAND 1	5	0.94518	0.835174	ENSMUSG00000024065, ENSMUSG00000033765, ENSMUSG00000029685, ENSMUSG00000023979, ENSMUSG00000019370	489	211	17763	0.860786	1	0.999996	100
UP_SEQ_FEATURE	calcium-binding region:2	3	0.567108	0.853434	ENSMUSG00000033765, ENSMUSG00000023979, ENSMUSG00000019370	490	110	16021	0.891707	1	1	100
UP_SEQ_FEATURE	calcium-binding region:1	3	0.567108	0.885106	ENSMUSG00000033765, ENSMUSG00000023979, ENSMUSG00000019370	490	120	16021	0.817398	1	1	100
KEGG_PATHWAY	mmu04740:Olfactory transduction	3	0.567108	1	ENSMUSG00000033765, ENSMUSG00000023979, ENSMUSG00000019370	183	960	5738	0.097985	1	1	100
Annotation Cluster 122	Enrichment Score: 0.22302366842991092
Category	Term	Count	%	PValue	Genes	List Total	Pop Hits	Pop Total	Fold Enrichment	Bonferroni	Benjamini	FDR
SP_PIR_KEYWORDS	cleavage on pair of basic residues	9	1.70132	0.338953	ENSMUSG00000031994, ENSMUSG00000068747, ENSMUSG00000000305, ENSMUSG00000048583, ENSMUSG00000056978, ENSMUSG00000042254, ENSMUSG00000049313, ENSMUSG00000031841, ENSMUSG00000037010	492	238	17854	1.37226	1	0.886497	99.6817
SP_PIR_KEYWORDS	hormone	3	0.567108	0.765417	ENSMUSG00000048583, ENSMUSG00000056978, ENSMUSG00000037010	492	100	17854	1.08866	1	0.985604	100
GOTERM_MF_FAT	GO:0005179~hormone activity	3	0.567108	0.825832	ENSMUSG00000048583, ENSMUSG00000056978, ENSMUSG00000037010	370	113	13288	0.953456	1	0.999057	100
Annotation Cluster 123	Enrichment Score: 0.2218132543463185
Category	Term	Count	%	PValue	Genes	List Total	Pop Hits	Pop Total	Fold Enrichment	Bonferroni	Benjamini	FDR
UP_SEQ_FEATURE	domain:C2 1	3	0.567108	0.522902	ENSMUSG00000062151, ENSMUSG00000049303, ENSMUSG00000033788	490	57	16021	1.72084	1	1	99.9997
UP_SEQ_FEATURE	domain:C2 2	3	0.567108	0.522902	ENSMUSG00000062151, ENSMUSG00000049303, ENSMUSG00000033788	490	57	16021	1.72084	1	1	99.9997
INTERPRO	IPR018029:C2 membrane targeting protein	4	0.756144	0.560386	ENSMUSG00000062151, ENSMUSG00000050211, ENSMUSG00000049303, ENSMUSG00000033788	489	106	17763	1.37076	1	0.999372	99.9997
INTERPRO	IPR000008:C2 calcium-dependent membrane targeting	4	0.756144	0.697119	ENSMUSG00000062151, ENSMUSG00000050211, ENSMUSG00000049303, ENSMUSG00000033788	489	130	17763	1.1177	1	0.999897	100
SMART	SM00239:C2	4	0.756144	0.72828	ENSMUSG00000062151, ENSMUSG00000050211, ENSMUSG00000049303, ENSMUSG00000033788	264	130	9131	1.06422	1	0.994385	100
Annotation Cluster 124	Enrichment Score: 0.2209601392204222
Category	Term	Count	%	PValue	Genes	List Total	Pop Hits	Pop Total	Fold Enrichment	Bonferroni	Benjamini	FDR
GOTERM_MF_FAT	GO:0046872~metal ion binding	111	20.983	0.378998	ENSMUSG00000055044, ENSMUSG00000016386, ENSMUSG00000020473, ENSMUSG00000038244, ENSMUSG00000038418, ENSMUSG00000030730, ENSMUSG00000019370, ENSMUSG00000021456, ENSMUSG00000023979, ENSMUSG00000035105, ENSMUSG00000056427, ENSMUSG00000001909, ENSMUSG00000025486, ENSMUSG00000031448, ENSMUSG00000030067, ENSMUSG00000022462, ENSMUSG00000023826, ENSMUSG00000033765, ENSMUSG00000029994, ENSMUSG00000031708,…	370	3850	13288	1.03543	1	0.960555	99.9076
GOTERM_MF_FAT	GO:0043167~ion binding	113	21.3611	0.394476	ENSMUSG00000055044, ENSMUSG00000016386, ENSMUSG00000020473, ENSMUSG00000038244, ENSMUSG00000038418, ENSMUSG00000030730, ENSMUSG00000019370, ENSMUSG00000021456, ENSMUSG00000023979, ENSMUSG00000035105, ENSMUSG00000056427, ENSMUSG00000001909, ENSMUSG00000025486, ENSMUSG00000031448, ENSMUSG00000030067, ENSMUSG00000022462, ENSMUSG00000023826, ENSMUSG00000033765, ENSMUSG00000029994, ENSMUSG00000031708,…	370	3934	13288	1.03158	1	0.964026	99.9362
GOTERM_MF_FAT	GO:0043169~cation binding	111	20.983	0.422761	ENSMUSG00000055044, ENSMUSG00000016386, ENSMUSG00000020473, ENSMUSG00000038244, ENSMUSG00000038418, ENSMUSG00000030730, ENSMUSG00000019370, ENSMUSG00000021456, ENSMUSG00000023979, ENSMUSG00000035105, ENSMUSG00000056427, ENSMUSG00000001909, ENSMUSG00000025486, ENSMUSG00000031448, ENSMUSG00000030067, ENSMUSG00000022462, ENSMUSG00000023826, ENSMUSG00000033765, ENSMUSG00000029994, ENSMUSG00000031708,…	370	3885	13288	1.0261	1	0.967997	99.9684
SP_PIR_KEYWORDS	metal-binding	74	13.9887	0.558514	ENSMUSG00000052949, ENSMUSG00000055044, ENSMUSG00000016386, ENSMUSG00000038244, ENSMUSG00000003032, ENSMUSG00000025754, ENSMUSG00000038418, ENSMUSG00000030730, ENSMUSG00000074656, ENSMUSG00000021456, ENSMUSG00000019920, ENSMUSG00000031740, ENSMUSG00000057719, ENSMUSG00000035105, ENSMUSG00000043099, ENSMUSG00000031609, ENSMUSG00000001909, ENSMUSG00000025486, ENSMUSG00000030067, ENSMUSG00000030703,…	492	2682	17854	1.00125	1	0.950237	99.9988
GOTERM_MF_FAT	GO:0046914~transition metal ion binding	68	12.8544	0.783022	ENSMUSG00000052949, ENSMUSG00000055044, ENSMUSG00000016386, ENSMUSG00000020473, ENSMUSG00000038244, ENSMUSG00000003032, ENSMUSG00000025754, ENSMUSG00000038418, ENSMUSG00000074656, ENSMUSG00000019920, ENSMUSG00000031740, ENSMUSG00000057719, ENSMUSG00000035105, ENSMUSG00000043099, ENSMUSG00000001909, ENSMUSG00000025486, ENSMUSG00000030067, ENSMUSG00000073465, ENSMUSG00000023826, ENSMUSG00000024294,…	370	2608	13288	0.936395	1	0.998345	100
GOTERM_MF_FAT	GO:0008270~zinc ion binding	53	10.0189	0.842829	ENSMUSG00000052949, ENSMUSG00000055044, ENSMUSG00000020473, ENSMUSG00000038244, ENSMUSG00000003032, ENSMUSG00000025754, ENSMUSG00000074656, ENSMUSG00000038418, ENSMUSG00000019920, ENSMUSG00000031740, ENSMUSG00000057719, ENSMUSG00000043099, ENSMUSG00000001909, ENSMUSG00000025486, ENSMUSG00000030067, ENSMUSG00000073465, ENSMUSG00000023826, ENSMUSG00000024294, ENSMUSG00000054191, ENSMUSG00000044968,…	370	2105	13288	0.904236	1	0.999307	100
SP_PIR_KEYWORDS	zinc-finger	29	5.48204	0.847597	ENSMUSG00000052949, ENSMUSG00000008136, ENSMUSG00000003032, ENSMUSG00000038418, ENSMUSG00000074656, ENSMUSG00000008348, ENSMUSG00000022383, ENSMUSG00000057719, ENSMUSG00000043099, ENSMUSG00000031609, ENSMUSG00000029217, ENSMUSG00000046668, ENSMUSG00000006587, ENSMUSG00000001909, ENSMUSG00000030967, ENSMUSG00000030067, ENSMUSG00000073465, ENSMUSG00000023826, ENSMUSG00000024294, ENSMUSG00000054191,…	492	1204	17854	0.874061	1	0.993792	100
SP_PIR_KEYWORDS	zinc	46	8.69565	0.864629	ENSMUSG00000052949, ENSMUSG00000031994, ENSMUSG00000055044, ENSMUSG00000008136, ENSMUSG00000038244, ENSMUSG00000003032, ENSMUSG00000025754, ENSMUSG00000038418, ENSMUSG00000074656, ENSMUSG00000019920, ENSMUSG00000031740, ENSMUSG00000008348, ENSMUSG00000057719, ENSMUSG00000022383, ENSMUSG00000043099, ENSMUSG00000031609, ENSMUSG00000029217, ENSMUSG00000027076, ENSMUSG00000046668, ENSMUSG00000006587,…	492	1886	17854	0.885088	1	0.99421	100
Annotation Cluster 125	Enrichment Score: 0.21962199626632517
Category	Term	Count	%	PValue	Genes	List Total	Pop Hits	Pop Total	Fold Enrichment	Bonferroni	Benjamini	FDR
INTERPRO	IPR000372:Leucine-rich repeat, cysteine-rich flanking region, N-terminal	5	0.94518	0.252601	ENSMUSG00000045776, ENSMUSG00000031375, ENSMUSG00000056427, ENSMUSG00000040485, ENSMUSG00000045045	489	93	17763	1.95297	1	0.978953	98.9413
SMART	SM00013:LRRNT	5	0.94518	0.279753	ENSMUSG00000045776, ENSMUSG00000031375, ENSMUSG00000056427, ENSMUSG00000040485, ENSMUSG00000045045	264	93	9131	1.85952	1	0.890165	98.2102
INTERPRO	IPR003591:Leucine-rich repeat, typical subtype	6	1.13422	0.281319	ENSMUSG00000045776, ENSMUSG00000031375, ENSMUSG00000056427, ENSMUSG00000015980, ENSMUSG00000032495, ENSMUSG00000045045	489	129	17763	1.68954	1	0.984975	99.4259
SMART	SM00369:LRR_TYP	6	1.13422	0.314526	ENSMUSG00000045776, ENSMUSG00000031375, ENSMUSG00000056427, ENSMUSG00000015980, ENSMUSG00000032495, ENSMUSG00000045045	264	129	9131	1.6087	1	0.913507	99.0243
INTERPRO	IPR001611:Leucine-rich repeat	7	1.32325	0.485352	ENSMUSG00000045776, ENSMUSG00000031375, ENSMUSG00000056427, ENSMUSG00000015980, ENSMUSG00000040485, ENSMUSG00000032495, ENSMUSG00000045045	489	202	17763	1.25879	1	0.998549	99.9969
INTERPRO	IPR000483:Cysteine-rich flanking region, C-terminal	3	0.567108	0.669411	ENSMUSG00000045776, ENSMUSG00000056427, ENSMUSG00000045045	489	83	17763	1.31296	1	0.999826	100
UP_SEQ_FEATURE	repeat:LRR 4	7	1.32325	0.67097	ENSMUSG00000045776, ENSMUSG00000031375, ENSMUSG00000056427, ENSMUSG00000015980, ENSMUSG00000040485, ENSMUSG00000032495, ENSMUSG00000045045	490	221	16021	1.03562	1	1	100
SMART	SM00082:LRRCT	3	0.567108	0.695335	ENSMUSG00000045776, ENSMUSG00000056427, ENSMUSG00000045045	264	83	9131	1.25014	1	0.992933	100
UP_SEQ_FEATURE	repeat:LRR 5	6	1.13422	0.746327	ENSMUSG00000045776, ENSMUSG00000031375, ENSMUSG00000056427, ENSMUSG00000040485, ENSMUSG00000032495, ENSMUSG00000045045	490	203	16021	0.966382	1	1	100
UP_SEQ_FEATURE	repeat:LRR 3	7	1.32325	0.762469	ENSMUSG00000045776, ENSMUSG00000031375, ENSMUSG00000056427, ENSMUSG00000015980, ENSMUSG00000040485, ENSMUSG00000032495, ENSMUSG00000045045	490	245	16021	0.934169	1	1	100
SP_PIR_KEYWORDS	leucine-rich repeat	7	1.32325	0.771295	ENSMUSG00000045776, ENSMUSG00000031375, ENSMUSG00000056427, ENSMUSG00000015980, ENSMUSG00000040485, ENSMUSG00000032495, ENSMUSG00000045045	492	275	17854	0.92371	1	0.985752	100
UP_SEQ_FEATURE	repeat:LRR 2	7	1.32325	0.825903	ENSMUSG00000045776, ENSMUSG00000031375, ENSMUSG00000056427, ENSMUSG00000015980, ENSMUSG00000040485, ENSMUSG00000032495, ENSMUSG00000045045	490	266	16021	0.860419	1	1	100
UP_SEQ_FEATURE	repeat:LRR 1	7	1.32325	0.825903	ENSMUSG00000045776, ENSMUSG00000031375, ENSMUSG00000056427, ENSMUSG00000015980, ENSMUSG00000040485, ENSMUSG00000032495, ENSMUSG00000045045	490	266	16021	0.860419	1	1	100
UP_SEQ_FEATURE	repeat:LRR 7	4	0.756144	0.862086	ENSMUSG00000031375, ENSMUSG00000056427, ENSMUSG00000032495, ENSMUSG00000045045	490	157	16021	0.833017	1	1	100
UP_SEQ_FEATURE	repeat:LRR 9	3	0.567108	0.890628	ENSMUSG00000031375, ENSMUSG00000056427, ENSMUSG00000032495	490	122	16021	0.803998	1	1	100
UP_SEQ_FEATURE	repeat:LRR 8	3	0.567108	0.916838	ENSMUSG00000031375, ENSMUSG00000056427, ENSMUSG00000032495	490	133	16021	0.737502	1	1	100
UP_SEQ_FEATURE	repeat:LRR 6	4	0.756144	0.924579	ENSMUSG00000031375, ENSMUSG00000056427, ENSMUSG00000032495, ENSMUSG00000045045	490	185	16021	0.706939	1	1	100
Annotation Cluster 126	Enrichment Score: 0.21859418556109142
Category	Term	Count	%	PValue	Genes	List Total	Pop Hits	Pop Total	Fold Enrichment	Bonferroni	Benjamini	FDR
GOTERM_BP_FAT	GO:0051129~negative regulation of cellular component organization	4	0.756144	0.501775	ENSMUSG00000027479, ENSMUSG00000034509, ENSMUSG00000032011, ENSMUSG00000025432	391	93	13588	1.49471	1	0.990532	99.9993
GOTERM_BP_FAT	GO:0010639~negative regulation of organelle organization	3	0.567108	0.534972	ENSMUSG00000027479, ENSMUSG00000034509, ENSMUSG00000025432	391	62	13588	1.68154	1	0.992356	99.9998
GOTERM_BP_FAT	GO:0033043~regulation of organelle organization	4	0.756144	0.822958	ENSMUSG00000056367, ENSMUSG00000027479, ENSMUSG00000034509, ENSMUSG00000025432	391	154	13588	0.902647	1	0.999654	100
Annotation Cluster 127	Enrichment Score: 0.21295688860019213
Category	Term	Count	%	PValue	Genes	List Total	Pop Hits	Pop Total	Fold Enrichment	Bonferroni	Benjamini	FDR
GOTERM_BP_FAT	GO:0010876~lipid localization	5	0.94518	0.503079	ENSMUSG00000024413, ENSMUSG00000024526, ENSMUSG00000029822, ENSMUSG00000046808, ENSMUSG00000049313	391	128	13588	1.3575	1	0.990538	99.9993
GOTERM_BP_FAT	GO:0006869~lipid transport	4	0.756144	0.668377	ENSMUSG00000024413, ENSMUSG00000029822, ENSMUSG00000046808, ENSMUSG00000049313	391	119	13588	1.16813	1	0.997547	100
GOTERM_BP_FAT	GO:0008202~steroid metabolic process	5	0.94518	0.68308	ENSMUSG00000024413, ENSMUSG00000031708, ENSMUSG00000002588, ENSMUSG00000029822, ENSMUSG00000049313	391	161	13588	1.07925	1	0.997976	100
Annotation Cluster 128	Enrichment Score: 0.21005250742014547
Category	Term	Count	%	PValue	Genes	List Total	Pop Hits	Pop Total	Fold Enrichment	Bonferroni	Benjamini	FDR
GOTERM_MF_FAT	GO:0004857~enzyme inhibitor activity	9	1.70132	0.363806	ENSMUSG00000031628, ENSMUSG00000002289, ENSMUSG00000048126, ENSMUSG00000022490, ENSMUSG00000070436, ENSMUSG00000027499, ENSMUSG00000037411, ENSMUSG00000074874, ENSMUSG00000021585	370	243	13288	1.33013	1	0.958519	99.8683
GOTERM_MF_FAT	GO:0004866~endopeptidase inhibitor activity	5	0.94518	0.657814	ENSMUSG00000048126, ENSMUSG00000070436, ENSMUSG00000037411, ENSMUSG00000074874, ENSMUSG00000021585	370	161	13288	1.11533	1	0.994373	100
GOTERM_MF_FAT	GO:0030414~peptidase inhibitor activity	5	0.94518	0.724546	ENSMUSG00000048126, ENSMUSG00000070436, ENSMUSG00000037411, ENSMUSG00000074874, ENSMUSG00000021585	370	176	13288	1.02027	1	0.996017	100
GOTERM_MF_FAT	GO:0004867~serine-type endopeptidase inhibitor activity	3	0.567108	0.833204	ENSMUSG00000048126, ENSMUSG00000070436, ENSMUSG00000037411	370	115	13288	0.936874	1	0.999166	100
Annotation Cluster 129	Enrichment Score: 0.20945523291100712
Category	Term	Count	%	PValue	Genes	List Total	Pop Hits	Pop Total	Fold Enrichment	Bonferroni	Benjamini	FDR
INTERPRO	IPR013105:Tetratricopeptide TPR2	3	0.567108	0.149603	ENSMUSG00000042734, ENSMUSG00000036019, ENSMUSG00000031637	489	25	17763	4.35902	1	0.942242	92.045
SP_PIR_KEYWORDS	tpr repeat	5	0.94518	0.545414	ENSMUSG00000042734, ENSMUSG00000051747, ENSMUSG00000029472, ENSMUSG00000036019, ENSMUSG00000031637	492	141	17854	1.28683	1	0.951992	99.9982
INTERPRO	IPR011990:Tetratricopeptide-like helical	5	0.94518	0.59364	ENSMUSG00000027438, ENSMUSG00000042734, ENSMUSG00000029472, ENSMUSG00000036019, ENSMUSG00000031637	489	150	17763	1.21084	1	0.999479	99.9999
UP_SEQ_FEATURE	repeat:TPR 3	4	0.756144	0.702973	ENSMUSG00000042734, ENSMUSG00000051747, ENSMUSG00000029472, ENSMUSG00000036019	490	118	16021	1.10834	1	1	100
UP_SEQ_FEATURE	repeat:TPR 4	3	0.567108	0.718828	ENSMUSG00000051747, ENSMUSG00000029472, ENSMUSG00000036019	490	82	16021	1.19619	1	1	100
UP_SEQ_FEATURE	repeat:TPR 1	4	0.756144	0.762872	ENSMUSG00000042734, ENSMUSG00000051747, ENSMUSG00000029472, ENSMUSG00000036019	490	130	16021	1.00603	1	1	100
UP_SEQ_FEATURE	repeat:TPR 2	4	0.756144	0.762872	ENSMUSG00000042734, ENSMUSG00000051747, ENSMUSG00000029472, ENSMUSG00000036019	490	130	16021	1.00603	1	1	100
INTERPRO	IPR019734:Tetratricopeptide repeat	3	0.567108	0.817059	ENSMUSG00000042734, ENSMUSG00000036019, ENSMUSG00000031637	489	112	17763	0.972995	1	0.999994	100
INTERPRO	IPR013026:Tetratricopeptide region	3	0.567108	0.824669	ENSMUSG00000042734, ENSMUSG00000036019, ENSMUSG00000031637	489	114	17763	0.955925	1	0.999995	100
SMART	SM00028:TPR	3	0.567108	0.838029	ENSMUSG00000042734, ENSMUSG00000036019, ENSMUSG00000031637	264	112	9131	0.926441	1	0.998689	100
Annotation Cluster 130	Enrichment Score: 0.20877821416730857
Category	Term	Count	%	PValue	Genes	List Total	Pop Hits	Pop Total	Fold Enrichment	Bonferroni	Benjamini	FDR
GOTERM_MF_FAT	GO:0005506~iron ion binding	11	2.0794	0.484976	ENSMUSG00000069919, ENSMUSG00000018893, ENSMUSG00000024987, ENSMUSG00000035105, ENSMUSG00000032374, ENSMUSG00000031708, ENSMUSG00000063415, ENSMUSG00000061126, ENSMUSG00000001348, ENSMUSG00000032554, ENSMUSG00000069917, ENSMUSG00000040046	370	343	13288	1.15175	1	0.980547	99.9941
SP_PIR_KEYWORDS	iron	10	1.89036	0.526906	ENSMUSG00000069919, ENSMUSG00000018893, ENSMUSG00000024987, ENSMUSG00000035105, ENSMUSG00000032374, ENSMUSG00000063415, ENSMUSG00000061126, ENSMUSG00000001348, ENSMUSG00000032554, ENSMUSG00000069917, ENSMUSG00000040046	492	321	17854	1.13049	1	0.953334	99.9969
SP_PIR_KEYWORDS	heme	5	0.94518	0.551013	ENSMUSG00000069919, ENSMUSG00000018893, ENSMUSG00000024987, ENSMUSG00000063415, ENSMUSG00000061126, ENSMUSG00000069917	492	142	17854	1.27777	1	0.949971	99.9985
GOTERM_MF_FAT	GO:0020037~heme binding	5	0.94518	0.570095	ENSMUSG00000069919, ENSMUSG00000018893, ENSMUSG00000024987, ENSMUSG00000063415, ENSMUSG00000061126, ENSMUSG00000069917	370	144	13288	1.247	1	0.988859	99.9996
GOTERM_MF_FAT	GO:0046906~tetrapyrrole binding	5	0.94518	0.607706	ENSMUSG00000069919, ENSMUSG00000018893, ENSMUSG00000024987, ENSMUSG00000063415, ENSMUSG00000061126, ENSMUSG00000069917	370	151	13288	1.18919	1	0.991454	99.9999
INTERPRO	IPR017973:Cytochrome P450, C-terminal region	3	0.567108	0.656321	ENSMUSG00000024987, ENSMUSG00000063415, ENSMUSG00000061126	489	81	17763	1.34538	1	0.999811	100
INTERPRO	IPR001128:Cytochrome P450	3	0.567108	0.694379	ENSMUSG00000024987, ENSMUSG00000063415, ENSMUSG00000061126	489	87	17763	1.25259	1	0.999898	100
INTERPRO	IPR017972:Cytochrome P450, conserved site	3	0.567108	0.706269	ENSMUSG00000024987, ENSMUSG00000063415, ENSMUSG00000061126	489	89	17763	1.22444	1	0.999912	100
COG_ONTOLOGY	Secondary metabolites biosynthesis, transport, and catabolism	3	0.567108	0.841505	ENSMUSG00000024987, ENSMUSG00000063415, ENSMUSG00000061126	61	109	2040	0.920439	1	0.996019	99.9997
Annotation Cluster 131	Enrichment Score: 0.20756776930408855
Category	Term	Count	%	PValue	Genes	List Total	Pop Hits	Pop Total	Fold Enrichment	Bonferroni	Benjamini	FDR
INTERPRO	IPR001452:Src homology-3 domain	7	1.32325	0.528561	ENSMUSG00000031442, ENSMUSG00000057719, ENSMUSG00000029217, ENSMUSG00000040990, ENSMUSG00000027223, ENSMUSG00000015766, ENSMUSG00000059182	489	211	17763	1.2051	1	0.999041	99.9992
SMART	SM00326:SH3	7	1.32325	0.57115	ENSMUSG00000031442, ENSMUSG00000057719, ENSMUSG00000029217, ENSMUSG00000040990, ENSMUSG00000027223, ENSMUSG00000015766, ENSMUSG00000059182	264	211	9131	1.14744	1	0.985495	99.9969
SP_PIR_KEYWORDS	sh3 domain	6	1.13422	0.664175	ENSMUSG00000031442, ENSMUSG00000029217, ENSMUSG00000040990, ENSMUSG00000027223, ENSMUSG00000015766, ENSMUSG00000059182	492	204	17854	1.06731	1	0.970042	100
UP_SEQ_FEATURE	domain:SH3	5	0.94518	0.737228	ENSMUSG00000031442, ENSMUSG00000029217, ENSMUSG00000027223, ENSMUSG00000015766, ENSMUSG00000059182	490	163	16021	1.00294	1	1	100
Annotation Cluster 132	Enrichment Score: 0.19982400850234106
Category	Term	Count	%	PValue	Genes	List Total	Pop Hits	Pop Total	Fold Enrichment	Bonferroni	Benjamini	FDR
GOTERM_BP_FAT	GO:0015674~di-, tri-valent inorganic cation transport	6	1.13422	0.493057	ENSMUSG00000031708, ENSMUSG00000048376, ENSMUSG00000028392, ENSMUSG00000020722, ENSMUSG00000030730, ENSMUSG00000032554	391	161	13588	1.2951	1	0.989885	99.9991
SP_PIR_KEYWORDS	calcium transport	3	0.567108	0.577455	ENSMUSG00000028392, ENSMUSG00000020722, ENSMUSG00000030730	492	70	17854	1.55523	1	0.951149	99.9994
GOTERM_BP_FAT	GO:0006816~calcium ion transport	4	0.756144	0.679349	ENSMUSG00000048376, ENSMUSG00000028392, ENSMUSG00000020722, ENSMUSG00000030730	391	121	13588	1.14882	1	0.997882	100
GOTERM_BP_FAT	GO:0030001~metal ion transport	11	2.0794	0.820722	ENSMUSG00000022462, ENSMUSG00000047298, ENSMUSG00000037610, ENSMUSG00000031708, ENSMUSG00000048376, ENSMUSG00000028392, ENSMUSG00000030499, ENSMUSG00000020722, ENSMUSG00000028420, ENSMUSG00000030730, ENSMUSG00000032554	391	442	13588	0.864867	1	0.999648	100
Annotation Cluster 133	Enrichment Score: 0.19378305758969
Category	Term	Count	%	PValue	Genes	List Total	Pop Hits	Pop Total	Fold Enrichment	Bonferroni	Benjamini	FDR
GOTERM_BP_FAT	GO:0001892~embryonic placenta development	3	0.567108	0.526194	ENSMUSG00000028195, ENSMUSG00000021255, ENSMUSG00000052837	391	61	13588	1.70911	1	0.992212	99.9997
GOTERM_BP_FAT	GO:0048568~embryonic organ development	7	1.32325	0.69447	ENSMUSG00000074622, ENSMUSG00000028195, ENSMUSG00000023951, ENSMUSG00000025408, ENSMUSG00000054191, ENSMUSG00000021255, ENSMUSG00000052837	391	241	13588	1.00939	1	0.998111	100
GOTERM_BP_FAT	GO:0001890~placenta development	3	0.567108	0.717549	ENSMUSG00000028195, ENSMUSG00000021255, ENSMUSG00000052837	391	87	13588	1.19834	1	0.998415	100
Annotation Cluster 134	Enrichment Score: 0.19076414722596757
Category	Term	Count	%	PValue	Genes	List Total	Pop Hits	Pop Total	Fold Enrichment	Bonferroni	Benjamini	FDR
GOTERM_MF_FAT	GO:0003735~structural constituent of ribosome	6	1.13422	0.409553	ENSMUSG00000008348, ENSMUSG00000060938, ENSMUSG00000067274, ENSMUSG00000025794, ENSMUSG00000037531, ENSMUSG00000032563	370	151	13288	1.42703	1	0.964452	99.9559
SP_PIR_KEYWORDS	ribosomal protein	6	1.13422	0.538928	ENSMUSG00000008348, ENSMUSG00000060938, ENSMUSG00000067274, ENSMUSG00000025794, ENSMUSG00000037531, ENSMUSG00000032563	492	177	17854	1.23012	1	0.952264	99.9979
KEGG_PATHWAY	mmu03010:Ribosome	4	0.756144	0.540628	ENSMUSG00000008348, ENSMUSG00000060938, ENSMUSG00000067274, ENSMUSG00000025794	183	89	5738	1.40922	1	0.909272	99.9902
GOTERM_CC_FAT	GO:0005840~ribosome	6	1.13422	0.644783	ENSMUSG00000008348, ENSMUSG00000060938, ENSMUSG00000067274, ENSMUSG00000025794, ENSMUSG00000037531, ENSMUSG00000032563	358	192	12504	1.09148	1	0.960672	99.9999
GOTERM_BP_FAT	GO:0006412~translation	9	1.70132	0.700481	ENSMUSG00000020459, ENSMUSG00000008348, ENSMUSG00000060938, ENSMUSG00000067274, ENSMUSG00000025794, ENSMUSG00000037531, ENSMUSG00000027236, ENSMUSG00000074656, ENSMUSG00000032563	391	319	13588	0.980462	1	0.998204	100
SP_PIR_KEYWORDS	ribonucleoprotein	6	1.13422	0.859474	ENSMUSG00000008348, ENSMUSG00000060938, ENSMUSG00000067274, ENSMUSG00000025794, ENSMUSG00000037531, ENSMUSG00000032563	492	266	17854	0.81854	1	0.994043	100
GOTERM_CC_FAT	GO:0030529~ribonucleoprotein complex	6	1.13422	0.9974	ENSMUSG00000008348, ENSMUSG00000060938, ENSMUSG00000067274, ENSMUSG00000025794, ENSMUSG00000037531, ENSMUSG00000032563	358	462	12504	0.453602	1	0.999998	100
Annotation Cluster 135	Enrichment Score: 0.18784218507935857
Category	Term	Count	%	PValue	Genes	List Total	Pop Hits	Pop Total	Fold Enrichment	Bonferroni	Benjamini	FDR
GOTERM_BP_FAT	GO:0001838~embryonic epithelial tube formation	3	0.567108	0.461713	ENSMUSG00000024294, ENSMUSG00000036856, ENSMUSG00000031523	391	54	13588	1.93066	1	0.986844	99.9974
GOTERM_BP_FAT	GO:0035148~tube lumen formation	3	0.567108	0.508306	ENSMUSG00000024294, ENSMUSG00000036856, ENSMUSG00000031523	391	59	13588	1.76705	1	0.991031	99.9994
GOTERM_BP_FAT	GO:0048729~tissue morphogenesis	8	1.51229	0.531612	ENSMUSG00000024294, ENSMUSG00000027562, ENSMUSG00000003032, ENSMUSG00000068614, ENSMUSG00000036856, ENSMUSG00000026418, ENSMUSG00000038210, ENSMUSG00000031523	391	238	13588	1.16813	1	0.99213	99.9998
GOTERM_BP_FAT	GO:0035239~tube morphogenesis	6	1.13422	0.546594	ENSMUSG00000023951, ENSMUSG00000024294, ENSMUSG00000050953, ENSMUSG00000036856, ENSMUSG00000038210, ENSMUSG00000031523	391	171	13588	1.21937	1	0.992914	99.9999
GOTERM_BP_FAT	GO:0060562~epithelial tube morphogenesis	4	0.756144	0.62178	ENSMUSG00000024294, ENSMUSG00000036856, ENSMUSG00000038210, ENSMUSG00000031523	391	111	13588	1.25232	1	0.996004	100
GOTERM_BP_FAT	GO:0016331~morphogenesis of embryonic epithelium	3	0.567108	0.659916	ENSMUSG00000024294, ENSMUSG00000036856, ENSMUSG00000031523	391	78	13588	1.33661	1	0.99733	100
GOTERM_BP_FAT	GO:0060429~epithelium development	8	1.51229	0.664431	ENSMUSG00000031628, ENSMUSG00000023951, ENSMUSG00000024294, ENSMUSG00000050953, ENSMUSG00000027562, ENSMUSG00000036856, ENSMUSG00000038210, ENSMUSG00000031523	391	271	13588	1.02589	1	0.997429	100
GOTERM_BP_FAT	GO:0030855~epithelial cell differentiation	4	0.756144	0.690051	ENSMUSG00000031628, ENSMUSG00000023951, ENSMUSG00000050953, ENSMUSG00000036856	391	123	13588	1.13014	1	0.998068	100
GOTERM_BP_FAT	GO:0002009~morphogenesis of an epithelium	5	0.94518	0.735935	ENSMUSG00000024294, ENSMUSG00000027562, ENSMUSG00000036856, ENSMUSG00000038210, ENSMUSG00000031523	391	173	13588	1.00439	1	0.998674	100
GOTERM_BP_FAT	GO:0048754~branching morphogenesis of a tube	3	0.567108	0.751242	ENSMUSG00000023951, ENSMUSG00000036856, ENSMUSG00000038210	391	93	13588	1.12103	1	0.9989	100
GOTERM_BP_FAT	GO:0001763~morphogenesis of a branching structure	3	0.567108	0.877973	ENSMUSG00000023951, ENSMUSG00000036856, ENSMUSG00000038210	391	125	13588	0.834046	1	0.999899	100
GOTERM_BP_FAT	GO:0048598~embryonic morphogenesis	8	1.51229	0.894499	ENSMUSG00000074622, ENSMUSG00000028195, ENSMUSG00000024294, ENSMUSG00000021255, ENSMUSG00000063415, ENSMUSG00000036856, ENSMUSG00000038210, ENSMUSG00000031523	391	359	13588	0.774416	1	0.999943	100
Annotation Cluster 136	Enrichment Score: 0.1873042750419304
Category	Term	Count	%	PValue	Genes	List Total	Pop Hits	Pop Total	Fold Enrichment	Bonferroni	Benjamini	FDR
GOTERM_BP_FAT	GO:0009628~response to abiotic stimulus	9	1.70132	0.423855	ENSMUSG00000031628, ENSMUSG00000030218, ENSMUSG00000018909, ENSMUSG00000032060, ENSMUSG00000003549, ENSMUSG00000006221, ENSMUSG00000004951, ENSMUSG00000023979, ENSMUSG00000007033	391	251	13588	1.24608	1	0.981819	99.9917
GOTERM_BP_FAT	GO:0009416~response to light stimulus	4	0.756144	0.537083	ENSMUSG00000031628, ENSMUSG00000018909, ENSMUSG00000003549, ENSMUSG00000023979	391	98	13588	1.41845	1	0.992448	99.9998
GOTERM_BP_FAT	GO:0009314~response to radiation	4	0.756144	0.782572	ENSMUSG00000031628, ENSMUSG00000018909, ENSMUSG00000003549, ENSMUSG00000023979	391	143	13588	0.972082	1	0.999297	100
GOTERM_BP_FAT	GO:0007600~sensory perception	7	1.32325	1	ENSMUSG00000031628, ENSMUSG00000062878, ENSMUSG00000047298, ENSMUSG00000024330, ENSMUSG00000018909, ENSMUSG00000002058, ENSMUSG00000023979	391	1402	13588	0.173512	1	1	100
Annotation Cluster 137	Enrichment Score: 0.18095151713502114
Category	Term	Count	%	PValue	Genes	List Total	Pop Hits	Pop Total	Fold Enrichment	Bonferroni	Benjamini	FDR
INTERPRO	IPR001478:PDZ/DHR/GLGF	5	0.94518	0.583015	ENSMUSG00000029228, ENSMUSG00000055044, ENSMUSG00000037406, ENSMUSG00000020546, ENSMUSG00000006205	489	148	17763	1.2272	1	0.999474	99.9999
SMART	SM00228:PDZ	5	0.94518	0.621346	ENSMUSG00000029228, ENSMUSG00000055044, ENSMUSG00000037406, ENSMUSG00000020546, ENSMUSG00000006205	264	148	9131	1.16848	1	0.989879	99.9993
UP_SEQ_FEATURE	domain:PDZ	3	0.567108	0.79092	ENSMUSG00000055044, ENSMUSG00000020546, ENSMUSG00000006205	490	95	16021	1.0325	1	1	100
Annotation Cluster 138	Enrichment Score: 0.17804497489250706
Category	Term	Count	%	PValue	Genes	List Total	Pop Hits	Pop Total	Fold Enrichment	Bonferroni	Benjamini	FDR
GOTERM_BP_FAT	GO:0046546~development of primary male sexual characteristics	3	0.567108	0.452088	ENSMUSG00000036856, ENSMUSG00000029231, ENSMUSG00000003549	391	53	13588	1.96709	1	0.985344	99.9965
GOTERM_BP_FAT	GO:0046661~male sex differentiation	3	0.567108	0.489984	ENSMUSG00000036856, ENSMUSG00000029231, ENSMUSG00000003549	391	57	13588	1.82905	1	0.989811	99.999
GOTERM_BP_FAT	GO:0045137~development of primary sexual characteristics	4	0.756144	0.577509	ENSMUSG00000023951, ENSMUSG00000036856, ENSMUSG00000029231, ENSMUSG00000003549	391	104	13588	1.33661	1	0.994471	100
GOTERM_BP_FAT	GO:0008406~gonad development	3	0.567108	0.723419	ENSMUSG00000023951, ENSMUSG00000036856, ENSMUSG00000003549	391	88	13588	1.18472	1	0.99847	100
GOTERM_BP_FAT	GO:0007548~sex differentiation	4	0.756144	0.725392	ENSMUSG00000023951, ENSMUSG00000036856, ENSMUSG00000029231, ENSMUSG00000003549	391	130	13588	1.06929	1	0.998498	100
GOTERM_BP_FAT	GO:0048608~reproductive structure development	3	0.567108	0.891299	ENSMUSG00000023951, ENSMUSG00000036856, ENSMUSG00000003549	391	130	13588	0.801967	1	0.999936	100
GOTERM_BP_FAT	GO:0003006~reproductive developmental process	5	0.94518	0.94784	ENSMUSG00000023951, ENSMUSG00000036856, ENSMUSG00000029231, ENSMUSG00000003549, ENSMUSG00000052837	391	264	13588	0.65818	1	0.999996	100
Annotation Cluster 139	Enrichment Score: 0.17800808991074346
Category	Term	Count	%	PValue	Genes	List Total	Pop Hits	Pop Total	Fold Enrichment	Bonferroni	Benjamini	FDR
GOTERM_BP_FAT	GO:0032271~regulation of protein polymerization	3	0.567108	0.489984	ENSMUSG00000056367, ENSMUSG00000027479, ENSMUSG00000025432	391	57	13588	1.82905	1	0.989811	99.999
GOTERM_BP_FAT	GO:0043254~regulation of protein complex assembly	3	0.567108	0.56063	ENSMUSG00000056367, ENSMUSG00000027479, ENSMUSG00000025432	391	65	13588	1.60393	1	0.993658	99.9999
GOTERM_BP_FAT	GO:0044087~regulation of cellular component biogenesis	3	0.567108	0.729185	ENSMUSG00000056367, ENSMUSG00000027479, ENSMUSG00000025432	391	89	13588	1.17141	1	0.998574	100
GOTERM_BP_FAT	GO:0051493~regulation of cytoskeleton organization	3	0.567108	0.781423	ENSMUSG00000056367, ENSMUSG00000027479, ENSMUSG00000025432	391	99	13588	1.05309	1	0.999292	100
GOTERM_BP_FAT	GO:0033043~regulation of organelle organization	4	0.756144	0.822958	ENSMUSG00000056367, ENSMUSG00000027479, ENSMUSG00000034509, ENSMUSG00000025432	391	154	13588	0.902647	1	0.999654	100
Annotation Cluster 140	Enrichment Score: 0.1728325452813025
Category	Term	Count	%	PValue	Genes	List Total	Pop Hits	Pop Total	Fold Enrichment	Bonferroni	Benjamini	FDR
SP_PIR_KEYWORDS	ligase	9	1.70132	0.546588	ENSMUSG00000029228, ENSMUSG00000073465, ENSMUSG00000023826, ENSMUSG00000057719, ENSMUSG00000024294, ENSMUSG00000026429, ENSMUSG00000027605, ENSMUSG00000061838, ENSMUSG00000032883, ENSMUSG00000032527	492	290	17854	1.1262	1	0.949571	99.9983
GOTERM_MF_FAT	GO:0004842~ubiquitin-protein ligase activity	4	0.756144	0.554962	ENSMUSG00000029228, ENSMUSG00000024294, ENSMUSG00000026429, ENSMUSG00000030967	370	104	13288	1.38129	1	0.988171	99.9993
GOTERM_MF_FAT	GO:0019787~small conjugating protein ligase activity	4	0.756144	0.678959	ENSMUSG00000029228, ENSMUSG00000024294, ENSMUSG00000026429, ENSMUSG00000030967	370	125	13288	1.14923	1	0.994832	100
GOTERM_MF_FAT	GO:0016881~acid-amino acid ligase activity	5	0.94518	0.681196	ENSMUSG00000029228, ENSMUSG00000073465, ENSMUSG00000023826, ENSMUSG00000024294, ENSMUSG00000026429, ENSMUSG00000030967	370	166	13288	1.08173	1	0.994778	100
GOTERM_MF_FAT	GO:0016879~ligase activity, forming carbon-nitrogen bonds	5	0.94518	0.787932	ENSMUSG00000029228, ENSMUSG00000073465, ENSMUSG00000023826, ENSMUSG00000024294, ENSMUSG00000026429, ENSMUSG00000030967	370	193	13288	0.930402	1	0.998348	100
INTERPRO	IPR017907:Zinc finger, RING-type, conserved site	6	1.13422	0.830763	ENSMUSG00000052949, ENSMUSG00000029228, ENSMUSG00000073465, ENSMUSG00000023826, ENSMUSG00000057719, ENSMUSG00000024294, ENSMUSG00000036503	489	254	17763	0.858074	1	0.999996	100
Annotation Cluster 141	Enrichment Score: 0.17255381092725378
Category	Term	Count	%	PValue	Genes	List Total	Pop Hits	Pop Total	Fold Enrichment	Bonferroni	Benjamini	FDR
GOTERM_BP_FAT	GO:0007283~spermatogenesis	8	1.51229	0.601134	ENSMUSG00000028426, ENSMUSG00000020150, ENSMUSG00000063415, ENSMUSG00000003549, ENSMUSG00000044405, ENSMUSG00000007033, ENSMUSG00000019893, ENSMUSG00000037625	391	255	13588	1.09026	1	0.995343	100
GOTERM_BP_FAT	GO:0048232~male gamete generation	8	1.51229	0.601134	ENSMUSG00000028426, ENSMUSG00000020150, ENSMUSG00000063415, ENSMUSG00000003549, ENSMUSG00000044405, ENSMUSG00000007033, ENSMUSG00000019893, ENSMUSG00000037625	391	255	13588	1.09026	1	0.995343	100
GOTERM_BP_FAT	GO:0048609~reproductive process in a multicellular organism	12	2.26843	0.630504	ENSMUSG00000023951, ENSMUSG00000070348, ENSMUSG00000028426, ENSMUSG00000020150, ENSMUSG00000063415, ENSMUSG00000036856, ENSMUSG00000003549, ENSMUSG00000052837, ENSMUSG00000044405, ENSMUSG00000007033, ENSMUSG00000019893, ENSMUSG00000037625	391	409	13588	1.01962	1	0.996439	100
GOTERM_BP_FAT	GO:0032504~multicellular organism reproduction	12	2.26843	0.630504	ENSMUSG00000023951, ENSMUSG00000070348, ENSMUSG00000028426, ENSMUSG00000020150, ENSMUSG00000063415, ENSMUSG00000036856, ENSMUSG00000003549, ENSMUSG00000052837, ENSMUSG00000044405, ENSMUSG00000007033, ENSMUSG00000019893, ENSMUSG00000037625	391	409	13588	1.01962	1	0.996439	100
GOTERM_BP_FAT	GO:0007276~gamete generation	9	1.70132	0.738334	ENSMUSG00000028426, ENSMUSG00000020150, ENSMUSG00000063415, ENSMUSG00000036856, ENSMUSG00000003549, ENSMUSG00000044405, ENSMUSG00000007033, ENSMUSG00000019893, ENSMUSG00000037625	391	331	13588	0.944916	1	0.99871	100
GOTERM_BP_FAT	GO:0019953~sexual reproduction	9	1.70132	0.869171	ENSMUSG00000028426, ENSMUSG00000020150, ENSMUSG00000063415, ENSMUSG00000036856, ENSMUSG00000003549, ENSMUSG00000044405, ENSMUSG00000007033, ENSMUSG00000019893, ENSMUSG00000037625	391	386	13588	0.810278	1	0.999874	100
Annotation Cluster 142	Enrichment Score: 0.16683082764936746
Category	Term	Count	%	PValue	Genes	List Total	Pop Hits	Pop Total	Fold Enrichment	Bonferroni	Benjamini	FDR
GOTERM_BP_FAT	GO:0046034~ATP metabolic process	4	0.756144	0.479945	ENSMUSG00000039347, ENSMUSG00000053093, ENSMUSG00000030730, ENSMUSG00000046808	391	90	13588	1.54453	1	0.98893	99.9985
GOTERM_BP_FAT	GO:0009205~purine ribonucleoside triphosphate metabolic process	4	0.756144	0.557573	ENSMUSG00000039347, ENSMUSG00000053093, ENSMUSG00000030730, ENSMUSG00000046808	391	101	13588	1.37631	1	0.993601	99.9999
GOTERM_BP_FAT	GO:0009199~ribonucleoside triphosphate metabolic process	4	0.756144	0.564281	ENSMUSG00000039347, ENSMUSG00000053093, ENSMUSG00000030730, ENSMUSG00000046808	391	102	13588	1.36282	1	0.993872	99.9999
GOTERM_BP_FAT	GO:0034404~nucleobase, nucleoside and nucleotide biosynthetic process	6	1.13422	0.587414	ENSMUSG00000029246, ENSMUSG00000032456, ENSMUSG00000039347, ENSMUSG00000030730, ENSMUSG00000004939, ENSMUSG00000046808	391	179	13588	1.16487	1	0.994866	100
GOTERM_BP_FAT	GO:0034654~nucleobase, nucleoside, nucleotide and nucleic acid biosynthetic process	6	1.13422	0.587414	ENSMUSG00000029246, ENSMUSG00000032456, ENSMUSG00000039347, ENSMUSG00000030730, ENSMUSG00000004939, ENSMUSG00000046808	391	179	13588	1.16487	1	0.994866	100
GOTERM_BP_FAT	GO:0009144~purine nucleoside triphosphate metabolic process	4	0.756144	0.590484	ENSMUSG00000039347, ENSMUSG00000053093, ENSMUSG00000030730, ENSMUSG00000046808	391	106	13588	1.31139	1	0.995005	100
UP_SEQ_FEATURE	metal ion-binding site:Magnesium	4	0.756144	0.612803	ENSMUSG00000030730, ENSMUSG00000004939, ENSMUSG00000046808, ENSMUSG00000030630	490	103	16021	1.26974	1	1	100
GOTERM_BP_FAT	GO:0044271~nitrogen compound biosynthetic process	9	1.70132	0.641208	ENSMUSG00000029246, ENSMUSG00000032456, ENSMUSG00000039347, ENSMUSG00000028393, ENSMUSG00000030730, ENSMUSG00000004939, ENSMUSG00000046808, ENSMUSG00000020098, ENSMUSG00000040046	391	302	13588	1.03565	1	0.996821	100
GOTERM_BP_FAT	GO:0009141~nucleoside triphosphate metabolic process	4	0.756144	0.645619	ENSMUSG00000039347, ENSMUSG00000053093, ENSMUSG00000030730, ENSMUSG00000046808	391	115	13588	1.20876	1	0.996982	100
GOTERM_BP_FAT	GO:0009150~purine ribonucleotide metabolic process	4	0.756144	0.668377	ENSMUSG00000039347, ENSMUSG00000053093, ENSMUSG00000030730, ENSMUSG00000046808	391	119	13588	1.16813	1	0.997547	100
GOTERM_BP_FAT	GO:0006754~ATP biosynthetic process	3	0.567108	0.686617	ENSMUSG00000039347, ENSMUSG00000030730, ENSMUSG00000046808	391	82	13588	1.27141	1	0.998024	100
GOTERM_BP_FAT	GO:0009259~ribonucleotide metabolic process	4	0.756144	0.700483	ENSMUSG00000039347, ENSMUSG00000053093, ENSMUSG00000030730, ENSMUSG00000046808	391	125	13588	1.11206	1	0.998172	100
GOTERM_BP_FAT	GO:0009165~nucleotide biosynthetic process	5	0.94518	0.740025	ENSMUSG00000032456, ENSMUSG00000039347, ENSMUSG00000030730, ENSMUSG00000004939, ENSMUSG00000046808	391	174	13588	0.998618	1	0.998705	100
GOTERM_BP_FAT	GO:0009206~purine ribonucleoside triphosphate biosynthetic process	3	0.567108	0.751242	ENSMUSG00000039347, ENSMUSG00000030730, ENSMUSG00000046808	391	93	13588	1.12103	1	0.9989	100
GOTERM_BP_FAT	GO:0009201~ribonucleoside triphosphate biosynthetic process	3	0.567108	0.751242	ENSMUSG00000039347, ENSMUSG00000030730, ENSMUSG00000046808	391	93	13588	1.12103	1	0.9989	100
GOTERM_BP_FAT	GO:0009145~purine nucleoside triphosphate biosynthetic process	3	0.567108	0.756509	ENSMUSG00000039347, ENSMUSG00000030730, ENSMUSG00000046808	391	94	13588	1.1091	1	0.998973	100
GOTERM_BP_FAT	GO:0009142~nucleoside triphosphate biosynthetic process	3	0.567108	0.76168	ENSMUSG00000039347, ENSMUSG00000030730, ENSMUSG00000046808	391	95	13588	1.09743	1	0.999057	100
GOTERM_BP_FAT	GO:0009152~purine ribonucleotide biosynthetic process	3	0.567108	0.816646	ENSMUSG00000039347, ENSMUSG00000030730, ENSMUSG00000046808	391	107	13588	0.974353	1	0.999625	100
GOTERM_BP_FAT	GO:0009260~ribonucleotide biosynthetic process	3	0.567108	0.832284	ENSMUSG00000039347, ENSMUSG00000030730, ENSMUSG00000046808	391	111	13588	0.939241	1	0.999702	100
GOTERM_BP_FAT	GO:0006163~purine nucleotide metabolic process	4	0.756144	0.842169	ENSMUSG00000039347, ENSMUSG00000053093, ENSMUSG00000030730, ENSMUSG00000046808	391	160	13588	0.868798	1	0.99976	100
GOTERM_BP_FAT	GO:0006164~purine nucleotide biosynthetic process	3	0.567108	0.907699	ENSMUSG00000039347, ENSMUSG00000030730, ENSMUSG00000046808	391	137	13588	0.760991	1	0.999965	100
Annotation Cluster 143	Enrichment Score: 0.1654507158803067
Category	Term	Count	%	PValue	Genes	List Total	Pop Hits	Pop Total	Fold Enrichment	Bonferroni	Benjamini	FDR
GOTERM_MF_FAT	GO:0008237~metallopeptidase activity	6	1.13422	0.596916	ENSMUSG00000031994, ENSMUSG00000020473, ENSMUSG00000030862, ENSMUSG00000039062, ENSMUSG00000025754, ENSMUSG00000031740	370	187	13288	1.15231	1	0.990589	99.9998
INTERPRO	IPR006025:Peptidase M, neutral zinc metallopeptidases, zinc-binding site	3	0.567108	0.694379	ENSMUSG00000031994, ENSMUSG00000039062, ENSMUSG00000031740	489	87	17763	1.25259	1	0.999898	100
SP_PIR_KEYWORDS	metalloprotease	4	0.756144	0.769374	ENSMUSG00000031994, ENSMUSG00000039062, ENSMUSG00000025754, ENSMUSG00000031740	492	146	17854	0.994209	1	0.985857	100
Annotation Cluster 144	Enrichment Score: 0.16253583942152117
Category	Term	Count	%	PValue	Genes	List Total	Pop Hits	Pop Total	Fold Enrichment	Bonferroni	Benjamini	FDR
INTERPRO	IPR001650:DNA/RNA helicase, C-terminal	4	0.756144	0.520904	ENSMUSG00000031099, ENSMUSG00000026404, ENSMUSG00000057133, ENSMUSG00000020079	489	100	17763	1.45301	1	0.9991	99.999
SMART	SM00490:HELICc	4	0.756144	0.546724	ENSMUSG00000031099, ENSMUSG00000026404, ENSMUSG00000057133, ENSMUSG00000020079	264	99	9131	1.39746	1	0.984945	99.9939
SP_PIR_KEYWORDS	helicase	4	0.756144	0.645108	ENSMUSG00000031099, ENSMUSG00000026404, ENSMUSG00000057133, ENSMUSG00000020079	492	120	17854	1.20962	1	0.965201	99.9999
GOTERM_MF_FAT	GO:0004386~helicase activity	4	0.756144	0.699439	ENSMUSG00000031099, ENSMUSG00000026404, ENSMUSG00000057133, ENSMUSG00000020079	370	129	13288	1.1136	1	0.99486	100
UP_SEQ_FEATURE	domain:Helicase C-terminal	3	0.567108	0.742991	ENSMUSG00000031099, ENSMUSG00000026404, ENSMUSG00000020079	490	86	16021	1.14056	1	1	100
UP_SEQ_FEATURE	domain:Helicase ATP-binding	3	0.567108	0.759928	ENSMUSG00000031099, ENSMUSG00000026404, ENSMUSG00000020079	490	89	16021	1.10211	1	1	100
INTERPRO	IPR014021:Helicase, superfamily 1 and 2, ATP-binding	3	0.567108	0.760045	ENSMUSG00000031099, ENSMUSG00000026404, ENSMUSG00000057133	489	99	17763	1.10076	1	0.999973	100
INTERPRO	IPR014001:DEAD-like helicase, N-terminal	3	0.567108	0.779053	ENSMUSG00000031099, ENSMUSG00000026404, ENSMUSG00000057133	489	103	17763	1.05801	1	0.999984	100
SMART	SM00487:DEXDc	3	0.567108	0.801876	ENSMUSG00000031099, ENSMUSG00000026404, ENSMUSG00000057133	264	103	9131	1.00739	1	0.997589	100
Annotation Cluster 145	Enrichment Score: 0.15955595438707654
Category	Term	Count	%	PValue	Genes	List Total	Pop Hits	Pop Total	Fold Enrichment	Bonferroni	Benjamini	FDR
GOTERM_MF_FAT	GO:0005099~Ras GTPase activator activity	4	0.756144	0.269812	ENSMUSG00000032011, ENSMUSG00000031523, ENSMUSG00000038515, ENSMUSG00000039976	370	65	13288	2.21006	1	0.931107	99.0064
GOTERM_MF_FAT	GO:0005083~small GTPase regulator activity	8	1.51229	0.426016	ENSMUSG00000031442, ENSMUSG00000032875, ENSMUSG00000051747, ENSMUSG00000032011, ENSMUSG00000031523, ENSMUSG00000030220, ENSMUSG00000038515, ENSMUSG00000039976	370	223	13288	1.28838	1	0.96792	99.9709
GOTERM_MF_FAT	GO:0005089~Rho guanyl-nucleotide exchange factor activity	3	0.567108	0.59072	ENSMUSG00000031442, ENSMUSG00000032875, ENSMUSG00000051747	370	71	13288	1.51747	1	0.990238	99.9998
GOTERM_MF_FAT	GO:0005088~Ras guanyl-nucleotide exchange factor activity	3	0.567108	0.675417	ENSMUSG00000031442, ENSMUSG00000032875, ENSMUSG00000051747	370	83	13288	1.29808	1	0.99479	100
GOTERM_MF_FAT	GO:0008047~enzyme activator activity	7	1.32325	0.694141	ENSMUSG00000020427, ENSMUSG00000032011, ENSMUSG00000023979, ENSMUSG00000031523, ENSMUSG00000030220, ENSMUSG00000038515, ENSMUSG00000039976	370	249	13288	1.00962	1	0.99467	100
GOTERM_BP_FAT	GO:0035023~regulation of Rho protein signal transduction	3	0.567108	0.711575	ENSMUSG00000031442, ENSMUSG00000032875, ENSMUSG00000051747	391	86	13588	1.21228	1	0.998357	100
GOTERM_BP_FAT	GO:0043087~regulation of GTPase activity	3	0.567108	0.751242	ENSMUSG00000032011, ENSMUSG00000038515, ENSMUSG00000039976	391	93	13588	1.12103	1	0.9989	100
GOTERM_BP_FAT	GO:0046578~regulation of Ras protein signal transduction	5	0.94518	0.767317	ENSMUSG00000031442, ENSMUSG00000032875, ENSMUSG00000051747, ENSMUSG00000038515, ENSMUSG00000039976	391	181	13588	0.959998	1	0.999113	100
SP_PIR_KEYWORDS	guanine-nucleotide releasing factor	3	0.567108	0.774912	ENSMUSG00000031442, ENSMUSG00000032875, ENSMUSG00000052031, ENSMUSG00000033450	492	102	17854	1.06731	1	0.985954	100
GOTERM_MF_FAT	GO:0005085~guanyl-nucleotide exchange factor activity	4	0.756144	0.779406	ENSMUSG00000031442, ENSMUSG00000032875, ENSMUSG00000052031, ENSMUSG00000051747, ENSMUSG00000033450	370	147	13288	0.977238	1	0.998308	100
GOTERM_MF_FAT	GO:0005096~GTPase activator activity	5	0.94518	0.784552	ENSMUSG00000032011, ENSMUSG00000031523, ENSMUSG00000030220, ENSMUSG00000038515, ENSMUSG00000039976	370	192	13288	0.935248	1	0.998316	100
GOTERM_MF_FAT	GO:0030695~GTPase regulator activity	9	1.70132	0.789511	ENSMUSG00000031442, ENSMUSG00000032875, ENSMUSG00000052031, ENSMUSG00000051747, ENSMUSG00000032011, ENSMUSG00000031523, ENSMUSG00000030220, ENSMUSG00000038515, ENSMUSG00000033450, ENSMUSG00000039976	370	361	13288	0.895351	1	0.998322	100
GOTERM_MF_FAT	GO:0060589~nucleoside-triphosphatase regulator activity	9	1.70132	0.804109	ENSMUSG00000031442, ENSMUSG00000032875, ENSMUSG00000052031, ENSMUSG00000051747, ENSMUSG00000032011, ENSMUSG00000031523, ENSMUSG00000030220, ENSMUSG00000038515, ENSMUSG00000033450, ENSMUSG00000039976	370	367	13288	0.880713	1	0.998626	100
UP_SEQ_FEATURE	compositionally biased region:Poly-Glu	9	1.70132	0.891531	ENSMUSG00000031442, ENSMUSG00000032875, ENSMUSG00000022041, ENSMUSG00000025408, ENSMUSG00000051747, ENSMUSG00000029771, ENSMUSG00000066607, ENSMUSG00000024033, ENSMUSG00000073471, ENSMUSG00000023806	490	376	16021	0.782615	1	1	100
SP_PIR_KEYWORDS	GTPase activation	3	0.567108	0.891694	ENSMUSG00000031523, ENSMUSG00000030220, ENSMUSG00000038515	492	136	17854	0.800484	1	0.996222	100
GOTERM_BP_FAT	GO:0051056~regulation of small GTPase mediated signal transduction	5	0.94518	0.896558	ENSMUSG00000031442, ENSMUSG00000032875, ENSMUSG00000051747, ENSMUSG00000038515, ENSMUSG00000039976	391	228	13588	0.762103	1	0.999946	100
Annotation Cluster 146	Enrichment Score: 0.15684981658777178
Category	Term	Count	%	PValue	Genes	List Total	Pop Hits	Pop Total	Fold Enrichment	Bonferroni	Benjamini	FDR
GOTERM_BP_FAT	GO:0006811~ion transport	23	4.34783	0.383889	ENSMUSG00000022462, ENSMUSG00000019082, ENSMUSG00000022041, ENSMUSG00000031708, ENSMUSG00000039347, ENSMUSG00000009687, ENSMUSG00000027397, ENSMUSG00000044986, ENSMUSG00000030499, ENSMUSG00000020734, ENSMUSG00000025790, ENSMUSG00000028836, ENSMUSG00000020722, ENSMUSG00000028420, ENSMUSG00000030730, ENSMUSG00000032554, ENSMUSG00000036636, ENSMUSG00000047298, ENSMUSG00000037610, ENSMUSG00000048376,…	391	712	13588	1.1226	1	0.977369	99.9739
GOTERM_MF_FAT	GO:0046873~metal ion transmembrane transporter activity	9	1.70132	0.558083	ENSMUSG00000022041, ENSMUSG00000047298, ENSMUSG00000037610, ENSMUSG00000030499, ENSMUSG00000020734, ENSMUSG00000020722, ENSMUSG00000028420, ENSMUSG00000030730, ENSMUSG00000032554	370	290	13288	1.11456	1	0.988123	99.9994
GOTERM_MF_FAT	GO:0015267~channel activity	11	2.0794	0.562856	ENSMUSG00000022041, ENSMUSG00000047298, ENSMUSG00000037610, ENSMUSG00000050953, ENSMUSG00000009687, ENSMUSG00000030499, ENSMUSG00000020734, ENSMUSG00000020722, ENSMUSG00000028420, ENSMUSG00000029054, ENSMUSG00000036636	370	365	13288	1.08233	1	0.988318	99.9995
GOTERM_MF_FAT	GO:0022803~passive transmembrane transporter activity	11	2.0794	0.562856	ENSMUSG00000022041, ENSMUSG00000047298, ENSMUSG00000037610, ENSMUSG00000050953, ENSMUSG00000009687, ENSMUSG00000030499, ENSMUSG00000020734, ENSMUSG00000020722, ENSMUSG00000028420, ENSMUSG00000029054, ENSMUSG00000036636	370	365	13288	1.08233	1	0.988318	99.9995
SP_PIR_KEYWORDS	ionic channel	9	1.70132	0.588938	ENSMUSG00000022041, ENSMUSG00000047298, ENSMUSG00000037610, ENSMUSG00000009687, ENSMUSG00000030499, ENSMUSG00000020734, ENSMUSG00000020722, ENSMUSG00000028420, ENSMUSG00000029054	492	301	17854	1.08504	1	0.953131	99.9996
SP_PIR_KEYWORDS	ion transport	15	2.83554	0.635833	ENSMUSG00000022462, ENSMUSG00000022041, ENSMUSG00000039347, ENSMUSG00000009687, ENSMUSG00000020734, ENSMUSG00000020722, ENSMUSG00000025790, ENSMUSG00000028420, ENSMUSG00000030730, ENSMUSG00000032554, ENSMUSG00000036636, ENSMUSG00000047298, ENSMUSG00000037610, ENSMUSG00000028392, ENSMUSG00000029054	492	543	17854	1.00245	1	0.964209	99.9999
GOTERM_MF_FAT	GO:0005216~ion channel activity	10	1.89036	0.636928	ENSMUSG00000022041, ENSMUSG00000047298, ENSMUSG00000037610, ENSMUSG00000009687, ENSMUSG00000030499, ENSMUSG00000020734, ENSMUSG00000020722, ENSMUSG00000028420, ENSMUSG00000029054, ENSMUSG00000036636	370	349	13288	1.02904	1	0.992816	100
GOTERM_MF_FAT	GO:0022836~gated channel activity	8	1.51229	0.667721	ENSMUSG00000022041, ENSMUSG00000047298, ENSMUSG00000037610, ENSMUSG00000030499, ENSMUSG00000020734, ENSMUSG00000020722, ENSMUSG00000029054, ENSMUSG00000036636	370	281	13288	1.02245	1	0.994895	100
GOTERM_MF_FAT	GO:0022838~substrate specific channel activity	10	1.89036	0.673103	ENSMUSG00000022041, ENSMUSG00000047298, ENSMUSG00000037610, ENSMUSG00000009687, ENSMUSG00000030499, ENSMUSG00000020734, ENSMUSG00000020722, ENSMUSG00000028420, ENSMUSG00000029054, ENSMUSG00000036636	370	360	13288	0.997598	1	0.994842	100
GOTERM_MF_FAT	GO:0005261~cation channel activity	7	1.32325	0.690444	ENSMUSG00000022041, ENSMUSG00000047298, ENSMUSG00000037610, ENSMUSG00000030499, ENSMUSG00000020734, ENSMUSG00000020722, ENSMUSG00000028420	370	248	13288	1.01369	1	0.994602	100
GOTERM_MF_FAT	GO:0005267~potassium channel activity	4	0.756144	0.699439	ENSMUSG00000047298, ENSMUSG00000037610, ENSMUSG00000030499, ENSMUSG00000028420	370	129	13288	1.1136	1	0.99486	100
GOTERM_BP_FAT	GO:0006812~cation transport	14	2.6465	0.722043	ENSMUSG00000022462, ENSMUSG00000031708, ENSMUSG00000039347, ENSMUSG00000030499, ENSMUSG00000028836, ENSMUSG00000020722, ENSMUSG00000028420, ENSMUSG00000030730, ENSMUSG00000032554, ENSMUSG00000047298, ENSMUSG00000037610, ENSMUSG00000048376, ENSMUSG00000028392, ENSMUSG00000046808	391	515	13588	0.944712	1	0.998459	100
GOTERM_BP_FAT	GO:0030001~metal ion transport	11	2.0794	0.820722	ENSMUSG00000022462, ENSMUSG00000047298, ENSMUSG00000037610, ENSMUSG00000031708, ENSMUSG00000048376, ENSMUSG00000028392, ENSMUSG00000030499, ENSMUSG00000020722, ENSMUSG00000028420, ENSMUSG00000030730, ENSMUSG00000032554	391	442	13588	0.864867	1	0.999648	100
GOTERM_BP_FAT	GO:0006813~potassium ion transport	4	0.756144	0.842169	ENSMUSG00000047298, ENSMUSG00000037610, ENSMUSG00000030499, ENSMUSG00000028420	391	160	13588	0.868798	1	0.99976	100
GOTERM_MF_FAT	GO:0022843~voltage-gated cation channel activity	3	0.567108	0.874623	ENSMUSG00000047298, ENSMUSG00000030499, ENSMUSG00000020722	370	128	13288	0.841723	1	0.999681	100
GOTERM_MF_FAT	GO:0005244~voltage-gated ion channel activity	4	0.756144	0.878119	ENSMUSG00000047298, ENSMUSG00000030499, ENSMUSG00000020722, ENSMUSG00000036636	370	179	13288	0.802537	1	0.999698	100
GOTERM_MF_FAT	GO:0022832~voltage-gated channel activity	4	0.756144	0.878119	ENSMUSG00000047298, ENSMUSG00000030499, ENSMUSG00000020722, ENSMUSG00000036636	370	179	13288	0.802537	1	0.999698	100
GOTERM_BP_FAT	GO:0015672~monovalent inorganic cation transport	6	1.13422	0.938632	ENSMUSG00000022462, ENSMUSG00000047298, ENSMUSG00000037610, ENSMUSG00000039347, ENSMUSG00000030499, ENSMUSG00000028420	391	303	13588	0.688157	1	0.999992	100
GOTERM_CC_FAT	GO:0034702~ion channel complex	3	0.567108	0.943008	ENSMUSG00000047298, ENSMUSG00000030499, ENSMUSG00000029054	358	158	12504	0.663178	1	0.998894	100
Annotation Cluster 147	Enrichment Score: 0.15593908082691466
Category	Term	Count	%	PValue	Genes	List Total	Pop Hits	Pop Total	Fold Enrichment	Bonferroni	Benjamini	FDR
GOTERM_BP_FAT	GO:0043010~camera-type eye development	5	0.94518	0.515268	ENSMUSG00000023951, ENSMUSG00000003032, ENSMUSG00000032060, ENSMUSG00000032011, ENSMUSG00000020900	391	130	13588	1.33661	1	0.991411	99.9996
GOTERM_BP_FAT	GO:0001654~eye development	5	0.94518	0.663904	ENSMUSG00000023951, ENSMUSG00000003032, ENSMUSG00000032060, ENSMUSG00000032011, ENSMUSG00000020900	391	157	13588	1.10675	1	0.997453	100
GOTERM_BP_FAT	GO:0007423~sensory organ development	7	1.32325	0.751273	ENSMUSG00000074622, ENSMUSG00000023951, ENSMUSG00000068079, ENSMUSG00000003032, ENSMUSG00000032060, ENSMUSG00000032011, ENSMUSG00000020900	391	257	13588	0.94655	1	0.998881	100
GOTERM_BP_FAT	GO:0048666~neuron development	6	1.13422	0.925352	ENSMUSG00000023951, ENSMUSG00000000305, ENSMUSG00000030774, ENSMUSG00000056427, ENSMUSG00000032011, ENSMUSG00000020900	391	292	13588	0.714081	1	0.999984	100
Annotation Cluster 148	Enrichment Score: 0.15124774187674106
Category	Term	Count	%	PValue	Genes	List Total	Pop Hits	Pop Total	Fold Enrichment	Bonferroni	Benjamini	FDR
GOTERM_BP_FAT	GO:0008344~adult locomotory behavior	3	0.567108	0.534972	ENSMUSG00000061436, ENSMUSG00000073465, ENSMUSG00000023826, ENSMUSG00000015766	391	62	13588	1.68154	1	0.992356	99.9998
GOTERM_BP_FAT	GO:0007626~locomotory behavior	7	1.32325	0.686802	ENSMUSG00000061436, ENSMUSG00000028195, ENSMUSG00000073465, ENSMUSG00000023826, ENSMUSG00000020734, ENSMUSG00000009185, ENSMUSG00000034472, ENSMUSG00000015766	391	239	13588	1.01784	1	0.997994	100
GOTERM_BP_FAT	GO:0030534~adult behavior	3	0.567108	0.751242	ENSMUSG00000061436, ENSMUSG00000073465, ENSMUSG00000023826, ENSMUSG00000015766	391	93	13588	1.12103	1	0.9989	100
GOTERM_BP_FAT	GO:0007610~behavior	9	1.70132	0.899636	ENSMUSG00000061436, ENSMUSG00000028195, ENSMUSG00000073465, ENSMUSG00000023826, ENSMUSG00000068079, ENSMUSG00000020734, ENSMUSG00000009185, ENSMUSG00000034472, ENSMUSG00000015766, ENSMUSG00000038418	391	405	13588	0.772265	1	0.999952	100
Annotation Cluster 149	Enrichment Score: 0.1509382975270955
Category	Term	Count	%	PValue	Genes	List Total	Pop Hits	Pop Total	Fold Enrichment	Bonferroni	Benjamini	FDR
GOTERM_BP_FAT	GO:0046649~lymphocyte activation	7	1.32325	0.469762	ENSMUSG00000031885, ENSMUSG00000005161, ENSMUSG00000003549, ENSMUSG00000038418, ENSMUSG00000030067, ENSMUSG00000023968, ENSMUSG00000059182	391	191	13588	1.27363	1	0.987757	99.998
GOTERM_BP_FAT	GO:0045321~leukocyte activation	7	1.32325	0.603488	ENSMUSG00000031885, ENSMUSG00000005161, ENSMUSG00000003549, ENSMUSG00000038418, ENSMUSG00000030067, ENSMUSG00000023968, ENSMUSG00000059182	391	219	13588	1.11079	1	0.995424	100
GOTERM_BP_FAT	GO:0042113~B cell activation	3	0.567108	0.659916	ENSMUSG00000003549, ENSMUSG00000030067, ENSMUSG00000059182	391	78	13588	1.33661	1	0.99733	100
GOTERM_BP_FAT	GO:0001775~cell activation	7	1.32325	0.713091	ENSMUSG00000031885, ENSMUSG00000005161, ENSMUSG00000003549, ENSMUSG00000038418, ENSMUSG00000030067, ENSMUSG00000023968, ENSMUSG00000059182	391	246	13588	0.988876	1	0.998372	100
GOTERM_BP_FAT	GO:0030098~lymphocyte differentiation	3	0.567108	0.843213	ENSMUSG00000031885, ENSMUSG00000038418, ENSMUSG00000030067	391	114	13588	0.914524	1	0.999762	100
GOTERM_BP_FAT	GO:0042110~T cell activation	3	0.567108	0.850136	ENSMUSG00000005161, ENSMUSG00000038418, ENSMUSG00000023968	391	116	13588	0.898757	1	0.999797	100
GOTERM_BP_FAT	GO:0002521~leukocyte differentiation	3	0.567108	0.917966	ENSMUSG00000031885, ENSMUSG00000038418, ENSMUSG00000030067	391	142	13588	0.734195	1	0.999978	100
Annotation Cluster 150	Enrichment Score: 0.12185916750955872
Category	Term	Count	%	PValue	Genes	List Total	Pop Hits	Pop Total	Fold Enrichment	Bonferroni	Benjamini	FDR
GOTERM_CC_FAT	GO:0044432~endoplasmic reticulum part	8	1.51229	0.487794	ENSMUSG00000024337, ENSMUSG00000039787, ENSMUSG00000040170, ENSMUSG00000070436, ENSMUSG00000030730, ENSMUSG00000024338, ENSMUSG00000037321, ENSMUSG00000038383	358	231	12504	1.20961	1	0.900787	99.9867
GOTERM_CC_FAT	GO:0005789~endoplasmic reticulum membrane	3	0.567108	0.934196	ENSMUSG00000040170, ENSMUSG00000030730, ENSMUSG00000038383	358	152	12504	0.689356	1	0.998599	100
GOTERM_CC_FAT	GO:0042175~nuclear envelope-endoplasmic reticulum network	3	0.567108	0.945688	ENSMUSG00000040170, ENSMUSG00000030730, ENSMUSG00000038383	358	160	12504	0.654888	1	0.9989	100
Annotation Cluster 151	Enrichment Score: 0.10091919747512428
Category	Term	Count	%	PValue	Genes	List Total	Pop Hits	Pop Total	Fold Enrichment	Bonferroni	Benjamini	FDR
GOTERM_BP_FAT	GO:0016477~cell migration	7	1.32325	0.690652	ENSMUSG00000023951, ENSMUSG00000023905, ENSMUSG00000050953, ENSMUSG00000019997, ENSMUSG00000022122, ENSMUSG00000020422, ENSMUSG00000020900	391	240	13588	1.0136	1	0.998054	100
GOTERM_BP_FAT	GO:0048870~cell motility	7	1.32325	0.82904	ENSMUSG00000023951, ENSMUSG00000023905, ENSMUSG00000050953, ENSMUSG00000019997, ENSMUSG00000022122, ENSMUSG00000020422, ENSMUSG00000020900	391	284	13588	0.856561	1	0.999687	100
GOTERM_BP_FAT	GO:0051674~localization of cell	7	1.32325	0.82904	ENSMUSG00000023951, ENSMUSG00000023905, ENSMUSG00000050953, ENSMUSG00000019997, ENSMUSG00000022122, ENSMUSG00000020422, ENSMUSG00000020900	391	284	13588	0.856561	1	0.999687	100
GOTERM_BP_FAT	GO:0006928~cell motion	9	1.70132	0.831598	ENSMUSG00000023951, ENSMUSG00000000305, ENSMUSG00000023905, ENSMUSG00000056427, ENSMUSG00000050953, ENSMUSG00000019997, ENSMUSG00000022122, ENSMUSG00000020422, ENSMUSG00000020900	391	367	13588	0.852227	1	0.999702	100
Annotation Cluster 152	Enrichment Score: 0.09784565711326478
Category	Term	Count	%	PValue	Genes	List Total	Pop Hits	Pop Total	Fold Enrichment	Bonferroni	Benjamini	FDR
GOTERM_BP_FAT	GO:0051301~cell division	9	1.70132	0.559778	ENSMUSG00000070348, ENSMUSG00000032534, ENSMUSG00000049327, ENSMUSG00000040205, ENSMUSG00000029472, ENSMUSG00000027479, ENSMUSG00000020914, ENSMUSG00000038481, ENSMUSG00000020900	391	281	13588	1.11305	1	0.99369	99.9999
GOTERM_BP_FAT	GO:0007049~cell cycle	17	3.21361	0.68365	ENSMUSG00000027496, ENSMUSG00000042688, ENSMUSG00000070348, ENSMUSG00000049327, ENSMUSG00000018983, ENSMUSG00000030852, ENSMUSG00000040205, ENSMUSG00000029472, ENSMUSG00000027479, ENSMUSG00000019370, ENSMUSG00000020900, ENSMUSG00000009633, ENSMUSG00000025408, ENSMUSG00000032534, ENSMUSG00000006715, ENSMUSG00000063415, ENSMUSG00000024033	391	611	13588	0.966911	1	0.997959	100
SP_PIR_KEYWORDS	cell cycle	12	2.26843	0.688792	ENSMUSG00000009633, ENSMUSG00000027496, ENSMUSG00000042688, ENSMUSG00000025408, ENSMUSG00000070348, ENSMUSG00000006715, ENSMUSG00000032534, ENSMUSG00000049327, ENSMUSG00000018983, ENSMUSG00000040205, ENSMUSG00000029472, ENSMUSG00000027479	492	447	17854	0.974191	1	0.97507	100
SP_PIR_KEYWORDS	cell division	7	1.32325	0.709845	ENSMUSG00000070348, ENSMUSG00000032534, ENSMUSG00000049327, ENSMUSG00000040205, ENSMUSG00000029472, ENSMUSG00000027479, ENSMUSG00000038481	492	256	17854	0.992267	1	0.978073	100
GOTERM_BP_FAT	GO:0022402~cell cycle process	10	1.89036	0.799757	ENSMUSG00000025408, ENSMUSG00000070348, ENSMUSG00000032534, ENSMUSG00000049327, ENSMUSG00000030852, ENSMUSG00000063415, ENSMUSG00000029472, ENSMUSG00000027479, ENSMUSG00000024033, ENSMUSG00000020900	391	393	13588	0.884273	1	0.999456	100
GOTERM_BP_FAT	GO:0000279~M phase	7	1.32325	0.826548	ENSMUSG00000032534, ENSMUSG00000049327, ENSMUSG00000030852, ENSMUSG00000063415, ENSMUSG00000029472, ENSMUSG00000027479, ENSMUSG00000024033	391	283	13588	0.859588	1	0.999673	100
GOTERM_BP_FAT	GO:0000278~mitotic cell cycle	6	1.13422	0.833724	ENSMUSG00000027496, ENSMUSG00000070348, ENSMUSG00000032534, ENSMUSG00000049327, ENSMUSG00000029472, ENSMUSG00000027479	391	244	13588	0.854555	1	0.999708	100
GOTERM_BP_FAT	GO:0022403~cell cycle phase	8	1.51229	0.835552	ENSMUSG00000070348, ENSMUSG00000032534, ENSMUSG00000049327, ENSMUSG00000030852, ENSMUSG00000063415, ENSMUSG00000029472, ENSMUSG00000027479, ENSMUSG00000024033	391	328	13588	0.847608	1	0.999716	100
SP_PIR_KEYWORDS	mitosis	4	0.756144	0.873529	ENSMUSG00000032534, ENSMUSG00000049327, ENSMUSG00000029472, ENSMUSG00000027479	492	179	17854	0.810919	1	0.99479	100
GOTERM_BP_FAT	GO:0007067~mitosis	4	0.756144	0.913378	ENSMUSG00000032534, ENSMUSG00000049327, ENSMUSG00000029472, ENSMUSG00000027479	391	190	13588	0.731619	1	0.999973	100
GOTERM_BP_FAT	GO:0000280~nuclear division	4	0.756144	0.913378	ENSMUSG00000032534, ENSMUSG00000049327, ENSMUSG00000029472, ENSMUSG00000027479	391	190	13588	0.731619	1	0.999973	100
GOTERM_BP_FAT	GO:0000087~M phase of mitotic cell cycle	4	0.756144	0.920268	ENSMUSG00000032534, ENSMUSG00000049327, ENSMUSG00000029472, ENSMUSG00000027479	391	194	13588	0.716534	1	0.99998	100
GOTERM_BP_FAT	GO:0048285~organelle fission	4	0.756144	0.925104	ENSMUSG00000032534, ENSMUSG00000049327, ENSMUSG00000029472, ENSMUSG00000027479	391	197	13588	0.705623	1	0.999984	100
Annotation Cluster 153	Enrichment Score: 0.08000848380407015
Category	Term	Count	%	PValue	Genes	List Total	Pop Hits	Pop Total	Fold Enrichment	Bonferroni	Benjamini	FDR
SP_PIR_KEYWORDS	vision	3	0.567108	0.537157	ENSMUSG00000047298, ENSMUSG00000002058, ENSMUSG00000023979	492	65	17854	1.67486	1	0.953013	99.9977
GOTERM_BP_FAT	GO:0007601~visual perception	3	0.567108	0.790747	ENSMUSG00000047298, ENSMUSG00000002058, ENSMUSG00000023979	391	101	13588	1.03224	1	0.999368	100
GOTERM_BP_FAT	GO:0050953~sensory perception of light stimulus	3	0.567108	0.795276	ENSMUSG00000047298, ENSMUSG00000002058, ENSMUSG00000023979	391	102	13588	1.02212	1	0.999408	100
SP_PIR_KEYWORDS	sensory transduction	3	0.567108	0.98015	ENSMUSG00000047298, ENSMUSG00000002058, ENSMUSG00000023979	492	209	17854	0.520889	1	0.999932	100
GOTERM_BP_FAT	GO:0050890~cognition	9	1.70132	1	ENSMUSG00000031628, ENSMUSG00000062878, ENSMUSG00000073465, ENSMUSG00000023826, ENSMUSG00000047298, ENSMUSG00000024330, ENSMUSG00000018909, ENSMUSG00000002058, ENSMUSG00000038418, ENSMUSG00000023979	391	1480	13588	0.211329	1	1	100
GOTERM_BP_FAT	GO:0007600~sensory perception	7	1.32325	1	ENSMUSG00000031628, ENSMUSG00000062878, ENSMUSG00000047298, ENSMUSG00000024330, ENSMUSG00000018909, ENSMUSG00000002058, ENSMUSG00000023979	391	1402	13588	0.173512	1	1	100
Annotation Cluster 154	Enrichment Score: 0.07937198031411198
Category	Term	Count	%	PValue	Genes	List Total	Pop Hits	Pop Total	Fold Enrichment	Bonferroni	Benjamini	FDR
GOTERM_CC_FAT	GO:0030426~growth cone	3	0.567108	0.429914	ENSMUSG00000030774, ENSMUSG00000032011, ENSMUSG00000020900	358	51	12504	2.05455	1	0.882322	99.9446
GOTERM_CC_FAT	GO:0030427~site of polarized growth	3	0.567108	0.429914	ENSMUSG00000030774, ENSMUSG00000032011, ENSMUSG00000020900	358	51	12504	2.05455	1	0.882322	99.9446
GOTERM_BP_FAT	GO:0007411~axon guidance	3	0.567108	0.776626	ENSMUSG00000000305, ENSMUSG00000056427, ENSMUSG00000020900	391	98	13588	1.06383	1	0.999229	100
GOTERM_BP_FAT	GO:0006928~cell motion	9	1.70132	0.831598	ENSMUSG00000023951, ENSMUSG00000000305, ENSMUSG00000023905, ENSMUSG00000056427, ENSMUSG00000050953, ENSMUSG00000019997, ENSMUSG00000022122, ENSMUSG00000020422, ENSMUSG00000020900	391	367	13588	0.852227	1	0.999702	100
GOTERM_BP_FAT	GO:0000904~cell morphogenesis involved in differentiation	5	0.94518	0.862065	ENSMUSG00000000305, ENSMUSG00000021255, ENSMUSG00000056427, ENSMUSG00000036856, ENSMUSG00000020900	391	212	13588	0.819621	1	0.999848	100
GOTERM_BP_FAT	GO:0000902~cell morphogenesis	7	1.32325	0.882525	ENSMUSG00000000305, ENSMUSG00000021255, ENSMUSG00000056427, ENSMUSG00000036856, ENSMUSG00000018387, ENSMUSG00000019920, ENSMUSG00000020900	391	309	13588	0.78726	1	0.999913	100
GOTERM_BP_FAT	GO:0048666~neuron development	6	1.13422	0.925352	ENSMUSG00000023951, ENSMUSG00000000305, ENSMUSG00000030774, ENSMUSG00000056427, ENSMUSG00000032011, ENSMUSG00000020900	391	292	13588	0.714081	1	0.999984	100
GOTERM_BP_FAT	GO:0030182~neuron differentiation	8	1.51229	0.943369	ENSMUSG00000028800, ENSMUSG00000023951, ENSMUSG00000000305, ENSMUSG00000030774, ENSMUSG00000056427, ENSMUSG00000031099, ENSMUSG00000032011, ENSMUSG00000020900	391	399	13588	0.69678	1	0.999994	100
GOTERM_BP_FAT	GO:0007409~axonogenesis	3	0.567108	0.950453	ENSMUSG00000000305, ENSMUSG00000056427, ENSMUSG00000020900	391	163	13588	0.639606	1	0.999996	100
GOTERM_BP_FAT	GO:0031175~neuron projection development	4	0.756144	0.952101	ENSMUSG00000000305, ENSMUSG00000030774, ENSMUSG00000056427, ENSMUSG00000020900	391	218	13588	0.63765	1	0.999997	100
GOTERM_BP_FAT	GO:0048812~neuron projection morphogenesis	3	0.567108	0.963967	ENSMUSG00000000305, ENSMUSG00000056427, ENSMUSG00000020900	391	176	13588	0.592362	1	0.999999	100
GOTERM_BP_FAT	GO:0048667~cell morphogenesis involved in neuron differentiation	3	0.567108	0.968938	ENSMUSG00000000305, ENSMUSG00000056427, ENSMUSG00000020900	391	182	13588	0.572834	1	0.999999	100
GOTERM_BP_FAT	GO:0048858~cell projection morphogenesis	3	0.567108	0.981175	ENSMUSG00000000305, ENSMUSG00000056427, ENSMUSG00000020900	391	202	13588	0.516118	1	1	100
GOTERM_BP_FAT	GO:0032990~cell part morphogenesis	3	0.567108	0.98539	ENSMUSG00000000305, ENSMUSG00000056427, ENSMUSG00000020900	391	212	13588	0.491772	1	1	100
GOTERM_BP_FAT	GO:0030030~cell projection organization	4	0.756144	0.99529	ENSMUSG00000000305, ENSMUSG00000030774, ENSMUSG00000056427, ENSMUSG00000020900	391	319	13588	0.435761	1	1	100
Annotation Cluster 155	Enrichment Score: 0.07418696949998334
Category	Term	Count	%	PValue	Genes	List Total	Pop Hits	Pop Total	Fold Enrichment	Bonferroni	Benjamini	FDR
GOTERM_BP_FAT	GO:0051259~protein oligomerization	3	0.567108	0.616497	ENSMUSG00000029228, ENSMUSG00000025150, ENSMUSG00000020098	391	72	13588	1.448	1	0.995749	100
GOTERM_BP_FAT	GO:0006461~protein complex assembly	6	1.13422	0.784438	ENSMUSG00000029228, ENSMUSG00000035505, ENSMUSG00000030774, ENSMUSG00000025150, ENSMUSG00000001473, ENSMUSG00000020098	391	227	13588	0.918553	1	0.999312	100
GOTERM_BP_FAT	GO:0070271~protein complex biogenesis	6	1.13422	0.784438	ENSMUSG00000029228, ENSMUSG00000035505, ENSMUSG00000030774, ENSMUSG00000025150, ENSMUSG00000001473, ENSMUSG00000020098	391	227	13588	0.918553	1	0.999312	100
GOTERM_BP_FAT	GO:0043623~cellular protein complex assembly	3	0.567108	0.820673	ENSMUSG00000035505, ENSMUSG00000030774, ENSMUSG00000001473	391	108	13588	0.965331	1	0.999655	100
GOTERM_BP_FAT	GO:0065003~macromolecular complex assembly	7	1.32325	0.926222	ENSMUSG00000029228, ENSMUSG00000035505, ENSMUSG00000030774, ENSMUSG00000041126, ENSMUSG00000025150, ENSMUSG00000001473, ENSMUSG00000020098	391	338	13588	0.719714	1	0.999984	100
GOTERM_BP_FAT	GO:0034622~cellular macromolecular complex assembly	4	0.756144	0.951054	ENSMUSG00000035505, ENSMUSG00000030774, ENSMUSG00000041126, ENSMUSG00000001473	391	217	13588	0.640588	1	0.999996	100
GOTERM_BP_FAT	GO:0043933~macromolecular complex subunit organization	7	1.32325	0.954969	ENSMUSG00000029228, ENSMUSG00000035505, ENSMUSG00000030774, ENSMUSG00000041126, ENSMUSG00000025150, ENSMUSG00000001473, ENSMUSG00000020098	391	367	13588	0.662843	1	0.999997	100
GOTERM_BP_FAT	GO:0034621~cellular macromolecular complex subunit organization	4	0.756144	0.97359	ENSMUSG00000035505, ENSMUSG00000030774, ENSMUSG00000041126, ENSMUSG00000001473	391	245	13588	0.567378	1	1	100
Annotation Cluster 156	Enrichment Score: 0.050415009387549725
Category	Term	Count	%	PValue	Genes	List Total	Pop Hits	Pop Total	Fold Enrichment	Bonferroni	Benjamini	FDR
SP_PIR_KEYWORDS	membrane	154	29.1115	0.456116	ENSMUSG00000031442, ENSMUSG00000051980, ENSMUSG00000028159, ENSMUSG00000031974, ENSMUSG00000025790, ENSMUSG00000045045, ENSMUSG00000022122, ENSMUSG00000030730, ENSMUSG00000062995, ENSMUSG00000023979, ENSMUSG00000038383, ENSMUSG00000030643, ENSMUSG00000070366, ENSMUSG00000042246, ENSMUSG00000029231, ENSMUSG00000032641, ENSMUSG00000022462, ENSMUSG00000031513, ENSMUSG00000021062, ENSMUSG00000023826,…	492	5507	17854	1.01479	1	0.930184	99.9788
UP_SEQ_FEATURE	transmembrane region	107	20.2268	0.98371	ENSMUSG00000051980, ENSMUSG00000031974, ENSMUSG00000025790, ENSMUSG00000030730, ENSMUSG00000045045, ENSMUSG00000022122, ENSMUSG00000038383, ENSMUSG00000070366, ENSMUSG00000042246, ENSMUSG00000029231, ENSMUSG00000032641, ENSMUSG00000022462, ENSMUSG00000031513, ENSMUSG00000034614, ENSMUSG00000068566, ENSMUSG00000031708, ENSMUSG00000001334, ENSMUSG00000027397, ENSMUSG00000030747, ENSMUSG00000040147,…	490	4113	16021	0.850587	1	1	100
UP_SEQ_FEATURE	topological domain:Extracellular	51	9.64083	0.990166	ENSMUSG00000051980, ENSMUSG00000040485, ENSMUSG00000045045, ENSMUSG00000022122, ENSMUSG00000027611, ENSMUSG00000035914, ENSMUSG00000042246, ENSMUSG00000029231, ENSMUSG00000047875, ENSMUSG00000032641, ENSMUSG00000037625, ENSMUSG00000022462, ENSMUSG00000030703, ENSMUSG00000034614, ENSMUSG00000001334, ENSMUSG00000027397, ENSMUSG00000040205, ENSMUSG00000020734, ENSMUSG00000036902, ENSMUSG00000005465,…	490	2174	16021	0.767016	1	1	100
UP_SEQ_FEATURE	topological domain:Cytoplasmic	62	11.7202	0.998912	ENSMUSG00000051980, ENSMUSG00000021556, ENSMUSG00000040485, ENSMUSG00000030730, ENSMUSG00000045045, ENSMUSG00000022122, ENSMUSG00000027611, ENSMUSG00000047298, ENSMUSG00000035914, ENSMUSG00000042246, ENSMUSG00000029231, ENSMUSG00000047875, ENSMUSG00000032641, ENSMUSG00000037625, ENSMUSG00000022462, ENSMUSG00000030703, ENSMUSG00000034614, ENSMUSG00000001334, ENSMUSG00000027397, ENSMUSG00000040205,…	490	2780	16021	0.72919	1	1	100
SP_PIR_KEYWORDS	transmembrane	111	20.983	0.999811	ENSMUSG00000051980, ENSMUSG00000031974, ENSMUSG00000025790, ENSMUSG00000030730, ENSMUSG00000045045, ENSMUSG00000022122, ENSMUSG00000038383, ENSMUSG00000070366, ENSMUSG00000042246, ENSMUSG00000029231, ENSMUSG00000032641, ENSMUSG00000022462, ENSMUSG00000031513, ENSMUSG00000034614, ENSMUSG00000068566, ENSMUSG00000031708, ENSMUSG00000001334, ENSMUSG00000027397, ENSMUSG00000030747, ENSMUSG00000040147,…	492	5237	17854	0.76915	1	1	100
GOTERM_CC_FAT	GO:0031224~intrinsic to membrane	124	23.4405	1	ENSMUSG00000051980, ENSMUSG00000031974, ENSMUSG00000025790, ENSMUSG00000030730, ENSMUSG00000045045, ENSMUSG00000022122, ENSMUSG00000038383, ENSMUSG00000070366, ENSMUSG00000042246, ENSMUSG00000029231, ENSMUSG00000015766, ENSMUSG00000032641, ENSMUSG00000022462, ENSMUSG00000031513, ENSMUSG00000034614, ENSMUSG00000068566, ENSMUSG00000031708, ENSMUSG00000001334, ENSMUSG00000027397, ENSMUSG00000030747,…	358	5914	12504	0.732329	1	1	100
GOTERM_CC_FAT	GO:0016021~integral to membrane	117	22.1172	1	ENSMUSG00000051980, ENSMUSG00000031974, ENSMUSG00000025790, ENSMUSG00000030730, ENSMUSG00000045045, ENSMUSG00000022122, ENSMUSG00000038383, ENSMUSG00000070366, ENSMUSG00000042246, ENSMUSG00000029231, ENSMUSG00000015766, ENSMUSG00000032641, ENSMUSG00000022462, ENSMUSG00000031513, ENSMUSG00000034614, ENSMUSG00000068566, ENSMUSG00000031708, ENSMUSG00000001334, ENSMUSG00000027397, ENSMUSG00000030747,…	358	5709	12504	0.7158	1	1	100
Annotation Cluster 157	Enrichment Score: 0.04472721379692625
Category	Term	Count	%	PValue	Genes	List Total	Pop Hits	Pop Total	Fold Enrichment	Bonferroni	Benjamini	FDR
INTERPRO	IPR017907:Zinc finger, RING-type, conserved site	6	1.13422	0.830763	ENSMUSG00000052949, ENSMUSG00000029228, ENSMUSG00000073465, ENSMUSG00000023826, ENSMUSG00000057719, ENSMUSG00000024294, ENSMUSG00000036503	489	254	17763	0.858074	1	0.999996	100
INTERPRO	IPR018957:Zinc finger, C3HC4 RING-type	5	0.94518	0.855601	ENSMUSG00000052949, ENSMUSG00000029228, ENSMUSG00000057719, ENSMUSG00000024294, ENSMUSG00000036503	489	219	17763	0.829341	1	0.999998	100
UP_SEQ_FEATURE	zinc finger region:RING-type	4	0.756144	0.908066	ENSMUSG00000052949, ENSMUSG00000029228, ENSMUSG00000057719, ENSMUSG00000036503	490	176	16021	0.743089	1	1	100
INTERPRO	IPR001841:Zinc finger, RING-type	5	0.94518	0.95662	ENSMUSG00000052949, ENSMUSG00000029228, ENSMUSG00000057719, ENSMUSG00000024294, ENSMUSG00000036503	489	286	17763	0.635055	1	1	100
SMART	SM00184:RING	5	0.94518	0.96774	ENSMUSG00000052949, ENSMUSG00000029228, ENSMUSG00000057719, ENSMUSG00000024294, ENSMUSG00000036503	264	286	9131	0.60467	1	0.999994	100
Annotation Cluster 158	Enrichment Score: 0.038254278777822066
Category	Term	Count	%	PValue	Genes	List Total	Pop Hits	Pop Total	Fold Enrichment	Bonferroni	Benjamini	FDR
UP_SEQ_FEATURE	domain:BTB	3	0.567108	0.863688	ENSMUSG00000043099, ENSMUSG00000030499, ENSMUSG00000030031	490	113	16021	0.868033	1	1	100
INTERPRO	IPR011333:BTB/POZ fold	4	0.756144	0.875479	ENSMUSG00000047298, ENSMUSG00000043099, ENSMUSG00000030499, ENSMUSG00000030031	489	180	17763	0.807226	1	0.999999	100
INTERPRO	IPR000210:BTB/POZ-like	3	0.567108	0.960268	ENSMUSG00000043099, ENSMUSG00000030499, ENSMUSG00000030031	489	180	17763	0.605419	1	1	100
SMART	SM00225:BTB	3	0.567108	0.968251	ENSMUSG00000043099, ENSMUSG00000030499, ENSMUSG00000030031	264	180	9131	0.576452	1	0.999993	100
Annotation Cluster 159	Enrichment Score: 0.031508756830917625
Category	Term	Count	%	PValue	Genes	List Total	Pop Hits	Pop Total	Fold Enrichment	Bonferroni	Benjamini	FDR
GOTERM_BP_FAT	GO:0051276~chromosome organization	10	1.89036	0.82456	ENSMUSG00000028800, ENSMUSG00000041126, ENSMUSG00000054191, ENSMUSG00000049327, ENSMUSG00000031099, ENSMUSG00000057133, ENSMUSG00000020085, ENSMUSG00000003549, ENSMUSG00000020914, ENSMUSG00000007033	391	404	13588	0.860196	1	0.999662	100
GOTERM_CC_FAT	GO:0000785~chromatin	4	0.756144	0.854459	ENSMUSG00000028800, ENSMUSG00000041126, ENSMUSG00000031609, ENSMUSG00000057133	358	165	12504	0.846724	1	0.992496	100
GOTERM_BP_FAT	GO:0006325~chromatin organization	6	1.13422	0.95067	ENSMUSG00000028800, ENSMUSG00000041126, ENSMUSG00000054191, ENSMUSG00000049327, ENSMUSG00000031099, ENSMUSG00000057133	391	315	13588	0.661941	1	0.999996	100
GOTERM_CC_FAT	GO:0005694~chromosome	7	1.32325	0.961747	ENSMUSG00000028800, ENSMUSG00000041126, ENSMUSG00000031609, ENSMUSG00000049327, ENSMUSG00000057133, ENSMUSG00000020608, ENSMUSG00000020914	358	378	12504	0.646803	1	0.999454	100
GOTERM_BP_FAT	GO:0016568~chromatin modification	4	0.756144	0.967717	ENSMUSG00000028800, ENSMUSG00000054191, ENSMUSG00000049327, ENSMUSG00000031099	391	236	13588	0.589016	1	0.999999	100
SP_PIR_KEYWORDS	chromatin regulator	3	0.567108	0.970197	ENSMUSG00000028800, ENSMUSG00000049327, ENSMUSG00000031099	492	192	17854	0.56701	1	0.999834	100
GOTERM_CC_FAT	GO:0044427~chromosomal part	4	0.756144	0.995008	ENSMUSG00000028800, ENSMUSG00000041126, ENSMUSG00000031609, ENSMUSG00000057133	358	318	12504	0.439338	1	0.999993	100
Annotation Cluster 160	Enrichment Score: 0.009537384523168572
Category	Term	Count	%	PValue	Genes	List Total	Pop Hits	Pop Total	Fold Enrichment	Bonferroni	Benjamini	FDR
UP_SEQ_FEATURE	zinc finger region:C2H2-type 3	5	0.94518	0.951614	ENSMUSG00000043099, ENSMUSG00000054191, ENSMUSG00000003032, ENSMUSG00000006587, ENSMUSG00000038418	490	252	16021	0.648729	1	1	100
UP_SEQ_FEATURE	zinc finger region:C2H2-type 1	5	0.94518	0.953607	ENSMUSG00000043099, ENSMUSG00000054191, ENSMUSG00000003032, ENSMUSG00000006587, ENSMUSG00000038418	490	254	16021	0.64362	1	1	100
UP_SEQ_FEATURE	zinc finger region:C2H2-type 2	5	0.94518	0.958263	ENSMUSG00000043099, ENSMUSG00000054191, ENSMUSG00000003032, ENSMUSG00000006587, ENSMUSG00000038418	490	259	16021	0.631195	1	1	100
INTERPRO	IPR013087:Zinc finger, C2H2-type/integrase, DNA-binding	7	1.32325	0.995742	ENSMUSG00000043099, ENSMUSG00000054191, ENSMUSG00000003032, ENSMUSG00000072623, ENSMUSG00000059842, ENSMUSG00000006587, ENSMUSG00000038418	489	514	17763	0.494701	1	1	100
INTERPRO	IPR015880:Zinc finger, C2H2-like	10	1.89036	0.995959	ENSMUSG00000043099, ENSMUSG00000054191, ENSMUSG00000003032, ENSMUSG00000072623, ENSMUSG00000059842, ENSMUSG00000006587, ENSMUSG00000060206, ENSMUSG00000038418, ENSMUSG00000000552, ENSMUSG00000030067	489	676	17763	0.537354	1	1	100
INTERPRO	IPR007087:Zinc finger, C2H2-type	10	1.89036	0.996298	ENSMUSG00000043099, ENSMUSG00000054191, ENSMUSG00000003032, ENSMUSG00000072623, ENSMUSG00000059842, ENSMUSG00000006587, ENSMUSG00000060206, ENSMUSG00000038418, ENSMUSG00000000552, ENSMUSG00000030067	489	681	17763	0.533409	1	1	100
SMART	SM00355:ZnF_C2H2	10	1.89036	0.998036	ENSMUSG00000043099, ENSMUSG00000054191, ENSMUSG00000003032, ENSMUSG00000072623, ENSMUSG00000059842, ENSMUSG00000006587, ENSMUSG00000060206, ENSMUSG00000038418, ENSMUSG00000000552, ENSMUSG00000030067	264	676	9131	0.511644	1	1	100
Annotation Cluster 161	Enrichment Score: 2.9240337440927205E-12
Category	Term	Count	%	PValue	Genes	List Total	Pop Hits	Pop Total	Fold Enrichment	Bonferroni	Benjamini	FDR
SP_PIR_KEYWORDS	transducer	9	1.70132	1	ENSMUSG00000042429, ENSMUSG00000013033, ENSMUSG00000051980, ENSMUSG00000038894, ENSMUSG00000048376, ENSMUSG00000047875, ENSMUSG00000022122, ENSMUSG00000032641, ENSMUSG00000023918	492	1467	17854	0.22263	1	1	100
SP_PIR_KEYWORDS	g-protein coupled receptor	8	1.51229	1	ENSMUSG00000042429, ENSMUSG00000013033, ENSMUSG00000051980, ENSMUSG00000048376, ENSMUSG00000047875, ENSMUSG00000022122, ENSMUSG00000032641, ENSMUSG00000023918	492	1411	17854	0.205747	1	1	100
PIR_SUPERFAMILY	PIRSF800006:rhodopsin-like G protein-coupled receptors	4	0.756144	1	ENSMUSG00000042429, ENSMUSG00000062878, ENSMUSG00000022122, ENSMUSG00000032641	245	1200	8136	0.110694	1	1	100
INTERPRO	IPR000276:7TM GPCR, rhodopsin-like	5	0.94518	1	ENSMUSG00000042429, ENSMUSG00000062878, ENSMUSG00000048376, ENSMUSG00000022122, ENSMUSG00000032641	489	1458	17763	0.124572	1	1	100
INTERPRO	IPR017452:GPCR, rhodopsin-like superfamily	6	1.13422	1	ENSMUSG00000042429, ENSMUSG00000062878, ENSMUSG00000048376, ENSMUSG00000047875, ENSMUSG00000022122, ENSMUSG00000032641	489	1575	17763	0.138382	1	1	100
GOTERM_BP_FAT	GO:0007186~G-protein coupled receptor protein signaling pathway	10	1.89036	1	ENSMUSG00000042429, ENSMUSG00000062878, ENSMUSG00000013033, ENSMUSG00000051980, ENSMUSG00000048376, ENSMUSG00000047875, ENSMUSG00000022122, ENSMUSG00000032641, ENSMUSG00000023918, ENSMUSG00000037010	391	1877	13588	0.185146	1	1	100

## Sheet: DE Clustering
Annotation Cluster 1	Enrichment Score: 6.5030287157781075
Category	Term	Count	%	PValue	Genes	List Total	Pop Hits	Pop Total	Fold Enrichment	Bonferroni	Benjamini	FDR
SP_PIR_KEYWORDS	extracellular matrix	31	3.16004	9.15377e-08	ENSMUSG00000028197, ENSMUSG00000031994, ENSMUSG00000050578, ENSMUSG00000031502, ENSMUSG00000005397, ENSMUSG00000031503, ENSMUSG00000026639, ENSMUSG00000031740, ENSMUSG00000002289, ENSMUSG00000031375, ENSMUSG00000020241, ENSMUSG00000019997, ENSMUSG00000026479, ENSMUSG00000021806, ENSMUSG00000029304, ENSMUSG00000028339, ENSMUSG00000048126, ENSMUSG00000020044, ENSMUSG00000042254, ENSMUSG00000002900,…	848	213	17854	3.06423	4.45779e-05	4.45779e-05	0.00013133
GOTERM_CC_FAT	GO:0031012~extracellular matrix	38	3.8736	1.6846e-07	ENSMUSG00000028197, ENSMUSG00000031994, ENSMUSG00000050578, ENSMUSG00000031502, ENSMUSG00000005397, ENSMUSG00000031503, ENSMUSG00000026639, ENSMUSG00000031740, ENSMUSG00000002289, ENSMUSG00000031375, ENSMUSG00000023951, ENSMUSG00000036040, ENSMUSG00000019997, ENSMUSG00000020241, ENSMUSG00000026479, ENSMUSG00000021806, ENSMUSG00000028339, ENSMUSG00000048126, ENSMUSG00000021223, ENSMUSG00000026725,…	591	309	12504	2.60188	5.74431e-05	5.74431e-05	0.000229506
GOTERM_CC_FAT	GO:0005578~proteinaceous extracellular matrix	37	3.77166	1.82492e-07	ENSMUSG00000028197, ENSMUSG00000031994, ENSMUSG00000050578, ENSMUSG00000031502, ENSMUSG00000005397, ENSMUSG00000031503, ENSMUSG00000026639, ENSMUSG00000031740, ENSMUSG00000002289, ENSMUSG00000031375, ENSMUSG00000023951, ENSMUSG00000036040, ENSMUSG00000019997, ENSMUSG00000020241, ENSMUSG00000026479, ENSMUSG00000021806, ENSMUSG00000028339, ENSMUSG00000021223, ENSMUSG00000026725, ENSMUSG00000020044,…	591	297	12504	2.63577	6.22277e-05	3.11143e-05	0.000248623
GOTERM_CC_FAT	GO:0005604~basement membrane	17	1.73293	2.11902e-07	ENSMUSG00000031502, ENSMUSG00000028339, ENSMUSG00000005397, ENSMUSG00000021223, ENSMUSG00000031503, ENSMUSG00000026639, ENSMUSG00000020044, ENSMUSG00000002900, ENSMUSG00000066842, ENSMUSG00000032554, ENSMUSG00000068794, ENSMUSG00000037016, ENSMUSG00000023951, ENSMUSG00000021806, ENSMUSG00000026479, ENSMUSG00000055632, ENSMUSG00000020019	591	73	12504	4.92706	7.22559e-05	2.40859e-05	0.00028869
GOTERM_CC_FAT	GO:0044420~extracellular matrix part	19	1.9368	2.32485e-07	ENSMUSG00000028197, ENSMUSG00000031502, ENSMUSG00000028339, ENSMUSG00000005397, ENSMUSG00000021223, ENSMUSG00000031503, ENSMUSG00000026639, ENSMUSG00000020044, ENSMUSG00000066842, ENSMUSG00000002900, ENSMUSG00000032554, ENSMUSG00000068794, ENSMUSG00000037016, ENSMUSG00000023951, ENSMUSG00000024330, ENSMUSG00000021806, ENSMUSG00000026479, ENSMUSG00000055632, ENSMUSG00000020019	591	92	12504	4.36945	7.92742e-05	1.98191e-05	0.000316733
GOTERM_CC_FAT	GO:0044421~extracellular region part	65	6.62589	6.91767e-06	ENSMUSG00000028197, ENSMUSG00000031502, ENSMUSG00000019872, ENSMUSG00000048583, ENSMUSG00000031503, ENSMUSG00000028885, ENSMUSG00000030218, ENSMUSG00000026639, ENSMUSG00000034205, ENSMUSG00000038793, ENSMUSG00000031740, ENSMUSG00000002289, ENSMUSG00000036040, ENSMUSG00000028017, ENSMUSG00000026479, ENSMUSG00000074264, ENSMUSG00000028339, ENSMUSG00000020044, ENSMUSG00000064246, ENSMUSG00000002900,…	591	774	12504	1.77678	0.00235615	0.000262069	0.00942409
Annotation Cluster 2	Enrichment Score: 4.633738077827391
Category	Term	Count	%	PValue	Genes	List Total	Pop Hits	Pop Total	Fold Enrichment	Bonferroni	Benjamini	FDR
GOTERM_CC_FAT	GO:0030017~sarcomere	17	1.73293	7.96724e-07	ENSMUSG00000060180, ENSMUSG00000031972, ENSMUSG00000051747, ENSMUSG00000053093, ENSMUSG00000068614, ENSMUSG00000055775, ENSMUSG00000030730, ENSMUSG00000052374, ENSMUSG00000031740, ENSMUSG00000028273, ENSMUSG00000024803, ENSMUSG00000025172, ENSMUSG00000033196, ENSMUSG00000032060, ENSMUSG00000030249, ENSMUSG00000028116, ENSMUSG00000004951	591	80	12504	4.49594	0.000271646	5.43351e-05	0.00108544
GOTERM_CC_FAT	GO:0030016~myofibril	18	1.83486	9.98048e-07	ENSMUSG00000060180, ENSMUSG00000031972, ENSMUSG00000051747, ENSMUSG00000020908, ENSMUSG00000053093, ENSMUSG00000068614, ENSMUSG00000055775, ENSMUSG00000030730, ENSMUSG00000052374, ENSMUSG00000031740, ENSMUSG00000028273, ENSMUSG00000024803, ENSMUSG00000025172, ENSMUSG00000033196, ENSMUSG00000032060, ENSMUSG00000030249, ENSMUSG00000028116, ENSMUSG00000004951	591	91	12504	4.18497	0.000340277	5.67208e-05	0.00135971
GOTERM_CC_FAT	GO:0043292~contractile fiber	18	1.83486	1.86809e-06	ENSMUSG00000060180, ENSMUSG00000031972, ENSMUSG00000051747, ENSMUSG00000020908, ENSMUSG00000053093, ENSMUSG00000068614, ENSMUSG00000055775, ENSMUSG00000030730, ENSMUSG00000052374, ENSMUSG00000031740, ENSMUSG00000028273, ENSMUSG00000024803, ENSMUSG00000025172, ENSMUSG00000033196, ENSMUSG00000032060, ENSMUSG00000030249, ENSMUSG00000028116, ENSMUSG00000004951	591	95	12504	4.00876	0.000636816	9.09986e-05	0.00254502
GOTERM_CC_FAT	GO:0044449~contractile fiber part	17	1.73293	2.19542e-06	ENSMUSG00000060180, ENSMUSG00000031972, ENSMUSG00000051747, ENSMUSG00000053093, ENSMUSG00000068614, ENSMUSG00000055775, ENSMUSG00000030730, ENSMUSG00000052374, ENSMUSG00000031740, ENSMUSG00000028273, ENSMUSG00000024803, ENSMUSG00000025172, ENSMUSG00000033196, ENSMUSG00000032060, ENSMUSG00000030249, ENSMUSG00000028116, ENSMUSG00000004951	591	86	12504	4.18227	0.00074836	9.35757e-05	0.00299096
GOTERM_CC_FAT	GO:0031674~I band	10	1.01937	0.00075153	ENSMUSG00000028273, ENSMUSG00000024803, ENSMUSG00000051747, ENSMUSG00000025172, ENSMUSG00000068614, ENSMUSG00000032060, ENSMUSG00000028116, ENSMUSG00000030730, ENSMUSG00000004951, ENSMUSG00000052374	591	53	12504	3.99195	0.226143	0.0127366	1.01903
GOTERM_CC_FAT	GO:0030018~Z disc	6	0.611621	0.0643057	ENSMUSG00000028273, ENSMUSG00000051747, ENSMUSG00000032060, ENSMUSG00000028116, ENSMUSG00000004951, ENSMUSG00000052374	591	46	12504	2.75966	1	0.417045	59.5671
Annotation Cluster 3	Enrichment Score: 2.9907775183968215
Category	Term	Count	%	PValue	Genes	List Total	Pop Hits	Pop Total	Fold Enrichment	Bonferroni	Benjamini	FDR
GOTERM_BP_FAT	GO:0007155~cell adhesion	47	4.79103	8.25912e-05	ENSMUSG00000028197, ENSMUSG00000028195, ENSMUSG00000005397, ENSMUSG00000061981, ENSMUSG00000020473, ENSMUSG00000026639, ENSMUSG00000040152, ENSMUSG00000030110, ENSMUSG00000050675, ENSMUSG00000031523, ENSMUSG00000019920, ENSMUSG00000035459, ENSMUSG00000039115, ENSMUSG00000039787, ENSMUSG00000019997, ENSMUSG00000020241, ENSMUSG00000022438, ENSMUSG00000026479, ENSMUSG00000021806, ENSMUSG00000003534,…	621	561	13588	1.83315	0.166775	0.0871883	0.143551
GOTERM_BP_FAT	GO:0022610~biological adhesion	47	4.79103	8.63197e-05	ENSMUSG00000028197, ENSMUSG00000028195, ENSMUSG00000005397, ENSMUSG00000061981, ENSMUSG00000020473, ENSMUSG00000026639, ENSMUSG00000040152, ENSMUSG00000030110, ENSMUSG00000050675, ENSMUSG00000031523, ENSMUSG00000019920, ENSMUSG00000035459, ENSMUSG00000039115, ENSMUSG00000039787, ENSMUSG00000019997, ENSMUSG00000020241, ENSMUSG00000022438, ENSMUSG00000026479, ENSMUSG00000021806, ENSMUSG00000003534,…	621	562	13588	1.82989	0.17361	0.0615849	0.150027
SP_PIR_KEYWORDS	cell adhesion	33	3.36391	0.00124725	ENSMUSG00000028195, ENSMUSG00000005397, ENSMUSG00000061981, ENSMUSG00000026639, ENSMUSG00000040152, ENSMUSG00000050675, ENSMUSG00000039115, ENSMUSG00000039787, ENSMUSG00000020241, ENSMUSG00000019997, ENSMUSG00000022438, ENSMUSG00000026479, ENSMUSG00000021806, ENSMUSG00000027111, ENSMUSG00000029304, ENSMUSG00000028339, ENSMUSG00000029306, ENSMUSG00000027009, ENSMUSG00000074505, ENSMUSG00000002900,…	848	380	17854	1.82839	0.455447	0.0537548	1.77462
GOTERM_BP_FAT	GO:0016337~cell-cell adhesion	16	1.63099	0.122431	ENSMUSG00000028195, ENSMUSG00000027009, ENSMUSG00000030110, ENSMUSG00000074505, ENSMUSG00000019920, ENSMUSG00000031841, ENSMUSG00000037016, ENSMUSG00000054690, ENSMUSG00000053166, ENSMUSG00000000305, ENSMUSG00000019997, ENSMUSG00000035566, ENSMUSG00000032012, ENSMUSG00000032011, ENSMUSG00000050505, ENSMUSG00000027111	621	236	13588	1.48345	1	0.889447	89.6842
Annotation Cluster 4	Enrichment Score: 2.913204886764119
Category	Term	Count	%	PValue	Genes	List Total	Pop Hits	Pop Total	Fold Enrichment	Bonferroni	Benjamini	FDR
SP_PIR_KEYWORDS	signal	194	19.7757	1.35154e-06	ENSMUSG00000031502, ENSMUSG00000051980, ENSMUSG00000048583, ENSMUSG00000031503, ENSMUSG00000026399, ENSMUSG00000057751, ENSMUSG00000026639, ENSMUSG00000030110, ENSMUSG00000022122, ENSMUSG00000079164, ENSMUSG00000038793, ENSMUSG00000061100, ENSMUSG00000036040, ENSMUSG00000041460, ENSMUSG00000021260, ENSMUSG00000027111, ENSMUSG00000033767, ENSMUSG00000064246, ENSMUSG00000002900, ENSMUSG00000069515,…	848	2970	17854	1.37526	0.000657986	0.000329047	0.00193905
UP_SEQ_FEATURE	signal peptide	194	19.7757	0.000150414	ENSMUSG00000031502, ENSMUSG00000051980, ENSMUSG00000048583, ENSMUSG00000031503, ENSMUSG00000026399, ENSMUSG00000057751, ENSMUSG00000026639, ENSMUSG00000030110, ENSMUSG00000022122, ENSMUSG00000079164, ENSMUSG00000038793, ENSMUSG00000061100, ENSMUSG00000036040, ENSMUSG00000041460, ENSMUSG00000021260, ENSMUSG00000027111, ENSMUSG00000033767, ENSMUSG00000064246, ENSMUSG00000002900, ENSMUSG00000069515,…	824	2963	16021	1.27301	0.31437	0.31437	0.265123
SP_PIR_KEYWORDS	Secreted	97	9.88787	0.000247437	ENSMUSG00000031502, ENSMUSG00000048583, ENSMUSG00000020473, ENSMUSG00000031503, ENSMUSG00000057751, ENSMUSG00000026639, ENSMUSG00000054863, ENSMUSG00000038793, ENSMUSG00000021822, ENSMUSG00000070368, ENSMUSG00000061100, ENSMUSG00000036040, ENSMUSG00000028445, ENSMUSG00000021260, ENSMUSG00000021319, ENSMUSG00000064246, ENSMUSG00000002900, ENSMUSG00000042436, ENSMUSG00000022309, ENSMUSG00000029699,…	848	1420	17854	1.43821	0.113538	0.0133015	0.354414
GOTERM_CC_FAT	GO:0005576~extracellular region	110	11.213	0.000255086	ENSMUSG00000031502, ENSMUSG00000048583, ENSMUSG00000020473, ENSMUSG00000031503, ENSMUSG00000057751, ENSMUSG00000026639, ENSMUSG00000054863, ENSMUSG00000038793, ENSMUSG00000021822, ENSMUSG00000070368, ENSMUSG00000061100, ENSMUSG00000036040, ENSMUSG00000028445, ENSMUSG00000021260, ENSMUSG00000021319, ENSMUSG00000030849, ENSMUSG00000064246, ENSMUSG00000002900, ENSMUSG00000022309, ENSMUSG00000042436,…	591	1680	12504	1.3853	0.0833186	0.0057829	0.346965
SP_PIR_KEYWORDS	glycoprotein	203	20.6932	0.00401939	ENSMUSG00000031502, ENSMUSG00000051980, ENSMUSG00000035189, ENSMUSG00000031503, ENSMUSG00000026399, ENSMUSG00000057751, ENSMUSG00000026639, ENSMUSG00000025790, ENSMUSG00000030110, ENSMUSG00000022122, ENSMUSG00000079164, ENSMUSG00000038793, ENSMUSG00000036040, ENSMUSG00000042190, ENSMUSG00000041460, ENSMUSG00000021260, ENSMUSG00000032641, ENSMUSG00000027111, ENSMUSG00000033767, ENSMUSG00000064246,…	848	3600	17854	1.18723	0.859337	0.115371	5.6145
SP_PIR_KEYWORDS	disulfide bond	140	14.2712	0.0163032	ENSMUSG00000031502, ENSMUSG00000048583, ENSMUSG00000031503, ENSMUSG00000026399, ENSMUSG00000057751, ENSMUSG00000026639, ENSMUSG00000008090, ENSMUSG00000045045, ENSMUSG00000022122, ENSMUSG00000030730, ENSMUSG00000038793, ENSMUSG00000070368, ENSMUSG00000021822, ENSMUSG00000061100, ENSMUSG00000036040, ENSMUSG00000042190, ENSMUSG00000041460, ENSMUSG00000028444, ENSMUSG00000021260, ENSMUSG00000032641,…	848	2469	17854	1.19384	0.999666	0.234202	21.0086
UP_SEQ_FEATURE	glycosylation site:N-linked (GlcNAc...)	197	20.0815	0.0542407	ENSMUSG00000031502, ENSMUSG00000051980, ENSMUSG00000035189, ENSMUSG00000031503, ENSMUSG00000026399, ENSMUSG00000057751, ENSMUSG00000026639, ENSMUSG00000025790, ENSMUSG00000030110, ENSMUSG00000022122, ENSMUSG00000079164, ENSMUSG00000038793, ENSMUSG00000036040, ENSMUSG00000042190, ENSMUSG00000041460, ENSMUSG00000021260, ENSMUSG00000032641, ENSMUSG00000027111, ENSMUSG00000033767, ENSMUSG00000064246,…	824	3444	16021	1.11216	1	0.994384	62.626
UP_SEQ_FEATURE	disulfide bond	136	13.8634	0.108476	ENSMUSG00000031502, ENSMUSG00000048583, ENSMUSG00000031503, ENSMUSG00000026399, ENSMUSG00000057751, ENSMUSG00000026639, ENSMUSG00000008090, ENSMUSG00000045045, ENSMUSG00000022122, ENSMUSG00000030730, ENSMUSG00000038793, ENSMUSG00000070368, ENSMUSG00000021822, ENSMUSG00000061100, ENSMUSG00000036040, ENSMUSG00000042190, ENSMUSG00000028444, ENSMUSG00000021260, ENSMUSG00000032641, ENSMUSG00000021319,…	824	2379	16021	1.11149	1	0.998566	86.8193
Annotation Cluster 5	Enrichment Score: 2.710232270930887
Category	Term	Count	%	PValue	Genes	List Total	Pop Hits	Pop Total	Fold Enrichment	Bonferroni	Benjamini	FDR
GOTERM_CC_FAT	GO:0044429~mitochondrial part	49	4.9949	7.64154e-06	ENSMUSG00000035505, ENSMUSG00000029433, ENSMUSG00000031974, ENSMUSG00000074210, ENSMUSG00000030451, ENSMUSG00000020079, ENSMUSG00000064341, ENSMUSG00000024526, ENSMUSG00000018740, ENSMUSG00000031158, ENSMUSG00000007033, ENSMUSG00000019082, ENSMUSG00000024414, ENSMUSG00000032942, ENSMUSG00000047205, ENSMUSG00000054099, ENSMUSG00000070394, ENSMUSG00000040147, ENSMUSG00000020085, ENSMUSG00000032883,…	591	524	12504	1.97846	0.00260238	0.000260543	0.0104102
SP_PIR_KEYWORDS	mitochondrion	65	6.62589	1.96778e-05	ENSMUSG00000035505, ENSMUSG00000029433, ENSMUSG00000031974, ENSMUSG00000074210, ENSMUSG00000020079, ENSMUSG00000041426, ENSMUSG00000064341, ENSMUSG00000018740, ENSMUSG00000031158, ENSMUSG00000025486, ENSMUSG00000019082, ENSMUSG00000024414, ENSMUSG00000032942, ENSMUSG00000041632, ENSMUSG00000054099, ENSMUSG00000040147, ENSMUSG00000020085, ENSMUSG00000041736, ENSMUSG00000035948, ENSMUSG00000032883,…	848	790	17854	1.73231	0.0095374	0.0019148	0.0282281
GOTERM_CC_FAT	GO:0005739~mitochondrion	94	9.58206	4.61773e-05	ENSMUSG00000035505, ENSMUSG00000031974, ENSMUSG00000017390, ENSMUSG00000029433, ENSMUSG00000020268, ENSMUSG00000074210, ENSMUSG00000030451, ENSMUSG00000041426, ENSMUSG00000020079, ENSMUSG00000064341, ENSMUSG00000027457, ENSMUSG00000024526, ENSMUSG00000018740, ENSMUSG00000026192, ENSMUSG00000031158, ENSMUSG00000025486, ENSMUSG00000072432, ENSMUSG00000007033, ENSMUSG00000030088, ENSMUSG00000019082,…	591	1322	12504	1.50438	0.0156235	0.0014305	0.0628927
GOTERM_CC_FAT	GO:0005743~mitochondrial inner membrane	28	2.85423	0.000808648	ENSMUSG00000035505, ENSMUSG00000031974, ENSMUSG00000024248, ENSMUSG00000027673, ENSMUSG00000040740, ENSMUSG00000027984, ENSMUSG00000036880, ENSMUSG00000024580, ENSMUSG00000030451, ENSMUSG00000064341, ENSMUSG00000018740, ENSMUSG00000027076, ENSMUSG00000031158, ENSMUSG00000019082, ENSMUSG00000071528, ENSMUSG00000032942, ENSMUSG00000047205, ENSMUSG00000054099, ENSMUSG00000070394, ENSMUSG00000044986,…	591	296	12504	2.00137	0.241081	0.0130503	1.09608
GOTERM_CC_FAT	GO:0005740~mitochondrial envelope	34	3.46585	0.000889789	ENSMUSG00000035505, ENSMUSG00000031974, ENSMUSG00000029433, ENSMUSG00000024248, ENSMUSG00000027673, ENSMUSG00000040740, ENSMUSG00000027984, ENSMUSG00000036880, ENSMUSG00000024580, ENSMUSG00000030451, ENSMUSG00000064341, ENSMUSG00000024526, ENSMUSG00000018740, ENSMUSG00000024177, ENSMUSG00000027076, ENSMUSG00000031158, ENSMUSG00000019082, ENSMUSG00000071528, ENSMUSG00000032942, ENSMUSG00000047205,…	591	391	12504	1.83977	0.261809	0.0131112	1.20545
GOTERM_CC_FAT	GO:0019866~organelle inner membrane	28	2.85423	0.00176259	ENSMUSG00000035505, ENSMUSG00000031974, ENSMUSG00000024248, ENSMUSG00000027673, ENSMUSG00000040740, ENSMUSG00000027984, ENSMUSG00000036880, ENSMUSG00000024580, ENSMUSG00000030451, ENSMUSG00000064341, ENSMUSG00000018740, ENSMUSG00000027076, ENSMUSG00000031158, ENSMUSG00000019082, ENSMUSG00000071528, ENSMUSG00000032942, ENSMUSG00000047205, ENSMUSG00000054099, ENSMUSG00000070394, ENSMUSG00000044986,…	591	312	12504	1.89874	0.452052	0.0247541	2.37479
SP_PIR_KEYWORDS	transit peptide	37	3.77166	0.00207884	ENSMUSG00000039018, ENSMUSG00000035505, ENSMUSG00000026003, ENSMUSG00000031974, ENSMUSG00000029433, ENSMUSG00000024248, ENSMUSG00000027673, ENSMUSG00000027984, ENSMUSG00000024580, ENSMUSG00000036880, ENSMUSG00000020079, ENSMUSG00000040112, ENSMUSG00000041426, ENSMUSG00000032527, ENSMUSG00000030612, ENSMUSG00000027332, ENSMUSG00000021185, ENSMUSG00000024177, ENSMUSG00000030045, ENSMUSG00000033845,…	848	457	17854	1.70461	0.637036	0.0698313	2.94151
GOTERM_CC_FAT	GO:0031966~mitochondrial membrane	31	3.16004	0.00252889	ENSMUSG00000035505, ENSMUSG00000031974, ENSMUSG00000024248, ENSMUSG00000027673, ENSMUSG00000040740, ENSMUSG00000027984, ENSMUSG00000036880, ENSMUSG00000024580, ENSMUSG00000030451, ENSMUSG00000064341, ENSMUSG00000018740, ENSMUSG00000027076, ENSMUSG00000031158, ENSMUSG00000019082, ENSMUSG00000071528, ENSMUSG00000032942, ENSMUSG00000047205, ENSMUSG00000054099, ENSMUSG00000070394, ENSMUSG00000044986,…	591	368	12504	1.78228	0.578293	0.0339481	3.39085
GOTERM_CC_FAT	GO:0031967~organelle envelope	38	3.8736	0.0144269	ENSMUSG00000035505, ENSMUSG00000038319, ENSMUSG00000031974, ENSMUSG00000029433, ENSMUSG00000024248, ENSMUSG00000027673, ENSMUSG00000040740, ENSMUSG00000027984, ENSMUSG00000024580, ENSMUSG00000036880, ENSMUSG00000030451, ENSMUSG00000064341, ENSMUSG00000061603, ENSMUSG00000024526, ENSMUSG00000018740, ENSMUSG00000024177, ENSMUSG00000027076, ENSMUSG00000031158, ENSMUSG00000019082, ENSMUSG00000071528,…	591	540	12504	1.48885	0.992955	0.162203	17.9615
GOTERM_CC_FAT	GO:0031975~envelope	38	3.8736	0.0153302	ENSMUSG00000035505, ENSMUSG00000038319, ENSMUSG00000031974, ENSMUSG00000029433, ENSMUSG00000024248, ENSMUSG00000027673, ENSMUSG00000040740, ENSMUSG00000027984, ENSMUSG00000024580, ENSMUSG00000036880, ENSMUSG00000030451, ENSMUSG00000064341, ENSMUSG00000061603, ENSMUSG00000024526, ENSMUSG00000018740, ENSMUSG00000024177, ENSMUSG00000027076, ENSMUSG00000031158, ENSMUSG00000019082, ENSMUSG00000071528,…	591	542	12504	1.48336	0.994847	0.166114	18.9799
UP_SEQ_FEATURE	transit peptide:Mitochondrion	33	3.36391	0.0384775	ENSMUSG00000039018, ENSMUSG00000035505, ENSMUSG00000026003, ENSMUSG00000031974, ENSMUSG00000029433, ENSMUSG00000024248, ENSMUSG00000027673, ENSMUSG00000027984, ENSMUSG00000024580, ENSMUSG00000020079, ENSMUSG00000040112, ENSMUSG00000041426, ENSMUSG00000032527, ENSMUSG00000030612, ENSMUSG00000027332, ENSMUSG00000021185, ENSMUSG00000024177, ENSMUSG00000030045, ENSMUSG00000033845, ENSMUSG00000025911,…	824	449	16021	1.42899	1	0.992718	49.9661
SP_PIR_KEYWORDS	mitochondrion inner membrane	15	1.52905	0.0534936	ENSMUSG00000019082, ENSMUSG00000035505, ENSMUSG00000032942, ENSMUSG00000054099, ENSMUSG00000031974, ENSMUSG00000024248, ENSMUSG00000027673, ENSMUSG00000040740, ENSMUSG00000020163, ENSMUSG00000064370, ENSMUSG00000064341, ENSMUSG00000064357, ENSMUSG00000018740, ENSMUSG00000027076, ENSMUSG00000031158	848	183	17854	1.72576	1	0.487959	54.5595
GOTERM_CC_FAT	GO:0031090~organelle membrane	43	4.38328	0.277469	ENSMUSG00000035505, ENSMUSG00000031974, ENSMUSG00000070570, ENSMUSG00000057337, ENSMUSG00000024248, ENSMUSG00000020205, ENSMUSG00000040170, ENSMUSG00000040740, ENSMUSG00000027673, ENSMUSG00000027984, ENSMUSG00000055782, ENSMUSG00000024580, ENSMUSG00000036880, ENSMUSG00000030730, ENSMUSG00000030451, ENSMUSG00000062995, ENSMUSG00000064341, ENSMUSG00000018740, ENSMUSG00000027076, ENSMUSG00000013418,…	591	809	12504	1.12456	1	0.799338	98.8058
Annotation Cluster 6	Enrichment Score: 2.687243743022966
Category	Term	Count	%	PValue	Genes	List Total	Pop Hits	Pop Total	Fold Enrichment	Bonferroni	Benjamini	FDR
GOTERM_BP_FAT	GO:0031589~cell-substrate adhesion	11	1.1213	0.000225291	ENSMUSG00000005397, ENSMUSG00000023905, ENSMUSG00000026725, ENSMUSG00000019997, ENSMUSG00000021806, ENSMUSG00000032011, ENSMUSG00000028553, ENSMUSG00000031980, ENSMUSG00000031523, ENSMUSG00000019920, ENSMUSG00000027111	621	57	13588	4.22262	0.392088	0.117001	0.39112
GOTERM_BP_FAT	GO:0007160~cell-matrix adhesion	10	1.01937	0.000378208	ENSMUSG00000005397, ENSMUSG00000026725, ENSMUSG00000019997, ENSMUSG00000021806, ENSMUSG00000032011, ENSMUSG00000028553, ENSMUSG00000031980, ENSMUSG00000031523, ENSMUSG00000019920, ENSMUSG00000027111	621	50	13588	4.37617	0.566394	0.153905	0.655772
GOTERM_MF_FAT	GO:0005178~integrin binding	4	0.407747	0.101811	ENSMUSG00000026725, ENSMUSG00000019997, ENSMUSG00000028553, ENSMUSG00000027111	603	25	13288	3.52584	1	0.841238	80.4155
Annotation Cluster 7	Enrichment Score: 2.483595843347753
Category	Term	Count	%	PValue	Genes	List Total	Pop Hits	Pop Total	Fold Enrichment	Bonferroni	Benjamini	FDR
GOTERM_MF_FAT	GO:0001882~nucleoside binding	102	10.3976	0.000107592	ENSMUSG00000031972, ENSMUSG00000020785, ENSMUSG00000031974, ENSMUSG00000005553, ENSMUSG00000030110, ENSMUSG00000030730, ENSMUSG00000020079, ENSMUSG00000052981, ENSMUSG00000027395, ENSMUSG00000032788, ENSMUSG00000053093, ENSMUSG00000020908, ENSMUSG00000030849, ENSMUSG00000055775, ENSMUSG00000020085, ENSMUSG00000035948, ENSMUSG00000019577, ENSMUSG00000020900, ENSMUSG00000038302, ENSMUSG00000024065,…	603	1558	13288	1.4427	0.0762368	0.038874	0.163249
GOTERM_MF_FAT	GO:0017076~purine nucleotide binding	117	11.9266	0.000190476	ENSMUSG00000031972, ENSMUSG00000020785, ENSMUSG00000031974, ENSMUSG00000005553, ENSMUSG00000030110, ENSMUSG00000068606, ENSMUSG00000030730, ENSMUSG00000020079, ENSMUSG00000030643, ENSMUSG00000052981, ENSMUSG00000021062, ENSMUSG00000032788, ENSMUSG00000053093, ENSMUSG00000020908, ENSMUSG00000079363, ENSMUSG00000030849, ENSMUSG00000055775, ENSMUSG00000020085, ENSMUSG00000035948, ENSMUSG00000001473,…	603	1871	13288	1.37802	0.130984	0.0457199	0.288839
GOTERM_MF_FAT	GO:0001883~purine nucleoside binding	100	10.1937	0.000212698	ENSMUSG00000031972, ENSMUSG00000020785, ENSMUSG00000031974, ENSMUSG00000005553, ENSMUSG00000030110, ENSMUSG00000030730, ENSMUSG00000020079, ENSMUSG00000052981, ENSMUSG00000032788, ENSMUSG00000053093, ENSMUSG00000020908, ENSMUSG00000030849, ENSMUSG00000055775, ENSMUSG00000020085, ENSMUSG00000035948, ENSMUSG00000019577, ENSMUSG00000020900, ENSMUSG00000038302, ENSMUSG00000024065, ENSMUSG00000028630,…	603	1548	13288	1.42355	0.145104	0.0384356	0.322486
GOTERM_MF_FAT	GO:0030554~adenyl nucleotide binding	97	9.88787	0.00055896	ENSMUSG00000031972, ENSMUSG00000020785, ENSMUSG00000031974, ENSMUSG00000005553, ENSMUSG00000030110, ENSMUSG00000030730, ENSMUSG00000020079, ENSMUSG00000052981, ENSMUSG00000032788, ENSMUSG00000053093, ENSMUSG00000020908, ENSMUSG00000030849, ENSMUSG00000055775, ENSMUSG00000020085, ENSMUSG00000035948, ENSMUSG00000019577, ENSMUSG00000020900, ENSMUSG00000038302, ENSMUSG00000024065, ENSMUSG00000028630,…	603	1535	13288	1.39253	0.337721	0.0791091	0.8454
GOTERM_MF_FAT	GO:0032553~ribonucleotide binding	110	11.213	0.000703607	ENSMUSG00000031972, ENSMUSG00000020785, ENSMUSG00000031974, ENSMUSG00000005553, ENSMUSG00000030110, ENSMUSG00000068606, ENSMUSG00000030730, ENSMUSG00000030643, ENSMUSG00000020079, ENSMUSG00000052981, ENSMUSG00000021062, ENSMUSG00000032788, ENSMUSG00000053093, ENSMUSG00000020908, ENSMUSG00000079363, ENSMUSG00000030849, ENSMUSG00000055775, ENSMUSG00000035948, ENSMUSG00000001473, ENSMUSG00000019577,…	603	1796	13288	1.34967	0.40473	0.0828248	1.06308
GOTERM_MF_FAT	GO:0032555~purine ribonucleotide binding	110	11.213	0.000703607	ENSMUSG00000031972, ENSMUSG00000020785, ENSMUSG00000031974, ENSMUSG00000005553, ENSMUSG00000030110, ENSMUSG00000068606, ENSMUSG00000030730, ENSMUSG00000030643, ENSMUSG00000020079, ENSMUSG00000052981, ENSMUSG00000021062, ENSMUSG00000032788, ENSMUSG00000053093, ENSMUSG00000020908, ENSMUSG00000079363, ENSMUSG00000030849, ENSMUSG00000055775, ENSMUSG00000035948, ENSMUSG00000001473, ENSMUSG00000019577,…	603	1796	13288	1.34967	0.40473	0.0828248	1.06308
SP_PIR_KEYWORDS	kinase	52	5.30071	0.00193954	ENSMUSG00000020785, ENSMUSG00000031155, ENSMUSG00000026773, ENSMUSG00000015599, ENSMUSG00000030110, ENSMUSG00000022221, ENSMUSG00000021822, ENSMUSG00000028289, ENSMUSG00000003534, ENSMUSG00000020941, ENSMUSG00000027496, ENSMUSG00000051747, ENSMUSG00000032788, ENSMUSG00000040990, ENSMUSG00000030849, ENSMUSG00000038729, ENSMUSG00000038763, ENSMUSG00000038855, ENSMUSG00000027499, ENSMUSG00000019577,…	848	707	17854	1.54854	0.611503	0.0757653	2.74693
GOTERM_MF_FAT	GO:0032559~adenyl ribonucleotide binding	90	9.17431	0.00202254	ENSMUSG00000031972, ENSMUSG00000031155, ENSMUSG00000020785, ENSMUSG00000031974, ENSMUSG00000005553, ENSMUSG00000054003, ENSMUSG00000015599, ENSMUSG00000026773, ENSMUSG00000030110, ENSMUSG00000030730, ENSMUSG00000074657, ENSMUSG00000059430, ENSMUSG00000020079, ENSMUSG00000020431, ENSMUSG00000022221, ENSMUSG00000028289, ENSMUSG00000052981, ENSMUSG00000003534, ENSMUSG00000060477, ENSMUSG00000007033,…	603	1460	13288	1.35841	0.775105	0.170154	3.02748
GOTERM_MF_FAT	GO:0005524~ATP binding	89	9.07238	0.00210744	ENSMUSG00000031972, ENSMUSG00000031155, ENSMUSG00000020785, ENSMUSG00000031974, ENSMUSG00000005553, ENSMUSG00000054003, ENSMUSG00000015599, ENSMUSG00000026773, ENSMUSG00000030110, ENSMUSG00000030730, ENSMUSG00000074657, ENSMUSG00000059430, ENSMUSG00000020079, ENSMUSG00000020431, ENSMUSG00000022221, ENSMUSG00000028289, ENSMUSG00000052981, ENSMUSG00000003534, ENSMUSG00000060477, ENSMUSG00000007033,…	603	1443	13288	1.35915	0.788773	0.158659	3.15267
GOTERM_MF_FAT	GO:0000166~nucleotide binding	126	12.844	0.00241391	ENSMUSG00000025592, ENSMUSG00000031972, ENSMUSG00000020785, ENSMUSG00000031974, ENSMUSG00000005553, ENSMUSG00000030110, ENSMUSG00000068606, ENSMUSG00000030730, ENSMUSG00000020079, ENSMUSG00000030643, ENSMUSG00000025486, ENSMUSG00000052981, ENSMUSG00000029167, ENSMUSG00000021062, ENSMUSG00000032788, ENSMUSG00000053093, ENSMUSG00000020908, ENSMUSG00000079363, ENSMUSG00000030849, ENSMUSG00000020085,…	603	2183	13288	1.27192	0.831564	0.163158	3.60332
SP_PIR_KEYWORDS	atp-binding	80	8.15494	0.0104601	ENSMUSG00000031972, ENSMUSG00000031155, ENSMUSG00000020785, ENSMUSG00000031974, ENSMUSG00000005553, ENSMUSG00000054003, ENSMUSG00000015599, ENSMUSG00000030110, ENSMUSG00000030730, ENSMUSG00000074657, ENSMUSG00000059430, ENSMUSG00000020079, ENSMUSG00000020431, ENSMUSG00000022221, ENSMUSG00000028289, ENSMUSG00000052981, ENSMUSG00000003534, ENSMUSG00000007033, ENSMUSG00000020941, ENSMUSG00000027496,…	848	1287	17854	1.30873	0.994029	0.199603	14.0034
SP_PIR_KEYWORDS	nucleotide-binding	97	9.88787	0.0153927	ENSMUSG00000031972, ENSMUSG00000020785, ENSMUSG00000031974, ENSMUSG00000005553, ENSMUSG00000030110, ENSMUSG00000030730, ENSMUSG00000030643, ENSMUSG00000020079, ENSMUSG00000052981, ENSMUSG00000021062, ENSMUSG00000032788, ENSMUSG00000053093, ENSMUSG00000020908, ENSMUSG00000030849, ENSMUSG00000055775, ENSMUSG00000035948, ENSMUSG00000001473, ENSMUSG00000019577, ENSMUSG00000020900, ENSMUSG00000038302,…	848	1631	17854	1.25215	0.999476	0.229335	19.9531
UP_SEQ_FEATURE	nucleotide phosphate-binding region:ATP	61	6.21814	0.025717	ENSMUSG00000031155, ENSMUSG00000020785, ENSMUSG00000031974, ENSMUSG00000015599, ENSMUSG00000054003, ENSMUSG00000030110, ENSMUSG00000074657, ENSMUSG00000020079, ENSMUSG00000022221, ENSMUSG00000028289, ENSMUSG00000003534, ENSMUSG00000020941, ENSMUSG00000027496, ENSMUSG00000051747, ENSMUSG00000032788, ENSMUSG00000020908, ENSMUSG00000053093, ENSMUSG00000026404, ENSMUSG00000030849, ENSMUSG00000055775,…	824	907	16021	1.30763	1	0.99062	36.8588
GOTERM_MF_FAT	GO:0004672~protein kinase activity	36	3.66972	0.0554053	ENSMUSG00000070348, ENSMUSG00000020785, ENSMUSG00000038319, ENSMUSG00000031155, ENSMUSG00000018166, ENSMUSG00000015599, ENSMUSG00000030110, ENSMUSG00000032899, ENSMUSG00000026277, ENSMUSG00000019893, ENSMUSG00000038481, ENSMUSG00000022221, ENSMUSG00000061436, ENSMUSG00000028289, ENSMUSG00000030433, ENSMUSG00000044145, ENSMUSG00000021180, ENSMUSG00000024404, ENSMUSG00000003534, ENSMUSG00000060477,…	603	583	13288	1.36074	1	0.730925	57.9164
UP_SEQ_FEATURE	binding site:ATP	37	3.77166	0.0741598	ENSMUSG00000020785, ENSMUSG00000031155, ENSMUSG00000018166, ENSMUSG00000015599, ENSMUSG00000030110, ENSMUSG00000020914, ENSMUSG00000032899, ENSMUSG00000026277, ENSMUSG00000019893, ENSMUSG00000038481, ENSMUSG00000022221, ENSMUSG00000037601, ENSMUSG00000061436, ENSMUSG00000028289, ENSMUSG00000030433, ENSMUSG00000024177, ENSMUSG00000021180, ENSMUSG00000041440, ENSMUSG00000024404, ENSMUSG00000003534,…	824	545	16021	1.31998	1	0.996607	74.3304
SP_PIR_KEYWORDS	transferase	68	6.9317	0.446869	ENSMUSG00000020785, ENSMUSG00000031155, ENSMUSG00000049327, ENSMUSG00000029330, ENSMUSG00000015599, ENSMUSG00000026773, ENSMUSG00000036073, ENSMUSG00000030110, ENSMUSG00000022221, ENSMUSG00000028289, ENSMUSG00000026192, ENSMUSG00000003534, ENSMUSG00000020941, ENSMUSG00000027496, ENSMUSG00000027395, ENSMUSG00000051747, ENSMUSG00000032788, ENSMUSG00000030747, ENSMUSG00000030849, ENSMUSG00000052396,…	848	1385	17854	1.03371	1	0.916762	99.9796
Annotation Cluster 8	Enrichment Score: 2.4642367652489834
Category	Term	Count	%	PValue	Genes	List Total	Pop Hits	Pop Total	Fold Enrichment	Bonferroni	Benjamini	FDR
GOTERM_MF_FAT	GO:0050840~extracellular matrix binding	9	0.917431	9.23405e-06	ENSMUSG00000031375, ENSMUSG00000029304, ENSMUSG00000028195, ENSMUSG00000005397, ENSMUSG00000029675, ENSMUSG00000040152, ENSMUSG00000058297, ENSMUSG00000027111, ENSMUSG00000020019	603	25	13288	7.93313	0.00678242	0.00678242	0.0140206
GOTERM_BP_FAT	GO:0030155~regulation of cell adhesion	12	1.22324	0.00361802	ENSMUSG00000054690, ENSMUSG00000029304, ENSMUSG00000028195, ENSMUSG00000005397, ENSMUSG00000038453, ENSMUSG00000013418, ENSMUSG00000000320, ENSMUSG00000040152, ENSMUSG00000002900, ENSMUSG00000003534, ENSMUSG00000058297, ENSMUSG00000027111	621	94	13588	2.7933	0.999667	0.329905	6.10954
GOTERM_BP_FAT	GO:0045785~positive regulation of cell adhesion	7	0.713558	0.0127462	ENSMUSG00000029304, ENSMUSG00000028195, ENSMUSG00000005397, ENSMUSG00000000320, ENSMUSG00000040152, ENSMUSG00000058297, ENSMUSG00000027111	621	43	13588	3.562	1	0.51645	19.9979
GOTERM_BP_FAT	GO:0010811~positive regulation of cell-substrate adhesion	5	0.509684	0.0327123	ENSMUSG00000029304, ENSMUSG00000028195, ENSMUSG00000005397, ENSMUSG00000040152, ENSMUSG00000058297	621	27	13588	4.05201	1	0.665983	43.9244
GOTERM_BP_FAT	GO:0010810~regulation of cell-substrate adhesion	6	0.611621	0.0342657	ENSMUSG00000029304, ENSMUSG00000028195, ENSMUSG00000005397, ENSMUSG00000040152, ENSMUSG00000003534, ENSMUSG00000058297	621	40	13588	3.28213	1	0.672489	45.4702
Annotation Cluster 9	Enrichment Score: 2.2387121175945413
Category	Term	Count	%	PValue	Genes	List Total	Pop Hits	Pop Total	Fold Enrichment	Bonferroni	Benjamini	FDR
GOTERM_BP_FAT	GO:0030036~actin cytoskeleton organization	19	1.9368	0.000536388	ENSMUSG00000031972, ENSMUSG00000051747, ENSMUSG00000039960, ENSMUSG00000068614, ENSMUSG00000052397, ENSMUSG00000038729, ENSMUSG00000025432, ENSMUSG00000031523, ENSMUSG00000020900, ENSMUSG00000032875, ENSMUSG00000079243, ENSMUSG00000041842, ENSMUSG00000020639, ENSMUSG00000029675, ENSMUSG00000005057, ENSMUSG00000037736, ENSMUSG00000023008, ENSMUSG00000018387, ENSMUSG00000036106	621	165	13588	2.51961	0.694315	0.179247	0.928835
GOTERM_BP_FAT	GO:0030029~actin filament-based process	19	1.9368	0.00114624	ENSMUSG00000031972, ENSMUSG00000051747, ENSMUSG00000039960, ENSMUSG00000068614, ENSMUSG00000052397, ENSMUSG00000038729, ENSMUSG00000025432, ENSMUSG00000031523, ENSMUSG00000020900, ENSMUSG00000032875, ENSMUSG00000079243, ENSMUSG00000041842, ENSMUSG00000020639, ENSMUSG00000029675, ENSMUSG00000005057, ENSMUSG00000037736, ENSMUSG00000023008, ENSMUSG00000018387, ENSMUSG00000036106	621	176	13588	2.36214	0.92062	0.223804	1.97501
GOTERM_BP_FAT	GO:0007015~actin filament organization	7	0.713558	0.0414683	ENSMUSG00000031972, ENSMUSG00000029675, ENSMUSG00000068614, ENSMUSG00000052397, ENSMUSG00000038729, ENSMUSG00000018387, ENSMUSG00000025432	621	56	13588	2.7351	1	0.708003	52.1274
GOTERM_BP_FAT	GO:0007010~cytoskeleton organization	23	2.34455	0.043519	ENSMUSG00000031972, ENSMUSG00000051747, ENSMUSG00000039960, ENSMUSG00000068614, ENSMUSG00000052397, ENSMUSG00000038729, ENSMUSG00000025432, ENSMUSG00000031523, ENSMUSG00000020900, ENSMUSG00000032875, ENSMUSG00000079243, ENSMUSG00000041842, ENSMUSG00000020639, ENSMUSG00000029675, ENSMUSG00000005057, ENSMUSG00000032534, ENSMUSG00000019996, ENSMUSG00000037736, ENSMUSG00000023008, ENSMUSG00000014846,…	621	326	13588	1.54374	1	0.720979	53.8779
Annotation Cluster 10	Enrichment Score: 2.1775978977106343
Category	Term	Count	%	PValue	Genes	List Total	Pop Hits	Pop Total	Fold Enrichment	Bonferroni	Benjamini	FDR
SP_PIR_KEYWORDS	mhc i	7	0.713558	4.21518e-06	ENSMUSG00000073403, ENSMUSG00000073402, ENSMUSG00000006611, ENSMUSG00000079507, ENSMUSG00000067212, ENSMUSG00000073409, ENSMUSG00000067235, ENSMUSG00000060550, ENSMUSG00000055413, ENSMUSG00000060802	848	11	17854	13.3982	0.00205069	0.000513067	0.00604737
GOTERM_BP_FAT	GO:0002474~antigen processing and presentation of peptide antigen via MHC class I	7	0.713558	7.078e-05	ENSMUSG00000073403, ENSMUSG00000073402, ENSMUSG00000006611, ENSMUSG00000079507, ENSMUSG00000067212, ENSMUSG00000073409, ENSMUSG00000067235, ENSMUSG00000060550, ENSMUSG00000055413, ENSMUSG00000060802	621	17	13588	9.00976	0.144747	0.144747	0.123034
GOTERM_CC_FAT	GO:0042612~MHC class I protein complex	10	1.01937	0.000120068	ENSMUSG00000053835, ENSMUSG00000035929, ENSMUSG00000079507, ENSMUSG00000067212, ENSMUSG00000060550, ENSMUSG00000055413, ENSMUSG00000073403, ENSMUSG00000073402, ENSMUSG00000006611, ENSMUSG00000067235, ENSMUSG00000073409, ENSMUSG00000040987, ENSMUSG00000060802	591	42	12504	5.03747	0.0401187	0.00314471	0.163454
INTERPRO	IPR001039:MHC class I, alpha chain, alpha1 and alpha2	9	0.917431	0.000437377	ENSMUSG00000053835, ENSMUSG00000073403, ENSMUSG00000035929, ENSMUSG00000073402, ENSMUSG00000006611, ENSMUSG00000079507, ENSMUSG00000067212, ENSMUSG00000073409, ENSMUSG00000067235, ENSMUSG00000060550, ENSMUSG00000055413, ENSMUSG00000040987	807	41	17763	4.83172	0.439661	0.134808	0.713344
GOTERM_BP_FAT	GO:0019882~antigen processing and presentation	13	1.32518	0.000564946	ENSMUSG00000053835, ENSMUSG00000035929, ENSMUSG00000079507, ENSMUSG00000067212, ENSMUSG00000060550, ENSMUSG00000055413, ENSMUSG00000024338, ENSMUSG00000024337, ENSMUSG00000073403, ENSMUSG00000073402, ENSMUSG00000006611, ENSMUSG00000073409, ENSMUSG00000067235, ENSMUSG00000076617, ENSMUSG00000060802, ENSMUSG00000040987	621	87	13588	3.26955	0.713013	0.163335	0.978057
GOTERM_CC_FAT	GO:0042611~MHC protein complex	10	1.01937	0.000650625	ENSMUSG00000053835, ENSMUSG00000035929, ENSMUSG00000079507, ENSMUSG00000067212, ENSMUSG00000060550, ENSMUSG00000055413, ENSMUSG00000073403, ENSMUSG00000073402, ENSMUSG00000006611, ENSMUSG00000067235, ENSMUSG00000073409, ENSMUSG00000040987, ENSMUSG00000060802	591	52	12504	4.06872	0.199033	0.012254	0.882769
PIR_SUPERFAMILY	PIRSF001990:class I histocompatibility antigen	7	0.713558	0.000664588	ENSMUSG00000053835, ENSMUSG00000073403, ENSMUSG00000035929, ENSMUSG00000073402, ENSMUSG00000079507, ENSMUSG00000067212, ENSMUSG00000073409, ENSMUSG00000067235, ENSMUSG00000060550, ENSMUSG00000055413	382	24	8136	6.21204	0.246136	0.246136	0.931095
GOTERM_BP_FAT	GO:0006955~immune response	38	3.8736	0.000906652	ENSMUSG00000022476, ENSMUSG00000028268, ENSMUSG00000028269, ENSMUSG00000026399, ENSMUSG00000079507, ENSMUSG00000006014, ENSMUSG00000062593, ENSMUSG00000029417, ENSMUSG00000060550, ENSMUSG00000079164, ENSMUSG00000023951, ENSMUSG00000073403, ENSMUSG00000073402, ENSMUSG00000070942, ENSMUSG00000006611, ENSMUSG00000032041, ENSMUSG00000073409, ENSMUSG00000067235, ENSMUSG00000001348, ENSMUSG00000040987,…	621	471	13588	1.76533	0.865165	0.199592	1.56525
INTERPRO	IPR011161:MHC class I-like antigen recognition	9	0.917431	0.00149961	ENSMUSG00000053835, ENSMUSG00000073403, ENSMUSG00000035929, ENSMUSG00000073402, ENSMUSG00000006611, ENSMUSG00000079507, ENSMUSG00000067212, ENSMUSG00000073409, ENSMUSG00000067235, ENSMUSG00000060550, ENSMUSG00000055413, ENSMUSG00000040987	807	49	17763	4.04286	0.86289	0.281911	2.42596
INTERPRO	IPR003597:Immunoglobulin C1-set	11	1.1213	0.00425721	ENSMUSG00000053835, ENSMUSG00000035929, ENSMUSG00000079507, ENSMUSG00000067212, ENSMUSG00000060550, ENSMUSG00000055413, ENSMUSG00000073403, ENSMUSG00000073402, ENSMUSG00000006611, ENSMUSG00000067235, ENSMUSG00000073409, ENSMUSG00000076617, ENSMUSG00000040987, ENSMUSG00000060802	807	83	17763	2.91714	0.996477	0.401606	6.74343
GOTERM_BP_FAT	GO:0048002~antigen processing and presentation of peptide antigen	7	0.713558	0.00461252	ENSMUSG00000073403, ENSMUSG00000073402, ENSMUSG00000006611, ENSMUSG00000079507, ENSMUSG00000067212, ENSMUSG00000073409, ENSMUSG00000067235, ENSMUSG00000060550, ENSMUSG00000055413, ENSMUSG00000060802	621	35	13588	4.37617	0.999963	0.358552	7.72619
INTERPRO	IPR003006:Immunoglobulin/major histocompatibility complex, conserved site	12	1.22324	0.00482352	ENSMUSG00000053835, ENSMUSG00000035929, ENSMUSG00000079507, ENSMUSG00000067212, ENSMUSG00000060550, ENSMUSG00000055413, ENSMUSG00000073403, ENSMUSG00000073402, ENSMUSG00000006611, ENSMUSG00000000320, ENSMUSG00000067235, ENSMUSG00000078995, ENSMUSG00000073409, ENSMUSG00000076617, ENSMUSG00000060802	807	98	17763	2.69524	0.998341	0.413441	7.60758
SMART	SM00407:IGc1	11	1.1213	0.00716072	ENSMUSG00000053835, ENSMUSG00000035929, ENSMUSG00000079507, ENSMUSG00000067212, ENSMUSG00000060550, ENSMUSG00000055413, ENSMUSG00000073403, ENSMUSG00000073402, ENSMUSG00000006611, ENSMUSG00000067235, ENSMUSG00000073409, ENSMUSG00000076617, ENSMUSG00000040987, ENSMUSG00000060802	449	83	9131	2.69517	0.826834	0.354916	8.88087
UP_SEQ_FEATURE	region of interest:Alpha-3	4	0.407747	0.00898621	ENSMUSG00000006611, ENSMUSG00000079507, ENSMUSG00000067212, ENSMUSG00000073409, ENSMUSG00000067235, ENSMUSG00000060550, ENSMUSG00000055413	824	9	16021	8.64132	1	0.960658	14.7266
UP_SEQ_FEATURE	region of interest:Connecting peptide	6	0.611621	0.0129688	ENSMUSG00000021822, ENSMUSG00000006611, ENSMUSG00000079507, ENSMUSG00000029343, ENSMUSG00000067212, ENSMUSG00000073409, ENSMUSG00000067235, ENSMUSG00000060550, ENSMUSG00000055413	824	28	16021	4.16635	1	0.962189	20.5763
[truncated: 2,165 more rows]
